# Supplementary material for: The Aegilops ventricosa 2NvS segment in bread wheat: cytology, genomics and breeding
Source: Theor Appl Genet. 2020 Nov 12;134(2):529–42. doi: 10.1007/s00122-020-03712-y (PMC7843486; doi:10.1007/s00122-020-03712-y)
Supplement: Supplementary file 1 — Supplementary file1 (XLSX 13614 kb) [file 122_2020_3712_MOESM1_ESM.xlsx]

## Sheet: S01_KS_lines
Supplemental Table 1. Kansas wheat lines and their predicted results (whether or not they carry the 2NS segment)
lines	alien.2ns
IKE	FALSE
NE90476	FALSE
NE92458	FALSE
KS94H147	FALSE
KS95H176-1	FALSE
HBK0630-4-5	FALSE
TREGO	FALSE
KS90175-3	FALSE
KS89180B-2-1	FALSE
KS91W009-6-1	FALSE
2137	FALSE
JAGGER	TRUE
KS920709-B-5-2	TRUE
KS94U275	FALSE
KS920946-B-15-1	TRUE
KS920946-B-15-2	TRUE
KS98HW220-5	FALSE
KS940786-17-2	TRUE
CUTTER	TRUE
2145	FALSE
LAKIN	FALSE
KS940748-2-2	TRUE
KS00HW175-4	FALSE
KS940786-6-9	TRUE
KS01HW152-6	TRUE
KS01HW163-4	TRUE
KS03HW158	FALSE
KS950811-5-1	TRUE
KS02HW35-5	TRUE
KS00F5-20-3	TRUE
KS970197-8-9	TRUE
KS000183-3-1	TRUE
KS000183-3-2	TRUE
KS010514-6-11	TRUE
KS010520-5-3	TRUE
KS010525-1-1	TRUE
KS010525-1-3	TRUE
KS04WKS-13	TRUE
KS04WKS-24	TRUE
KS05HW120	TRUE
KS05HW121	TRUE
KS05HW122	TRUE
KS05HW134	FALSE
KS05HW135	FALSE
KS05HW136	FALSE
KS05HW15	FALSE
KS05HW162	TRUE
KS05HW28	FALSE
KS05HW34	FALSE
KS05HW43	FALSE
KS05HW44	FALSE
KS05HW53	TRUE
KS05HW54	TRUE
KS05HW55	TRUE
KS05HW8	FALSE
KS05HW86	FALSE
KS05HW91	FALSE
KS05HW92	FALSE
KS05HW93	FALSE
KS06PYN2-21	NA
KS990002-2-4	TRUE
KS990152-3-26	TRUE
KS03HW6-6CL	FALSE
KS00F5-20-3-2	TRUE
DANBY	TRUE
FULLER	TRUE
KS04HW47-3-4	FALSE
KS05HW136-3	FALSE
KS06HW10	FALSE
KS06HW11	FALSE
KS06HW27	TRUE
KS06HW28	TRUE
KS06HW32	FALSE
KS06HW37	TRUE
KS06HW41	FALSE
KS06HW43	FALSE
KS06HW45	TRUE
KS06HW46	TRUE
KS06HW55	TRUE
KS06HW56	TRUE
KS06HW62	TRUE
KS06HW67	FALSE
KS06HW68	FALSE
KS06HW69	TRUE
KS06HW72	TRUE
KS06HW74	TRUE
KS970187-1-10	FALSE
KS970274-14-*9	FALSE
KS980191-1-2-2	TRUE
KS980512-11-22	TRUE
KS980512-11-24	TRUE
KS980512-2-2	TRUE
KS980554-12--9	TRUE
KS98W0508-1--7	FALSE
KS98W0511-3--5	TRUE
KS98W0512-2--4	TRUE
KS990160-4--5	NA
KS990498-3-&-2	TRUE
KS990527-1--E	FALSE
RONL	TRUE
SHOCKER	TRUE
KS05HW15-2	TRUE
KS05HW121-2	TRUE
KS05HW122-5	TRUE
KS06O3A-24	TRUE
KS06O3A-25	TRUE
KS06O3A-26	TRUE
KS06O3A-27	TRUE
KS06O3A-28	TRUE
KS06O3A-31	TRUE
KS06O3A-34	TRUE
KS06O3A-39	NA
KS06O3A-42	TRUE
KS06O3A-49	TRUE
KS06O3A-50	TRUE
KS06O3A-57	TRUE
KS06O3A-58	TRUE
KS07HW117	FALSE
KS07HW55	TRUE
KS07HW58	NA
KS07HW6	TRUE
KS07HW70	FALSE
KS07HW73	TRUE
KS07HW81	TRUE
KS07HW92	TRUE
KS990002-2-13	TRUE
POSTROCK	TRUE
WINTERHAWK	FALSE
ARMOUR	FALSE
KS010143-K-11	TRUE
KS010166-M-7	TRUE
KS010209-M-4	TRUE
KS010921-11	TRUE
KS010953-10	TRUE
KS010954TM-6	TRUE
KS010957-6	TRUE
KS010990-M-8	TRUE
KS011162-8	TRUE
KS011178-1	TRUE
KS011178-5	TRUE
KS011178-7	TRUE
KS011186-2	FALSE
KS011327-M-2	TRUE
KS020045-17	TRUE
KS020055-1	TRUE
KS020056TM-4-1	NA
KS020056TM-4-2	TRUE
KS020207WM-6	FALSE
KS020304-2	TRUE
KS020319-4	TRUE
KS020319-7	TRUE
KS020617-9	TRUE
KS020635-M-14	TRUE
KS020638-2	TRUE
KS020638-5	TRUE
KS020639-M-2	TRUE
KS020649-1	TRUE
KS020675-2	TRUE
KS020777-4	TRUE
KS020790-K-2	TRUE
KS020815-2	TRUE
KS020815-7	TRUE
KS020832-2	TRUE
KS020840-8	TRUE
KS020863-3	TRUE
KS020903-5	TRUE
KS020942-7	TRUE
KS020947-K-13	TRUE
KS020952-4	TRUE
KS020986-1	TRUE
KS030010-K-2	FALSE
KS030014-2	NA
KS030039-3	TRUE
KS030039-4	TRUE
KS030039-M-6	TRUE
KS030043-K-2	TRUE
KS030048-1	TRUE
KS030148-K-18	TRUE
KS030226-K-11	FALSE
KS030240-K-5	TRUE
KS030245-K-1	TRUE
KS030264-M-2	FALSE
KS030326-M-2	TRUE
KS06HW46-3	TRUE
KS06O3A-50-1	TRUE
KS06O3A-50-2	TRUE
KS06O3A-50-3	TRUE
KS06O3A-57-1	TRUE
KS06O3A-57-2	TRUE
KS06O3A-57-3	TRUE
KS06O3A-58-1	TRUE
KS06O3A-58-2	TRUE
KS06O3A-58-3	TRUE
KS06O3A-9-1	TRUE
KS06O3A-9-2	TRUE
KS07HW25	TRUE
KS07HW28	TRUE
KS07HW5	TRUE
KS07HW52	TRUE
KS07HW53	TRUE
KS07HW56	TRUE
KS07HW57	TRUE
KS07HW59	TRUE
KS08HW10	TRUE
KS08HW110	TRUE
KS08HW111	TRUE
KS08HW112	TRUE
KS08HW12	TRUE
KS08HW173	TRUE
KS08HW176	TRUE
KS08HW3	NA
KS08HW34	FALSE
KS08HW35	FALSE
KS08HW38	FALSE
KS08HW39	FALSE
KS08HW48	NA
KS08HW51	TRUE
KS08HW6	FALSE
KS08HW61	TRUE
KS08HW63	TRUE
KS08HW64	TRUE
KS08HW65	TRUE
KS08HW68	TRUE
KS08HW7	NA
KS08HW72	NA
KS08HW73	TRUE
KS08HW75	TRUE
KS08HW77	TRUE
KS08HW87	TRUE
KS08HW88	NA
KS08HW89	NA
KS08HW9	NA
KS08HW90	NA
KS08HW94	TRUE
KSOCW01M883T-2	FALSE
KSOCW01S416T-1	FALSE
ART	TRUE
CJ	TRUE
HATCHER	FALSE
HITCH	TRUE
KS011549-6-2	TRUE
KS020319-7-2	TRUE
KS020319-7-3	TRUE
KS020544-M-1	TRUE
KS020618-K-6	TRUE
KS020633-K-13	TRUE
KS020633-K-15	TRUE
KS020633-M-13	TRUE
KS020633-M-2	TRUE
KS020635-K-2	TRUE
KS020635-M-2	TRUE
KS020638-5-1	TRUE
KS020638-5-2	TRUE
KS020638-M-8	TRUE
KS020639-M-3	TRUE
KS020648-M-1	TRUE
KS020648-M-5	TRUE
KS020665-M-3	TRUE
KS020777-M-6	TRUE
KS020782-K-4	TRUE
KS020790-K-4	TRUE
KS020793-M-5	TRUE
KS020815-M-1	TRUE
KS020848-M-5	TRUE
KS030024-K-3	FALSE
KS030024-K-4	FALSE
KS030048-1-1	TRUE
KS030049-M-6	TRUE
KS030129-M-1	TRUE
KS030146-M-4	TRUE
KS030150-M-6	TRUE
KS030150-M-8	TRUE
KS030194-K-1	TRUE
KS030204-M-2	TRUE
KS030221-K-6	NA
KS030221-M-5	TRUE
KS030378-M-20	TRUE
KS030484-M-6	TRUE
KS030591-K-6	TRUE
KS030591NT-3	FALSE
KS030596-K-10	TRUE
KS030596NT-2	TRUE
KS030598-K-12	NA
KS030598-K-3	TRUE
KS030598-K-5	TRUE
KS030606-K-2	NA
KS030607-K-10	TRUE
KS030607-K-12	TRUE
KS030607-K-7	FALSE
KS030607-K-8	NA
KS030607NT-8	TRUE
KS030608-K-6	TRUE
KS030608NT-5	TRUE
KS030609-K-4	TRUE
KS030609-K-6	TRUE
KS030611NT-17	TRUE
KS030611NT-4	TRUE
KS030612-K-1	TRUE
KS030612-K-7	NA
KS030612NT-8	TRUE
KS030619NT-4	TRUE
KS030644NT-1	NA
KS030644NT-11	TRUE
KS030644NT-18	TRUE
KS030644NT-20	TRUE
KS030644NT-24	TRUE
KS030644NT-4	TRUE
KS030644NT-8	TRUE
KS030649-K-3	TRUE
KS030651-K-1	FALSE
KS030651-K-2	TRUE
KS030651NT-10	TRUE
KS030651NT-5	TRUE
KS030651NT-9	TRUE
KS030652-K-14	TRUE
KS030652-K-3	FALSE
KS030652-K-5	TRUE
KS030652-K-8	TRUE
KS030652NT-5	FALSE
KS030659-K-15	NA
KS030660NT-4	NA
KS030681-K-2	NA
KS030681-K-3	TRUE
KS030681-K-4	TRUE
KS030681-K-5	TRUE
KS030681NT-6	TRUE
KS030681NT-7	TRUE
KS030682-K-6	TRUE
KS030689-K-2	NA
KS030689NT-2	FALSE
KS030689NT-6	NA
KS030698-K-2	NA
KS030698NT-2	FALSE
KS030698NT-3	TRUE
KS030698NT-4	NA
KS030700-K-5	NA
KS030700-K-6	NA
KS030700NT-11	NA
KS030700NT-13	TRUE
KS030720-K-1	FALSE
KS030720-K-5	TRUE
KS030720-K-7	TRUE
KS030720-K-8	TRUE
KS030731-K-2	TRUE
KS030733-K-10	TRUE
KS030733-K-14	TRUE
KS030733-K-16	TRUE
KS030733-K-18	TRUE
KS030733-K-3	TRUE
KS030733-K-4	TRUE
KS030733-K-5	TRUE
KS030733-K-8	TRUE
KS030733NT-1	TRUE
KS030733NT-10	TRUE
KS030733NT-11	TRUE
KS030733NT-18	TRUE
KS030733NT-20	TRUE
KS030733NT-3	TRUE
KS030733NT-4	TRUE
KS030735-K-5	TRUE
KS030740-K-2	NA
KS030747-K-1	TRUE
KS030782NT-1	TRUE
KS030788-K-1	TRUE
KS030788-K-10	TRUE
KS030788-K-6	TRUE
KS030789-K-2	TRUE
KS030792-K-2	NA
KS030792NT-8	FALSE
KS030799-K-10	TRUE
KS030799-K-14	TRUE
KS030799-K-4	TRUE
KS030799-K-6	TRUE
KS030799-K-7	TRUE
KS030799NT-6	TRUE
KS030799NT-7	TRUE
KS030801-K-1	TRUE
KS030805NT-3	NA
KS030810-K-4	TRUE
KS030810NT-2	FALSE
KS030810NT-4	FALSE
KS030810NT-7	FALSE
KS030815-K-1	FALSE
KS030815-K-13	TRUE
KS030815-K-19	TRUE
KS030819-K-2	TRUE
KS030844-K-10	TRUE
KS030844-K-13	TRUE
KS030844-K-16	TRUE
KS030844-K-19	TRUE
KS030844-K-21	TRUE
KS030850-K-4	FALSE
KS030850-K-6	FALSE
KS030852-K-6	NA
KS030854NT-1	FALSE
KS030854NT-7	TRUE
KS030867NT-5	TRUE
KS030867NT-8	TRUE
KS030882-K-6	TRUE
KS030882-K-7	NA
KS030883-CF-8	TRUE
KS030887-K-1	TRUE
KS030918NT-2	NA
KS030918NT-3	TRUE
KS030918NT-6	TRUE
KS030923-K-1	TRUE
KS030923-K-2	TRUE
KS030923NT-1	TRUE
KS030928-K-3	TRUE
KS030947-K-1	TRUE
KS030947-K-2	FALSE
KS030947-K-6	FALSE
KS030947NT-1	NA
KS030947NT-10	FALSE
KS030947NT-9	FALSE
KS030949NT-2	FALSE
KS030949NT-3	TRUE
KS030956NT-3	NA
KS030964-K-1	FALSE
KS030964-K-2	TRUE
KS030965NT-9	TRUE
KS030966-K-12	NA
KS030966-K-2	FALSE
KS030975-CF-5	TRUE
KS030981-K-11	TRUE
KS030981-K-5	FALSE
KS030981NT-1	NA
KS030981NT-2	TRUE
KS030981NT-5	FALSE
KS030981NT-7	FALSE
KS031002-K-1	NA
KS031009-K-2	TRUE
KS031009-K-3	TRUE
KS031009-K-4	TRUE
KS031009-K-6	TRUE
KS031010-K-3	TRUE
KS031010NT-1	FALSE
KS031010NT-12	TRUE
KS031010NT-7	TRUE
KS031011-K-1	TRUE
KS031011-K-2	TRUE
KS031013-K-1	TRUE
KS031016NT-1	TRUE
KS031017NT-4	TRUE
KS031017NT-6	TRUE
KS031027-FHB-8	TRUE
KS031027-K-1	TRUE
KS031027NT-17	FALSE
KS031027NT-7	NA
KS031032-K-1	FALSE
KS031032-K-12	NA
KS031032-K-4	FALSE
KS031032-K-8	NA
KS031032-K-9	FALSE
KS031032NT-11	FALSE
KS031032NT-8	FALSE
KS031038-K-8	FALSE
KS031043NT-1	FALSE
KS031043NT-3	TRUE
KS031043NT-9	TRUE
KS031050-K-14	TRUE
KS031050-K-2	TRUE
KS031050-K-3	TRUE
KS031050-K-4	TRUE
KS031050-K-6	FALSE
KS031050-K-9	FALSE
KS031056-K-1	TRUE
KS031056-K-2	TRUE
KS031056-K-4	TRUE
KS031056NT-1	TRUE
KS031065-K-5	NA
KS031065NT-17	NA
KS031066NT-3	NA
KS031067NT-12	TRUE
KS031067NT-13	TRUE
KS031067NT-18	TRUE
KS031067NT-23	TRUE
KS031067NT-3	TRUE
KS031067NT-7	TRUE
KS031068-K-6	TRUE
KS031068NT-4	TRUE
KS031068NT-6	NA
KS031071-K-3	TRUE
KS031071-K-7	FALSE
KS031072-K-1	FALSE
KS031074NT-1	TRUE
KS031074NT-6	TRUE
KS031075-K-1	TRUE
KS031075-K-3	TRUE
KS031077NT-2	TRUE
KS031200-K-1	FALSE
KS031200-K-5	FALSE
KS031200-K-6	TRUE
KS031202-K-2	TRUE
KS031202-K-4	TRUE
KS06OSU-F3-159NT-3	TRUE
KS06OSU-F3-20NT-8	TRUE
KS06OSU-F3-220NT-2	FALSE
KS06OSU-F3-220NT-4	NA
KS06OSU-F3-253NT-3	FALSE
KS06OSU-F3-303NT-4	FALSE
KS06OSU-F3-39NT-6	FALSE
KS06OSU-F3-39NT-7	FALSE
KS06OSU-F3-41NT-3	FALSE
KS08HW35-1	FALSE
KS09HW114	TRUE
KS09HW115	FALSE
KS09HW118	TRUE
KS09HW119	TRUE
KS09HW120	TRUE
KS09HW130	TRUE
KS09HW133	TRUE
KS09HW134	TRUE
KS09HW135	TRUE
KS09HW136	TRUE
KS09HW137	TRUE
KS09HW138	TRUE
KS09HW139	TRUE
KS09HW140	TRUE
KS09HW157	TRUE
KS09HW161	FALSE
KS09HW163	TRUE
KS09HW165	TRUE
KS09HW19	TRUE
KS09HW27	FALSE
KS09HW28	FALSE
KS09HW33	TRUE
KS09HW41	TRUE
KS09HW60	TRUE
KS09HW62	TRUE
KS09HW64	TRUE
KS09HW70	TRUE
KS09HW97	FALSE
TAM112	NA
KS08HW176-4	TRUE
KS011549-3	TRUE
KS020735-NT-2	TRUE
KS030101-M-2	TRUE
KS030810NT-9	FALSE
KS031182-12-1	FALSE
KS040191-M-4	TRUE
KS040204NT-4	FALSE
KS040214-K-3	TRUE
KS040214-K-4	FALSE
KS040214-M-2	FALSE
KS040224-M-3	FALSE
KS040224-M-5	FALSE
KS040224NT-10	NA
KS040224NT-14	NA
KS040229-M-5	FALSE
KS040229-M-8	NA
KS040230-K-3	TRUE
KS040236-K-7	FALSE
KS040236-K-8	TRUE
KS040238-K-10	TRUE
KS040238-K-13	TRUE
KS040238-K-14	TRUE
KS040238-K-8	TRUE
KS040238-K-9	TRUE
KS040238-M-2	TRUE
KS040238-M-5	TRUE
KS040240-M-1	TRUE
KS040240-M-4	NA
KS040243-M-1	FALSE
KS040260-K-10	NA
KS040260-K-12	TRUE
KS040260-M-5	FALSE
KS040262-M-2	TRUE
KS040268-M-4	TRUE
KS040296-K-1	FALSE
KS040296-M-2	TRUE
KS040296-M-3	TRUE
KS040317-M-3	TRUE
KS040451NT-4	NA
KS040454NT-11	TRUE
KS040454NT-20	TRUE
KS040454NT-22	TRUE
KS040454NT-7	TRUE
KS040454NT-8	TRUE
KS040720-K-4	TRUE
KS040743-K-1	FALSE
KS040743-M-2	NA
KS040776-K-3	NA
KS040807-M-1	FALSE
KS040807-M-2	TRUE
KS040810-M-2	NA
KS040815-K-2	TRUE
KS040815-M-1	TRUE
KS040868-K-3	TRUE
KS040872-M-3	FALSE
KS040876-K-2	FALSE
KS040878-K-10	FALSE
KS040878-K-11	NA
KS040878-K-12	FALSE
KS040878-K-13	FALSE
KS040878-K-16	FALSE
KS040878-K-4	TRUE
KS040878-K-7	FALSE
KS040878-M-1	FALSE
KS040878-M-3	FALSE
KS040878-M-4	NA
KS040878-M-5	FALSE
KS050005-M-1	TRUE
KS050042-K-2	TRUE
KS050042-K-5	FALSE
KS050098-K-4	FALSE
KS050104-K-3	TRUE
KS050158-K-7	FALSE
KS050255-K-22	TRUE
KS050278-M-4	TRUE
KS050345-K-6	TRUE
KS050376-K-2	TRUE
KS050380-K-1	TRUE
KS050380-K-15	FALSE
KS050380-K-22	FALSE
KS050380-K-5	FALSE
KS050380-K-6	FALSE
KS08NOAH-22	TRUE
KS08NOAH-41	FALSE
KS08NOAH-72	TRUE
KS08NOAH-97	FALSE
KS08RAWLINGS-116	FALSE
KS08RAWLINGS-152	FALSE
KS08RAWLINGS-46	TRUE
KS10HW1	TRUE
KS10HW10	TRUE
KS10HW114	FALSE
KS10HW115	FALSE
KS10HW116	FALSE
KS10HW12	TRUE
KS10HW130	FALSE
KS10HW164	FALSE
KS10HW168	NA
KS10HW169B	NA
KS10HW24	TRUE
KS10HW72	TRUE
KS10HW78	TRUE
KS10HW85	TRUE
KS10HW86	TRUE
KSOCW04S121S-K-2	NA
KSOCW04S603T-K-2	NA
KSOCW04S615T-K-4	FALSE
KSOCW04S792T-K-3	FALSE
KSOCW04S952T-K-7	FALSE
KS09H19-2	TRUE
ASPEN	TRUE
DUSTER	FALSE
FDF301	FALSE
KS020638-M-5	TRUE
KS020822-M-5	TRUE
KS030607-K-11	TRUE
KS030923-K-5	TRUE
KS030957NT-8	FALSE
KS030967NT-9	NA
KS030975-CF-3	FALSE
KS031009-K-5	TRUE
KS031009-K-7	TRUE
KS040260-K-4	TRUE
KS040433-M-3	FALSE
KS040451NT-8	FALSE
KS040832-M-3	TRUE
KS050209-K-9	TRUE
KS050223-K-15	TRUE
KS050223-M-1	TRUE
KS050223-M-2	TRUE
KS050255-K-6	TRUE
KS050255-K-7	TRUE
KS050345-K-1	TRUE
KS050428-K-4	TRUE
KS050428-K-5	TRUE
KS050428-M-15	TRUE
KS050428-M-16	TRUE
KS050428-M-17	TRUE
KS050428-M-18	TRUE
KS050428-M-3	TRUE
KS050428-M-4	TRUE
KS050438-M-1	TRUE
KS050438-M-4	TRUE
KS050444-K-1	FALSE
KS050444-K-3	NA
KS050444-K-7	FALSE
KS050444-K-8	FALSE
KS050444-K-9	FALSE
KS050444-M-12	FALSE
KS050444-M-16	FALSE
KS050444-M-3	TRUE
KS050447-M-6	NA
KS050447-M-8	NA
KS050477-M-2	NA
KS050481-K-1	FALSE
KS050486-K-2	TRUE
KS050486-M-5	TRUE
KS050501-M-3	FALSE
KS050506-M-1	FALSE
KS050525-K-4	NA
KS050525-K-5	TRUE
KS050525-M-3	TRUE
KS050525-M-6	FALSE
KS050538-M-3	FALSE
KS050538-M-7	FALSE
KS050544-M-1	FALSE
KS050544-M-8	TRUE
KS050549-K-4	TRUE
KS050549-M-5	TRUE
KS050566-K-1	FALSE
KS050566-M-5	TRUE
KS050582-M-5	TRUE
KS050582-M-6	TRUE
KS050600-M-3	TRUE
KS050625-M-2	TRUE
KS050648-K-10	FALSE
KS050648-K-15	TRUE
KS050648-K-4	FALSE
KS050648-K-5	FALSE
KS050648-K-6	FALSE
KS050648-K-8	FALSE
KS050648-M-5	TRUE
KS050657-M-2	FALSE
KS050657-M-4	TRUE
KS060005-K-3	TRUE
KS060006-K-3	TRUE
KS060024-K-4	TRUE
KS060027-K-1	TRUE
KS060027-K-6	FALSE
KS060027-K-7	FALSE
KS060041-M-10	TRUE
KS060041-M-11	TRUE
KS060041-M-14	TRUE
KS060041-M-2	TRUE
KS060041-M-8	TRUE
KS060045-K-2	TRUE
KS060045-M-12	TRUE
KS060045-M-16	TRUE
KS060047-M-3	FALSE
KS060047-M-4	FALSE
KS060048-K-2	TRUE
KS060049-K-2	TRUE
KS060049-M-3	TRUE
KS060053-M-1	TRUE
KS060061-K-2	TRUE
KS060070-M-5	TRUE
KS060070-M-6	TRUE
KS060074-M-7	TRUE
KS060075-M-5	TRUE
KS060075-M-6	TRUE
KS060075-M-9	TRUE
KS060080-M-1	TRUE
KS060080-M-5	TRUE
KS060084-M-2	TRUE
KS060092-M-3	TRUE
KS060092-M-4	TRUE
KS060093-M-3	TRUE
KS060093-M-4	TRUE
KS060095-M-4	TRUE
KS060096-M-8	TRUE
KS060103-M-1	TRUE
KS060103-M-4	TRUE
KS060103-M-5	TRUE
KS060103-M-8	TRUE
KS060106-M-14	TRUE
KS060106-M-6	TRUE
KS060106-M-8	TRUE
KS060108-K-1	TRUE
KS060108-M-2	TRUE
KS060139-K-2	TRUE
KS060139-M-3	TRUE
KS060142-K-1	TRUE
KS060142-K-15	TRUE
KS060142-K-3	TRUE
KS060142-K-4	TRUE
KS060142-K-5	TRUE
KS060142-M-12	TRUE
KS060142-M-14	TRUE
KS060142-M-7	TRUE
KS060144-M-2	FALSE
KS060145-M-4	TRUE
KS060149-K-2	TRUE
KS060149-M-2	TRUE
KS060149-M-6	TRUE
KS060152-M-1	TRUE
KS060152-M-4	TRUE
KS060157-M-3	TRUE
KS060159-K-4	TRUE
KS060167-K-1	TRUE
KS060167-K-3	TRUE
KS060167-K-4	TRUE
KS060167-M-7	TRUE
KS060178-K-3	FALSE
KS060178-M-10	FALSE
KS060178-M-11	FALSE
KS060178-M-13	FALSE
KS060178-M-16	FALSE
KS060178-M-21	FALSE
KS060178-M-23	FALSE
KS060178-M-26	FALSE
KS060178-M-28	FALSE
KS060178-M-32	FALSE
KS060178-M-34	FALSE
KS060178-M-39	FALSE
KS060178-M-9	FALSE
KS060189-K-2	TRUE
KS060195-K-1	TRUE
KS060208-M-5	FALSE
KS060211-K-4	TRUE
KS060223-M-2	TRUE
KS060223-M-8	TRUE
KS060233-M-4	FALSE
KS060235-M-4	TRUE
KS060235-M-5	TRUE
KS060235-M-9	TRUE
KS060242-M-1	TRUE
KS060242-M-13	TRUE
KS060242-M-16	TRUE
KS060242-M-18	TRUE
KS060242-M-2	TRUE
KS060242-M-3	TRUE
KS060242-M-7	TRUE
KS060247-M-10	TRUE
KS060247-M-13	TRUE
KS060247-M-4	TRUE
KS060248-M-1	FALSE
KS060248-M-4	FALSE
KS060249-M-2	FALSE
KS060249-M-5	NA
KS060249-M-8	TRUE
KS060251-M-4	FALSE
KS060251-M-7	FALSE
KS060254-K-4	FALSE
KS060254-K-5	NA
KS060254-M-1	FALSE
KS060254-M-11	FALSE
KS060254-M-12	FALSE
KS060254-M-16	FALSE
KS060254-M-2	FALSE
KS060254-M-8	FALSE
KS060260-K-1	TRUE
KS060260-M-2	TRUE
KS060300-M-4	TRUE
KS060311-K-1	TRUE
KS060311-M-1	TRUE
KS060311-M-4	TRUE
KS060315-M-3	TRUE
KS060321-K-1	TRUE
KS060334-M-2	TRUE
KS060334-M-4	TRUE
KS060340-M-1	FALSE
KS060340-M-11	FALSE
KS060340-M-8	FALSE
KS060341-K-1	TRUE
KS060341-K-2	TRUE
KS060341-M-10	TRUE
KS060341-M-8	TRUE
KS060345-M-1	NA
KS060350-M-2	TRUE
KS060377-M-18	FALSE
KS060377-M-21	TRUE
KS060377-M-5	FALSE
KS060377-M-9	FALSE
KS060388-M-1	TRUE
KS060388-M-7	TRUE
KS060393-K-1	FALSE
KS060393-M-11	TRUE
KS060393-M-13	FALSE
KS060393-M-14	NA
KS060393-M-8	TRUE
KS060399-M-12	TRUE
KS060399-M-13	TRUE
KS060399-M-19	TRUE
KS060399-M-20	TRUE
KS060399-M-5	TRUE
KS060399-M-6	TRUE
KS060408-M-1	TRUE
KS060409-M-1	TRUE
KS060409-M-11	TRUE
KS060410-M-1	TRUE
KS060410-M-2	TRUE
KS060410-M-3	TRUE
KS060415-M-3	TRUE
KS060419-M-1	TRUE
KS060419-M-2	TRUE
KS060421-M-14	TRUE
KS060421-M-2	TRUE
KS060427-M-2	TRUE
KS060427-M-3	TRUE
KS060430-K-3	TRUE
KS060430-K-4	TRUE
KS060430-M-1	TRUE
KS060430-M-2	TRUE
KS060430-M-7	TRUE
KS060447-M-1	TRUE
KS060447-M-9	TRUE
KS060455-M-4	NA
KS060455-M-8	TRUE
KS060455-M-9	TRUE
KS060456-M-7	FALSE
KS060470-M-1	TRUE
KS060470-M-15	TRUE
KS060470-M-18	TRUE
KS060470-M-19	TRUE
KS060470-M-20	TRUE
KS060470-M-22	TRUE
KS060470-M-23	TRUE
KS060470-M-27	TRUE
KS060470-M-3	TRUE
KS060470-M-9	TRUE
KS060476-M-3	TRUE
KS060477-M-4	TRUE
KS060477-M-6	TRUE
KS060486-M-4	TRUE
KS060489-K-3	TRUE
KS060489-K-6	TRUE
KS060493-M-4	FALSE
KS060559-M-6	TRUE
KS060560-K-2	TRUE
KS060560-K-5	TRUE
KS060560-K-6	TRUE
KS060560-M-10	TRUE
KS060560-M-11	TRUE
KS060560-M-7	TRUE
KS060560-M-9	TRUE
KS060575-M-2	TRUE
KS060579-K-5	TRUE
KS060579-M-1	TRUE
KS060579-M-2	TRUE
KS10H167-4	TRUE
KS10H176-6	TRUE
KS10H192-2	FALSE
KS10H193-3	FALSE
KS10H193-4	FALSE
KS10H194-1	FALSE
KS10H194-5	FALSE
KS10HW157-2	FALSE
KS10HW163-6	FALSE
KS10HW200	FALSE
KS11HM55	FALSE
KS11HM77	NA
KS11HW15	TRUE
KS11HW16	FALSE
KS11HW17	NA
KS11HW18	TRUE
KS11HW27	TRUE
KS11HW29	NA
KS11HW3	FALSE
KS11HW39	TRUE
KS11HW40	TRUE
KS11HW51	TRUE
KS11HW53	TRUE
T-154	FALSE
T-158	FALSE
KS07HW5-1-1-3	FALSE
KS07HW5-1-1-4	FALSE
KS07HW5-1-1-5	FALSE
KS040238-M-1	TRUE
KS050538-M-4	TRUE
KS060041-M-12	TRUE
KS060070-M-10	TRUE
KS060074-M-5	TRUE
KS060142-M-2	TRUE
KS060167-M-8	TRUE
KS060178-M-7	FALSE
KS060242-M-6	TRUE
KS060247-M-2	TRUE
KS060249-M-4	TRUE
KS060285-M-4	FALSE
KS060377-M-11	TRUE
KS060430-M-6	TRUE
KS060470-M-17	TRUE
KS060586-K-1	TRUE
KS060586-M-1	TRUE
KS060590-M-2	TRUE
KS060592-K-3	TRUE
KS060596-M-10	NA
KS060596-M-13	FALSE
KS060596-M-3	TRUE
KS060596-M-7	FALSE
KS060596-M-8	FALSE
KS060602-K-6	TRUE
KS060603-K-11	TRUE
KS060603-M-10	TRUE
KS060603-M-11	TRUE
KS060606-K-3	TRUE
KS060606-M-1	TRUE
KS060612-M-10	TRUE
KS060612-M-7	TRUE
KS060614-K-1	TRUE
KS060614-M-9	TRUE
KS060620-M-12	NA
KS060623-M-2	TRUE
KS060623-M-3	TRUE
KS060634-K-8	FALSE
KS060634-M-2	FALSE
KS060638-BE-32	FALSE
KS060638-K-11	FALSE
KS060638-K-13	TRUE
KS060638-K-4	FALSE
KS060638-K-8	FALSE
KS060638-M-7	FALSE
KS060638-M-8	FALSE
KS060662-K-6	TRUE
KS060662-M-1	TRUE
KS060662-M-2	TRUE
KS060690-K-3	TRUE
KS060692-M-3	TRUE
KS060695-K-4	TRUE
KS060695-M-2	TRUE
KS060704-M-15	TRUE
KS060706-K-1	TRUE
KS060709-K-1	TRUE
KS060711-M-1	TRUE
KS060735-M-1	TRUE
KS060735-M-3	TRUE
KS060744-M-2	TRUE
KS060750-BE-7	FALSE
KS060750-BE-E	FALSE
KS060750-K-2	FALSE
KS060750-K-4	FALSE
KS060750-M-3	FALSE
KS060771-K-2	FALSE
KS060771-K-6	FALSE
KS060771-M-2	FALSE
KS060808-K-2	TRUE
KS060809-K-1	TRUE
KS060809-K-5	TRUE
KS060822-M-8	TRUE
KS060823-M-1	FALSE
KS060823-M-4	FALSE
KS060823-M-7	FALSE
KS060827-K-4	TRUE
KS060827-M-1	FALSE
KS060827-M-2	TRUE
KS060827-M-5	TRUE
KS060827-M-7	TRUE
KS060828-M-5	TRUE
KS060828-M-6	FALSE
KS060828-M-7	TRUE
KS060837-M-3	TRUE
KS060837-M-6	FALSE
KS060838-K-1	FALSE
KS060838-K-2	FALSE
KS060838-K-5	FALSE
KS060841-K-6	FALSE
KS060843-K-1	FALSE
KS060843-K-4	FALSE
KS060843-M-4	FALSE
KS060843-M-6	FALSE
KS060864-M-5	FALSE
KS060889-K-2	TRUE
KS060930-M-2	FALSE
KS060930-M-5	FALSE
KS060965-M-3	NA
KS060965-M-6	FALSE
KS060990-K-4	NA
KS061031-K-4	FALSE
KS061062-K-2	TRUE
KS061062-K-3	TRUE
KS061062-M-1	TRUE
KS061062-M-2	TRUE
KS061089-K-2	TRUE
KS061089-K-3	TRUE
KS061106-M-1	TRUE
KS061117-K-7	TRUE
KS061118-K-3	TRUE
KS061130-M-9	FALSE
KS061131-K-6	TRUE
KS061131-K-7	TRUE
KS061131-K-8	FALSE
KS061131-M-1	FALSE
KS061131-M-13	NA
KS061131-M-9	FALSE
KS061136-M-3	TRUE
KS061162-M-1	FALSE
KS061162-M-4	FALSE
KS061162-M-5	FALSE
KS061162-M-6	FALSE
KS061162-M-7	TRUE
KS061162-M-8	FALSE
KS061176-M-4	FALSE
KS061176-M-5	FALSE
KS061176-M-6	FALSE
KS061176-M-9	TRUE
KS061178-M-1	TRUE
KS061185-K-6	FALSE
KS061185-M-1	FALSE
KS061185-M-10	FALSE
KS061185-M-11	FALSE
KS061185-M-12	FALSE
KS061185-M-7	FALSE
KS061188-K-2	TRUE
KS061188-K-4	FALSE
KS061188-M-2	TRUE
KS061188-M-5	FALSE
KS061188-M-7	TRUE
KS061193-K-4	NA
KS061200-M-2	TRUE
KS061212-K-5	TRUE
KS061221-K-4	TRUE
KS061221-M-3	TRUE
KS061221-M-4	TRUE
KS061228-M-2	FALSE
KS061233-M-1	NA
KS061233-M-7	TRUE
KS061237-K-1	FALSE
KS061237-K-5	FALSE
KS061237-K-6	NA
KS061237-K-8	FALSE
KS061238-M-1	FALSE
KS061238-M-2	FALSE
KS061238-M-3	TRUE
KS061238-M-4	FALSE
KS061246-K-4	TRUE
KS061250-K-1	TRUE
KS061260-M-6	TRUE
KS061298-K-9	TRUE
KS061301-K-7	TRUE
KS061324-K-1	TRUE
KS061324-K-2	TRUE
KS061332-K-1	TRUE
KS061332-M-2	FALSE
KS061350-K-4	FALSE
KS061351-M-2	TRUE
KS061351-M-3	TRUE
KS061360-M-1	TRUE
KS061365-M-11	TRUE
KS061365-M-2	FALSE
KS061366-M-10	FALSE
KS061368-M-5	FALSE
KS061377-M-2	FALSE
KS061377-M-4	FALSE
KS061377-M-5	FALSE
KS061384-M-5	TRUE
KS061386-K-2	TRUE
KS061386-K-4	FALSE
KS061386-M-1	TRUE
KS061386-M-2	FALSE
KS061386-M-5	TRUE
KS061386-M-9	TRUE
KS061387-K-1	TRUE
KS061388-K-2	TRUE
KS061388-K-5	TRUE
KS061393-K-7	FALSE
KS061393-M-2	TRUE
KS061393-M-7	FALSE
KS061395-M-1	TRUE
KS061395-M-4	TRUE
KS061397-M-3	TRUE
KS061397-M-6	TRUE
KS061411-K-3	FALSE
KS061411-K-4	FALSE
KS061411-M-7	FALSE
KS061416-M-3	FALSE
KS061418-K-1	TRUE
KS061418-K-3	TRUE
KS061418-K-4	TRUE
KS061426-M-2	NA
KS061426-M-4	TRUE
KS061442-M-5	TRUE
KS061451-M-2	TRUE
KS061456-K-3	TRUE
KS061456-M-3	TRUE
KS061456-M-6	TRUE
KS061456-M-9	TRUE
KS061468-K-1	TRUE
KS061468-K-2	TRUE
KS061478-M-10	FALSE
KS061478-M-3	FALSE
KS061478-M-7	FALSE
KS061504-K-1	FALSE
KS061524-K-2	TRUE
KS061524-M-15	FALSE
KS061524-M-7	TRUE
KS061525-K-1	TRUE
KS061525-K-11	FALSE
KS061525-K-4	TRUE
KS061525-K-6	TRUE
KS061525-M-10	TRUE
KS061525-M-12	TRUE
KS061525-M-13	TRUE
KS061525-M-17	TRUE
KS061525-M-19	TRUE
KS061525-M-2	FALSE
KS061525-M-20	TRUE
KS061525-M-6	TRUE
KS061527-K-7	TRUE
KS061532-K-1	FALSE
KS061532-K-4	TRUE
KS061532-M-10	FALSE
KS061532-M-8	FALSE
KS061532-M-9	FALSE
KS061533-M-8	FALSE
KS061577-M-1	FALSE
KS061577-M-6	FALSE
KS061582-M-5	TRUE
KS061583-K-1	FALSE
KS061583-K-4	FALSE
KS061583-M-4	FALSE
KS061595-K-1	TRUE
KS061597-M-3	FALSE
KS061597-M-8	FALSE
KS061631-K-4	TRUE
KS061631-M-3	TRUE
KS061635-K-6	TRUE
KS061637-K-3	TRUE
KS061645-M-1	TRUE
KS061645-M-2	FALSE
KS061645-M-4	TRUE
KS061658-K-5	FALSE
KS061683-M-1	TRUE
KS061683-M-4	TRUE
KS061685-K-3	TRUE
KS061685-M-11	TRUE
KS061685-M-7	TRUE
KS061705-K-4	FALSE
KS061705-M-2	FALSE
KS061705-M-4	FALSE
KS061705-M-8	FALSE
KS061720-M-5	FALSE
KS061738-M-3	TRUE
KS061749-M-2	FALSE
KS061749-M-4	FALSE
KS061758-K-1	TRUE
KS061758-M-4	TRUE
KS061761-K-2	TRUE
KS061761-M-1	TRUE
KS061761-M-2	TRUE
KS061761-M-5	TRUE
KS061779-K-1	TRUE
KS061779-K-6	TRUE
KS061788-K-3	TRUE
KS061789-K-2	FALSE
KS061789-K-7	TRUE
KS061789-M-3	FALSE
KS061789-M-6	TRUE
KS061800-K-2	FALSE
KS061800-K-3	FALSE
KS061800-K-4	FALSE
KS061800-M-7	FALSE
KS061808-K-4	FALSE
KS061827-K-2	FALSE
KS061827-M-5	TRUE
KS061837-M-3	TRUE
KS061843-K-5	TRUE
KS061843-K-6	FALSE
KS061860-K-1	TRUE
KS061860-K-2	TRUE
KS061860-K-3	TRUE
KS061862-M-14	TRUE
KS061862-M-2	FALSE
KS061862-M-4	FALSE
KS061862-M-6	FALSE
KS061862-M-8	FALSE
KS061873-M-2	FALSE
KS061879-M-1	TRUE
KS061879-M-4	TRUE
KS061879-M-5	TRUE
KS061879-M-6	TRUE
KS061880-K-4	TRUE
KS061897-K-1	TRUE
KS061897-M-1	TRUE
KS061897-M-2	TRUE
KS061897-M-6	TRUE
KS061947-K-2	TRUE
KS061947-K-3	TRUE
KS061950-K-1	TRUE
KS061950-K-3	TRUE
KS061950-K-4	TRUE
KS061950-M-7	TRUE
KS061951-K-2	TRUE
KS061953-M-2	TRUE
KS12H129	FALSE
KS12H130	FALSE
KS12H131	FALSE
KS12H132	FALSE
KS12H134	FALSE
KS12H135	FALSE
KS12H136	FALSE
KS12H168	TRUE
KS12H18	FALSE
KS12H48	TRUE
KS12HW104	TRUE
KS12HW140	FALSE
KS12HW154	TRUE
KS12HW176	FALSE
KS12HW177	TRUE
KS12HW204	TRUE
KS12HW205	TRUE
KS12HW31	FALSE
KS12HW33	FALSE
KS12HW35	FALSE
KS12HW36	FALSE
KS12HW50	FALSE
KS12HW52	TRUE
KS12HW8	TRUE
KS12HW81	FALSE
KS12HW97	FALSE
KS12HW98	FALSE
KSOCW06S1130T-M-3	FALSE
KSOCW06S1147T-M-2	FALSE
KSOCW06S1322T-K-4	TRUE
KSOCW06S1322T-M-9	FALSE
KSOCW06S1404T-M-1	TRUE
KSOCW06S1408T-K-2	FALSE
KSOCW06S1408T-M-6	FALSE
KSOCW06S1418T-M-3	FALSE
KSOCW06S141S-K-2	FALSE
KSOCW06S141S-K-5	FALSE
KSOCW06S141S-M-3	FALSE
KSOCW06S1440T-K-1	NA
KSOCW06S1440T-M-3	TRUE
KSOCW06S255S-K-2	FALSE
KSOCW06S538T-M-2	FALSE
KSOCW06S538T-M-3	FALSE
KSOCW06S538T-M-6	FALSE
KSOCW06S787T-K-2	TRUE
KS10HW78-1-1	TRUE
KS10HW200-2	FALSE
KS11HW39-5	TRUE
KS11HW39-6	TRUE
KANMARK	FALSE
KS050428-M-9	TRUE
KS050444-K-5	TRUE
KS050477-M-1	TRUE
KS050525-K-1	TRUE
KS060041-M-1	TRUE
KS060084-M-4	TRUE
KS060285-M-1	TRUE
KS060371-M-3	TRUE
KS060476-M-6	TRUE
KS060477-M-1	TRUE
KS060623-M-5	TRUE
KS060634-M-5	TRUE
KS060634-M-8	FALSE
KS060695-K-7	TRUE
KS060822-M-5	FALSE
KS060823-M-2	FALSE
KS060828-M-1	TRUE
KS060828-M-10	TRUE
KS061131-K-13	FALSE
KS061131-K-2	FALSE
KS061131-M-17	NA
KS061193-K-1	TRUE
KS061193-K-3	NA
KS061278-M-4	TRUE
KS061393-K-3	TRUE
KS061393-K-5	NA
KS061456-K-4	TRUE
KS061470-K-2	TRUE
KS061583-M-1	FALSE
KS061637-K-4	TRUE
KS061705-M-11	TRUE
KS061862-M-17	FALSE
KS061880-M-2	TRUE
KS061880-M-3	TRUE
KS070010-K-4	TRUE
KS070012-K-1	NA
KS070012-K-7	FALSE
KS070050-K-11	FALSE
KS070050-K-2	FALSE
KS070063-M-3	TRUE
KS070090-K-2	FALSE
KS070090-K-4	TRUE
KS070093-K-1	TRUE
KS070095-K-1	TRUE
KS070095-K-2	TRUE
KS070095-K-8	TRUE
KS070101-M-1	FALSE
KS070101-M-2	FALSE
KS070106-K-1	FALSE
KS070106-K-4	TRUE
KS070106-K-5	FALSE
KS070110-K-5	TRUE
KS070110-M-1	TRUE
KS070111-M-2	TRUE
KS070114-K-1	FALSE
KS070114-M-1	TRUE
KS070117-M-2	FALSE
KS070117-M-3	FALSE
KS070126-M-4	FALSE
KS070126-M-5	FALSE
KS070131-M-3	TRUE
KS070131-M-4	NA
KS070133-K-14	TRUE
KS070133-K-15	TRUE
KS070133-K-7	TRUE
KS070155-M-1	FALSE
KS070155-M-2	FALSE
KS070161-M-1	FALSE
KS070161-M-7	FALSE
KS070161-M-8	FALSE
KS070162-M-2	FALSE
KS070162-M-3	FALSE
KS070174-K-2	TRUE
KS070174-K-7	TRUE
KS070191-K-1	FALSE
KS070191-K-2	FALSE
KS070193-K-4	TRUE
KS070231-M-1	TRUE
KS070294-K-1	FALSE
KS070295-K-4	TRUE
KS070328-M-3	TRUE
KS070397-K-3	TRUE
KS070405-K-2	TRUE
KS070405-K-3	TRUE
KS070417-K-5	TRUE
KS070417-M-5	TRUE
KS070417-M-7	TRUE
KS070422-M-1	TRUE
KS070428-K-1	FALSE
KS070436-2M-1	TRUE
KS070436-2M-2	TRUE
KS070437-M-1	NA
KS070437-M-2	NA
KS070439-K-2	TRUE
KS070441-M-2	TRUE
KS070441-M-3	TRUE
KS070441-M-6	TRUE
KS070445-M-2	TRUE
KS070445-M-3	FALSE
KS070447-K-3	TRUE
KS070447-M-1	FALSE
KS070447-M-2	FALSE
KS070447-M-5	FALSE
KS070451-M-1	TRUE
KS070451-M-4	TRUE
KS070451-M-6	TRUE
KS070451-M-7	TRUE
KS070458-K-2	TRUE
KS070484-K-5	TRUE
KS070484-K-6	TRUE
KS070487-K-2	TRUE
KS070487-K-3	TRUE
KS070487-M-1	TRUE
KS070487-M-2	TRUE
KS070487-M-3	TRUE
KS070487-M-4	TRUE
KS070487-M-6	TRUE
KS070489-K-2	FALSE
KS070508-K-4	TRUE
KS070509-K-13	TRUE
KS070509-K-7	TRUE
KS070509-K-9	TRUE
KS070516-K-5	TRUE
KS070516-K-6	TRUE
KS070546-M-5	TRUE
KS070608-K-1	FALSE
KS070608-M-9	FALSE
KS070612-K-10	TRUE
KS070612-K-2	TRUE
KS070612-K-3	TRUE
KS070612-K-4	TRUE
KS070612-K-6	TRUE
KS070612-M-1	TRUE
KS070612-M-2	TRUE
KS070612-M-3	TRUE
KS070612-M-4	TRUE
KS070612-M-5	TRUE
KS070638-2M-2	TRUE
KS070638-2M-3	TRUE
KS070638-2M-4	TRUE
KS070651-K-7	TRUE
KS070664-K-10	TRUE
KS070664-K-2	TRUE
KS070664-K-5	TRUE
KS070664-K-8	TRUE
KS070664-M-1	TRUE
KS070669-K-3	FALSE
KS070674-M-2	TRUE
KS070675-M-2	TRUE
KS070704-K-2	NA
KS070704-K-3	FALSE
KS070704-K-6	FALSE
KS070704-M-2	FALSE
KS070704-M-4	FALSE
KS070704-M-5	FALSE
KS070717-K-4	TRUE
KS070717-M-1	TRUE
KS070725-K-1	TRUE
KS070725-K-3	TRUE
KS070725-K-4	TRUE
KS070725-K-5	TRUE
KS070725-K-6	TRUE
KS070725-M-3	TRUE
KS070725-M-4	TRUE
KS070729-K-26	TRUE
KS070729-K-8	TRUE
KS070729-M-2	TRUE
KS070735-K-3	FALSE
KS070735-M-1	TRUE
KS070751-M-1	TRUE
KS070753-2M-1	TRUE
KS070753-2M-2	FALSE
KS070753-2M-3	TRUE
KS070771-K-1	FALSE
KS070771-K-2	TRUE
KS070771-K-3	FALSE
KS070771-M-1	FALSE
KS070771-M-2	TRUE
KS070771-M-3	TRUE
KS070776-K-2	TRUE
KS070779-K-2	TRUE
KS070779-M-1	TRUE
KS070789-1K-2	FALSE
KS070789-1K-3	FALSE
KS070789-1M-1	FALSE
KS070789-1M-3	TRUE
KS070810-K-1	TRUE
KS070819-M-3	FALSE
KS070824-M-1	FALSE
KS070824-M-2	TRUE
KS070824-M-3	NA
KS070824-M-5	NA
KS070826-K-3	FALSE
KS070826-K-4	TRUE
KS070834-2M-1	FALSE
KS070834-2M-2	FALSE
KS070834-2M-3	FALSE
KS070834-2M-5	FALSE
KS070846-M-1	FALSE
KS070853-M-2	TRUE
KS070853-M-4	TRUE
KS070856-K-1	TRUE
KS070856-K-4	TRUE
KS070856-M-3	FALSE
KS070856-M-5	FALSE
KS070858-K-1	TRUE
KS070864-K-1	FALSE
KS070864-K-2	FALSE
KS070864-K-6	FALSE
KS070880-K-1	TRUE
KS070882-M-1	NA
KS070890-K-1	FALSE
KS070890-M-2	FALSE
KS070892-K-10	FALSE
KS071064-K-1	FALSE
KS071071-M-6	FALSE
KS071073-M-1	TRUE
KS071076-K-2	TRUE
KS071076-M-1	TRUE
KS071076-M-3	FALSE
KS071087-K-2	FALSE
KS071091-1K-1	TRUE
KS071091-1K-4	TRUE
KS071091-1M-1	TRUE
KS071110-K-1	TRUE
KS071110-M-1	TRUE
KS071127-M-3	TRUE
KS12FHB(A+)-100	FALSE
KS12FHB(A+)-103	FALSE
KS12FHB(A+)-12	NA
KS12FHB(A+)-18	TRUE
KS12FHB(A+)-2	NA
KS12FHB(A+)-23	TRUE
KS12FHB(A+)-30	NA
KS12FHB(A+)-31	TRUE
KS12FHB(A+)-34	TRUE
KS12FHB(A+)-35	FALSE
KS12FHB(A+)-4	TRUE
KS12FHB(A+)-44	FALSE
KS12FHB(A+)-51	FALSE
KS12FHB(A+)-71	FALSE
KS12FHB(A+)-72	TRUE
KS12FHB(A+)-73	FALSE
KS12FHB(A+)-85	TRUE
KS12FHB(A-)-43	FALSE
KS12FHB(A-)-5	FALSE
KS12HW218	TRUE
KS12WAXY-1	FALSE
KSOCW06S920T-K-1	FALSE
KS050278-M-1	TRUE
KS061406-LN-37	FALSE
KS11HW15-4-1	TRUE
KS11HW18-1-6	TRUE
KS11HW39-5-4	TRUE
KS11HW53-1-6	TRUE
IBA	FALSE
KS070063-M-2	TRUE
KS070089-K-3	TRUE
KS070093-K-9	TRUE
KS070093-M-5	TRUE
KS070111-M-1	TRUE
KS070133-K-12	NA
KS070133-K-13	FALSE
KS070411-M-3	TRUE
KS070411-M-4	TRUE
KS070447-K-2	TRUE
KS070485-K-3	FALSE
KS070489-K-3	FALSE
KS070597-K-14	TRUE
KS070597-K-3	TRUE
KS070612-K-7	TRUE
KS070664-K-4	TRUE
KS070664-K-9	FALSE
KS070712-M-1	TRUE
KS070779-K-5	TRUE
KS070834-2M-4	FALSE
KS070856-M-2	TRUE
KS070877-M-1	TRUE
KS071100-K-2	TRUE
KS071100-K-4	TRUE
KS071100-M-3	TRUE
KS080031-M-3	FALSE
KS080032-M-10	TRUE
KS080048-K-3	FALSE
KS080048-M-1	FALSE
KS080053-M-5	TRUE
KS080071-M-1	TRUE
KS080071-M-2	TRUE
KS080076-M-1	FALSE
KS080080-M-14	FALSE
KS080080-M-15	FALSE
KS080080-M-16	FALSE
KS080080-M-18	FALSE
KS080080-M-3	FALSE
KS080080-M-4	FALSE
KS080080-M-5	FALSE
KS080084-M-2	TRUE
KS080093-K-1	FALSE
KS080093-K-15	TRUE
KS080093-K-16	TRUE
KS080093-K-17	FALSE
KS080093-K-19	TRUE
KS080093-K-3	FALSE
KS080093-K-4	NA
KS080093-M-4	FALSE
KS080093-M-8	TRUE
KS080096-K-3	FALSE
KS080099-K-1	TRUE
KS080099-M-4	TRUE
KS080118-M-2	TRUE
KS080119-M-3	TRUE
KS080127-M-8	TRUE
KS080150-M-9	TRUE
KS080194-K-4	TRUE
KS080195-K-2	FALSE
KS080221-K-5	FALSE
KS080231-K-1	FALSE
KS080234-K-10	TRUE
KS080234-K-7	TRUE
KS080237-K-10	FALSE
KS080237-K-6	TRUE
KS080237-M-4	TRUE
KS080237-M-5	TRUE
KS080242-K-3	TRUE
KS080258-K-2	TRUE
KS080258-K-5	TRUE
KS080283-M-1	TRUE
KS080283-M-2	TRUE
KS080295-M-6	TRUE
KS080336-M-1	NA
KS080336-M-12	FALSE
KS080336-M-14	FALSE
KS080336-M-17	FALSE
KS080336-M-26	FALSE
KS080336-M-27	FALSE
KS080336-M-7	FALSE
KS080336-M-8	FALSE
KS080341-M-1	FALSE
KS080341-M-11	FALSE
KS080341-M-12	FALSE
KS080341-M-15	FALSE
KS080341-M-2	FALSE
KS080341-M-20	FALSE
KS080341-M-25	FALSE
KS080341-M-29	FALSE
KS080341-M-3	FALSE
KS080341-M-30	FALSE
KS080341-M-33	FALSE
KS080341-M-34	FALSE
KS080341-M-5	FALSE
KS080346-K-1	FALSE
KS080351-M-3	TRUE
KS080352-M-1	TRUE
KS080352-M-7	TRUE
KS080363-M-4	TRUE
KS080363-M-5	TRUE
KS080363-M-6	TRUE
KS080363-M-8	TRUE
KS080364-M-4	TRUE
KS080365-K-1	TRUE
KS080365-M-6	TRUE
KS080380-M-1	TRUE
KS080382-K-11	NA
KS080382-K-12	FALSE
KS080382-K-13	TRUE
KS080382-K-9	TRUE
KS080382-M-11	FALSE
KS080382-M-14	FALSE
KS080382-M-16	FALSE
KS080386-M-2	NA
KS080386-M-8	TRUE
KS080409-M-11	TRUE
KS080409-M-7	TRUE
KS080426-M-4	FALSE
KS080448-K-1	TRUE
KS080466-K-1	FALSE
KS080468-M-1	FALSE
KS080477-M-3	TRUE
KS080530-K-2	TRUE
KS080554-K-4	TRUE
KS080566-K-2	FALSE
KS080570-M-9	TRUE
KS080584-K-13	TRUE
KS080584-M-2	TRUE
KS080595-M-2	TRUE
KS080597-M-4	TRUE
KS080600-K-3	FALSE
KS080608-K-1	FALSE
KS080618-M-4	TRUE
KS080637-K-1	TRUE
KS080648-K-2	TRUE
KS080655-K-2	TRUE
KS080658-M-6	FALSE
KS080661-K-2	TRUE
KS080661-K-3	TRUE
KS080662-K-7	FALSE
KS080665-K-3	TRUE
KS080669-M-4	FALSE
KS080678-K-5	FALSE
KS080678-K-7	FALSE
KS080678-K-8	FALSE
KS080678-M-1	FALSE
KS080678-M-4	FALSE
KS080680-M-3	TRUE
KS080687-K-7	TRUE
KS080698-M-5	TRUE
KS080698-M-6	TRUE
KS080710-K-3	TRUE
KS080710-K-4	TRUE
KS080736-K-11	FALSE
KS080736-K-15	FALSE
KS080736-M-2	FALSE
KS080736-M-3	FALSE
KS080737-K-1	FALSE
KS080770-M-2	TRUE
KS080809-M-5	TRUE
KS080828-K-3	TRUE
KS080828-K-4	TRUE
KS080828-M-1	FALSE
KS080851-K-2	TRUE
KS080851-K-3	TRUE
KS080851-M-4	TRUE
KS080856-K-1	FALSE
KS080856-M-4	FALSE
KS080856-M-5	FALSE
KS080877-K-4	TRUE
KS080877-K-7	NA
KS080881-K-3	TRUE
KS080906-M-8	TRUE
KS080915-K-1	TRUE
KS080918-M-3	TRUE
KS080927-K-4	NA
KS080939-K-2	TRUE
KS080939-M-2	TRUE
KS080945-M-2	TRUE
KS080945-M-4	TRUE
KS080949-K-6	FALSE
KS080949-K-9	FALSE
KS080949-M-12	TRUE
KS080949-M-13	TRUE
KS080953-M-4	TRUE
KS080964-K-15	FALSE
KS080964-K-22	TRUE
KS080984-K-1	TRUE
KS080989-M-2	TRUE
KS081002-M-17	TRUE
KS081008-M-3	TRUE
KS081026-M-1	TRUE
KS081035-M-1	FALSE
KS081067-M-10	TRUE
KS081067-M-11	TRUE
KS081067-M-4	TRUE
KS081078-M-16	FALSE
KS081078-M-17	FALSE
KS081079-K-4	TRUE
KS081079-K-7	TRUE
KS081079-K-8	TRUE
KS081079-M-1	TRUE
KS081079-M-2	TRUE
KS081079-M-4	TRUE
KS081079-M-7	TRUE
KS081079-M-8	TRUE
KS081079-M-9	TRUE
KS081091-K-4	TRUE
KS081091-M-10	TRUE
KS081091-M-4	FALSE
KS081104-K-10	FALSE
KS081104-K-4	FALSE
KS081104-K-6	FALSE
KS081104-K-9	FALSE
KS081104-M-1	FALSE
KS081105-K-3	FALSE
KS081105-K-8	FALSE
KS081105-M-1	TRUE
KS081120-M-2	FALSE
KS10DH0003-102	TRUE
KS10DH0003-103	FALSE
KS10DH0003-105	FALSE
KS10DH0003-109	FALSE
KS10DH0003-11	TRUE
KS10DH0003-113	FALSE
KS10DH0003-139	TRUE
KS10DH0003-18	FALSE
KS10DH0003-23	FALSE
KS10DH0003-24	FALSE
KS10DH0003-30	FALSE
KS10DH0003-73	TRUE
KS10DH0003-79	TRUE
KS10DH0003-80	FALSE
KS10DH0003-81	TRUE
KS10DH0003-82	FALSE
KS10DH0003-93	TRUE
KS10DH0003-95	FALSE
KS10DH0053-27	FALSE
KS10DH0064-33	FALSE
KS10DH0064-41	FALSE
KS10DH0084-10	FALSE
KS10DH0084-62	FALSE
KS10DH0084-70	FALSE
KS10DH0084-8	FALSE
KS10DH0088-17	FALSE
KS10DH0088-18	FALSE
KS10DH0088-19	FALSE
KS10DH0088-20	FALSE
KS10DH0088-26	FALSE
KS10DH0088-28	FALSE
KS10DH0088-35	FALSE
KS10DH0089-14	TRUE
KS10DH0089-16	FALSE
KS10DH0091-12	FALSE
KS10DH0091-13	FALSE
KS10DH0091-18	FALSE
KS10DH0091-23	FALSE
KS10DH0091-8	FALSE
KS10DH0091-9	FALSE
KS10DH0093-6	FALSE
KS12FHB(A+)-24	FALSE
KS12FHB(A+)-98	NA
KS12FHB(A-)-1	TRUE
KS12FHB(A-)-10	FALSE
KS12FHB(A-)-23	TRUE
KS12DH0296-119	FALSE
KS12DH0296-123	FALSE
KS12DH0296-127	FALSE
KS12DH0296-130	FALSE
KS12DH0296-138	FALSE
KS12DH0296-144	FALSE
KS12DH0296-155	FALSE
KS12DH0296-160	FALSE
KS12DH0296-162	FALSE
KS12DH0296-186	FALSE
KS12DH0296-187	FALSE
KS12DH0296-195	FALSE
KS12DH0296-202	FALSE
KS12DH0296-207	FALSE
KS12DH0296-208	FALSE
CEDAR	FALSE
KS080051-M-1	TRUE
KS080076-M-5	TRUE
KS080080-M-17	TRUE
KS080139-K-5	TRUE
KS080234-M-11	TRUE
KS080261-K-3	TRUE
KS080315-K-5	TRUE
KS080382-K-8	TRUE
KS080382-M-17	TRUE
KS080655-M-4	TRUE
KS080851-K-1	TRUE
KS080988-M-6	TRUE
KS080999-M-4	FALSE
KS081067-M-15	TRUE
KS081079-K-6	TRUE
KS081098-K-2	TRUE
KS081098-K-3	TRUE
KS081098-M-7	TRUE
KS081120-M-3	FALSE
KS090001-K-10	TRUE
KS090001-K-5	TRUE
KS090016-M-2	FALSE
KS090017-K-6	FALSE
KS090017-M-1	FALSE
KS090017-M-2	FALSE
KS090017-M-3	FALSE
KS090021-K-3	TRUE
KS090021-K-4	TRUE
KS090021-K-6	TRUE
KS090021-K-9	TRUE
KS090021-M-1	TRUE
KS090021-M-6	TRUE
KS090024-K-14	FALSE
KS090024-K-15	TRUE
KS090024-K-4	TRUE
KS090024-K-7	NA
KS090024-M-1	FALSE
KS090028-K-11	TRUE
KS090028-K-13	TRUE
KS090028-K-18	TRUE
KS090028-K-19	TRUE
KS090028-K-21	TRUE
KS090028-K-24	NA
KS090028-K-25	TRUE
KS090028-K-26	TRUE
KS090028-K-3	TRUE
KS090028-K-4	TRUE
KS090028-K-5	TRUE
KS090028-K-6	TRUE
KS090028-K-7	TRUE
KS090028-M-4	TRUE
KS090036-K-1	TRUE
KS090036-K-10	TRUE
KS090036-K-18	TRUE
KS090036-K-2	FALSE
KS090036-K-3	TRUE
KS090036-K-5	TRUE
KS090036-K-9	TRUE
KS090036-M-1	TRUE
KS090036-M-3	TRUE
KS090041-K-10	FALSE
KS090041-K-12	FALSE
KS090041-K-4	FALSE
KS090041-K-5	FALSE
KS090041-K-6	FALSE
KS090041-K-8	FALSE
KS090041-M-1	FALSE
KS090041-M-3	FALSE
KS090049-K-3	TRUE
KS090055-K-2	TRUE
KS090056-M-2	TRUE
KS090056-M-3	TRUE
KS090056-M-5	TRUE
KS090098-K-16	TRUE
KS090098-K-3	TRUE
KS090135-K-9	NA
KS090161-K-4	TRUE
KS090161-K-5	TRUE
KS090161-M-2	TRUE
KS090162-K-1	TRUE
KS090171-K-5	TRUE
KS090171-M-3	TRUE
KS090171-M-4	TRUE
KS090184-M-1	TRUE
KS090184-M-4	TRUE
KS090204-K-11	TRUE
KS090207-K-3	TRUE
KS090208-M-4	TRUE
KS090208-M-7	TRUE
KS090213-M-1	TRUE
KS090213-M-3	TRUE
KS090213-M-4	TRUE
KS090244-K-1	FALSE
KS090244-K-2	FALSE
KS090244-K-4	FALSE
KS090244-K-5	FALSE
KS090261-K-6	TRUE
KS090276-K-3	FALSE
KS090276-K-4	FALSE
KS090276-K-5	FALSE
KS090276-M-2	FALSE
KS090280-K-1	FALSE
KS090285-M-1	TRUE
KS090344-K-16	FALSE
KS090344-K-7	FALSE
KS090345-K-6	TRUE
KS090345-M-4	FALSE
KS090348-K-1	TRUE
KS090353-K-10	TRUE
KS090353-K-12	TRUE
KS090353-K-14	TRUE
KS090353-K-16	TRUE
KS090353-K-17	TRUE
KS090353-K-2	TRUE
KS090353-K-3	TRUE
KS090353-K-4	TRUE
KS090353-K-5	TRUE
KS090353-K-8	TRUE
KS090353-M-2	TRUE
KS090365-K-2	TRUE
KS090365-K-3	TRUE
KS090365-K-5	FALSE
KS090373-K-3	FALSE
KS090373-K-4	FALSE
KS090373-K-8	FALSE
KS090375-K-10	FALSE
KS090375-K-11	FALSE
KS090375-K-2	FALSE
KS090375-K-8	FALSE
KS090376-K-1	FALSE
KS090376-K-2	FALSE
KS090386-K-1	TRUE
KS090386-K-4	TRUE
KS090387-K-10	TRUE
KS090387-K-12	TRUE
KS090387-K-16	TRUE
KS090387-K-19	FALSE
KS090387-K-28	FALSE
KS090387-K-6	TRUE
KS090387-M-2	TRUE
KS090389-K-1	TRUE
KS090389-K-10	TRUE
KS090389-K-12	FALSE
[truncated: 4,505 more rows]

## Sheet: S02_KS_IPSR
Supplemental Table S2 Kansas (individual plant short row) IPSR stage breeding lines, whether they carry 2NS segment
lines	stage	alien.2ns
KS12DH0296-113	IPSR	FALSE
KS12DH0296-114	IPSR	FALSE
KS12DH0296-115	IPSR	FALSE
KS12DH0296-116	IPSR	FALSE
KS12DH0296-117	IPSR	FALSE
KS12DH0296-118	IPSR	FALSE
KS12DH0296-119	IPSR	FALSE
KS12DH0296-120	IPSR	FALSE
KS12DH0296-121	IPSR	FALSE
KS12DH0296-122	IPSR	FALSE
KS12DH0296-123	IPSR	FALSE
KS12DH0296-124	IPSR	FALSE
KS12DH0296-125	IPSR	FALSE
KS12DH0296-127	IPSR	FALSE
KS12DH0296-129	IPSR	FALSE
KS12DH0296-130	IPSR	FALSE
KS12DH0296-131	IPSR	FALSE
KS12DH0296-132	IPSR	FALSE
KS12DH0296-135	IPSR	FALSE
KS12DH0296-136	IPSR	FALSE
KS12DH0296-137	IPSR	FALSE
KS12DH0296-138	IPSR	FALSE
KS12DH0296-139	IPSR	FALSE
KS12DH0296-140	IPSR	FALSE
KS12DH0296-141	IPSR	FALSE
KS12DH0296-144	IPSR	FALSE
KS12DH0296-146	IPSR	FALSE
KS12DH0296-147	IPSR	FALSE
KS12DH0296-148	IPSR	FALSE
KS12DH0296-149	IPSR	FALSE
KS12DH0296-151	IPSR	FALSE
KS12DH0296-155	IPSR	FALSE
KS12DH0296-156	IPSR	FALSE
KS12DH0296-157	IPSR	FALSE
KS12DH0296-158	IPSR	FALSE
KS12DH0296-159	IPSR	FALSE
KS12DH0296-160	IPSR	FALSE
KS12DH0296-161	IPSR	FALSE
KS12DH0296-162	IPSR	FALSE
KS12DH0296-163	IPSR	FALSE
KS12DH0296-164	IPSR	FALSE
KS12DH0296-165	IPSR	FALSE
KS12DH0296-167	IPSR	FALSE
KS12DH0296-168	IPSR	FALSE
KS12DH0296-171	IPSR	FALSE
KS12DH0296-172	IPSR	FALSE
KS12DH0296-173	IPSR	FALSE
KS12DH0296-174	IPSR	FALSE
KS12DH0296-175	IPSR	FALSE
KS12DH0296-176	IPSR	FALSE
KS12DH0296-177	IPSR	FALSE
KS12DH0296-178	IPSR	FALSE
KS12DH0296-179	IPSR	FALSE
KS12DH0296-180	IPSR	FALSE
KS12DH0296-181	IPSR	FALSE
KS12DH0296-183	IPSR	FALSE
KS12DH0296-184	IPSR	FALSE
KS12DH0296-185	IPSR	FALSE
KS12DH0296-186	IPSR	FALSE
KS12DH0296-187	IPSR	FALSE
KS12DH0296-188	IPSR	FALSE
KS12DH0296-189	IPSR	FALSE
KS12DH0296-190	IPSR	FALSE
KS12DH0296-191	IPSR	FALSE
KS12DH0296-194	IPSR	FALSE
KS12DH0296-195	IPSR	FALSE
KS12DH0296-196	IPSR	FALSE
KS12DH0296-197	IPSR	FALSE
KS12DH0296-198	IPSR	FALSE
KS12DH0296-199	IPSR	FALSE
KS12DH0296-200	IPSR	FALSE
KS12DH0296-201	IPSR	FALSE
KS12DH0296-202	IPSR	FALSE
KS12DH0296-203	IPSR	FALSE
KS12DH0296-204	IPSR	FALSE
KS12DH0296-205	IPSR	FALSE
KS12DH0296-206	IPSR	FALSE
KS12DH0296-207	IPSR	FALSE
KS12DH0296-208	IPSR	FALSE
KS12DH0296-209	IPSR	FALSE
KS12DH0296-210	IPSR	FALSE
KS12DH0296-211	IPSR	FALSE
KS12DH0296-212	IPSR	FALSE
KS000183-3-1	IPSR	TRUE
KS000183-3-2	IPSR	TRUE
KS010143-K-11	IPSR	TRUE
KS010166-M-7	IPSR	TRUE
KS010209-M-4	IPSR	TRUE
KS010514-6-11	IPSR	TRUE
KS010520-5-3	IPSR	TRUE
KS010525-1-1	IPSR	TRUE
KS010525-1-3	IPSR	TRUE
KS010921-11	IPSR	TRUE
KS010953-10	IPSR	TRUE
KS010954TM-6	IPSR	TRUE
KS010957-6	IPSR	TRUE
KS010990-M-8	IPSR	TRUE
KS010990-M-8-2	IPSR	FALSE
KS011020-6	IPSR	TRUE
KS011162-8	IPSR	TRUE
KS011178-1	IPSR	TRUE
KS011178-5	IPSR	TRUE
KS011178-7	IPSR	TRUE
KS011186-2	IPSR	FALSE
KS011327-M-2	IPSR	TRUE
KS011327-M-2-1	IPSR	TRUE
KS011327-M-2-2	IPSR	TRUE
KS011549-3	IPSR	TRUE
KS011549-6-2	IPSR	TRUE
KS020045-17	IPSR	TRUE
KS020055-1	IPSR	TRUE
KS020056TM-4-1	IPSR	NA
KS020056TM-4-2	IPSR	TRUE
KS020207WM-6	IPSR	FALSE
KS020304-2	IPSR	TRUE
KS020319-4	IPSR	TRUE
KS020319-7	IPSR	TRUE
KS020319-7-2	IPSR	TRUE
KS020319-7-3	IPSR	TRUE
KS020544-M-1	IPSR	TRUE
KS020617-9	IPSR	TRUE
KS020618-K-6	IPSR	TRUE
KS020633-K-13	IPSR	TRUE
KS020633-K-15	IPSR	TRUE
KS020633-M-13	IPSR	TRUE
KS020633-M-15	IPSR	TRUE
KS020633-M-2	IPSR	TRUE
KS020635-K-2	IPSR	TRUE
KS020635-M-10	IPSR	TRUE
KS020635-M-14	IPSR	TRUE
KS020635-M-15	IPSR	TRUE
KS020635-M-2	IPSR	TRUE
KS020638-2	IPSR	TRUE
KS020638-5	IPSR	TRUE
KS020638-5-1	IPSR	TRUE
KS020638-5-2	IPSR	TRUE
KS020638-M-5	IPSR	TRUE
KS020638-M-8	IPSR	TRUE
KS020639-M-2	IPSR	TRUE
KS020639-M-3	IPSR	TRUE
KS020648-M-1	IPSR	TRUE
KS020648-M-5	IPSR	TRUE
KS020649-1	IPSR	TRUE
KS020665-M-3	IPSR	TRUE
KS020675-2	IPSR	TRUE
KS020735-NT-2	IPSR	TRUE
KS020777-4	IPSR	TRUE
KS020777-M-6	IPSR	TRUE
KS020782-K-4	IPSR	TRUE
KS020790-K-2	IPSR	TRUE
KS020790-K-4	IPSR	TRUE
KS020793-M-5	IPSR	TRUE
KS020815-2	IPSR	TRUE
KS020815-7	IPSR	TRUE
KS020815-M-1	IPSR	TRUE
KS020822-M-5	IPSR	TRUE
KS020832-2	IPSR	TRUE
KS020840-8	IPSR	TRUE
KS020848-M-5	IPSR	TRUE
KS020863-3	IPSR	TRUE
KS020903-5	IPSR	TRUE
KS020942-7	IPSR	TRUE
KS020947-K-13	IPSR	TRUE
KS020952-4	IPSR	TRUE
KS020986-1	IPSR	TRUE
KS030010-K-2	IPSR	FALSE
KS030014-2	IPSR	NA
KS030024-K-3	IPSR	FALSE
KS030024-K-4	IPSR	FALSE
KS030039-3	IPSR	TRUE
KS030039-4	IPSR	TRUE
KS030039-M-6	IPSR	TRUE
KS030043-K-2	IPSR	TRUE
KS030048-1	IPSR	TRUE
KS030048-1-1	IPSR	TRUE
KS030049-M-6	IPSR	TRUE
KS030101-M-2	IPSR	TRUE
KS030129-M-1	IPSR	TRUE
KS030146-M-4	IPSR	TRUE
KS030148-K-18	IPSR	TRUE
KS030150-M-6	IPSR	TRUE
KS030150-M-8	IPSR	TRUE
KS030194-K-1	IPSR	TRUE
KS030204-M-2	IPSR	TRUE
KS030221-K-6	IPSR	NA
KS030221-M-5	IPSR	TRUE
KS030226-K-11	IPSR	FALSE
KS030240-K-5	IPSR	TRUE
KS030245-K-1	IPSR	TRUE
KS030264-M-2	IPSR	FALSE
KS030326-M-2	IPSR	TRUE
KS030378-M-20	IPSR	TRUE
KS030484-M-6	IPSR	TRUE
KS030591-K-6	IPSR	TRUE
KS030591NT-3	IPSR	FALSE
KS030596-K-10	IPSR	TRUE
KS030596NT-2	IPSR	TRUE
KS030598-K-12	IPSR	NA
KS030598-K-3	IPSR	TRUE
KS030598-K-5	IPSR	TRUE
KS030606-K-2	IPSR	NA
KS030607-K-10	IPSR	TRUE
KS030607-K-11	IPSR	TRUE
KS030607-K-12	IPSR	TRUE
KS030607-K-7	IPSR	FALSE
KS030607-K-8	IPSR	NA
KS030607NT-8	IPSR	TRUE
KS030608-K-6	IPSR	TRUE
KS030608NT-5	IPSR	TRUE
KS030609-K-4	IPSR	TRUE
KS030609-K-6	IPSR	TRUE
KS030611NT-17	IPSR	TRUE
KS030611NT-4	IPSR	TRUE
KS030612-K-1	IPSR	TRUE
KS030612-K-7	IPSR	NA
KS030612NT-8	IPSR	TRUE
KS030619NT-4	IPSR	TRUE
KS030644NT-1	IPSR	NA
KS030644NT-11	IPSR	TRUE
KS030644NT-18	IPSR	TRUE
KS030644NT-20	IPSR	TRUE
KS030644NT-24	IPSR	TRUE
KS030644NT-4	IPSR	TRUE
KS030644NT-8	IPSR	TRUE
KS030649-K-3	IPSR	TRUE
KS030650-K-3	IPSR	NA
KS030651-K-1	IPSR	FALSE
KS030651-K-2	IPSR	TRUE
KS030651NT-10	IPSR	TRUE
KS030651NT-5	IPSR	TRUE
KS030651NT-9	IPSR	TRUE
KS030652-K-14	IPSR	TRUE
KS030652-K-3	IPSR	FALSE
KS030652-K-5	IPSR	TRUE
KS030652-K-8	IPSR	TRUE
KS030652NT-5	IPSR	FALSE
KS030659-K-15	IPSR	NA
KS030660NT-4	IPSR	NA
KS030681-K-2	IPSR	NA
KS030681-K-3	IPSR	TRUE
KS030681-K-4	IPSR	TRUE
KS030681-K-5	IPSR	TRUE
KS030681NT-6	IPSR	TRUE
KS030681NT-7	IPSR	TRUE
KS030682-K-6	IPSR	TRUE
KS030689-K-2	IPSR	NA
KS030689NT-2	IPSR	FALSE
KS030689NT-6	IPSR	NA
KS030698-K-2	IPSR	NA
KS030698NT-2	IPSR	FALSE
KS030698NT-3	IPSR	TRUE
KS030698NT-4	IPSR	NA
KS030700-K-5	IPSR	NA
KS030700-K-6	IPSR	NA
KS030700NT-11	IPSR	NA
KS030700NT-13	IPSR	TRUE
KS030720-K-1	IPSR	FALSE
KS030720-K-5	IPSR	TRUE
KS030720-K-7	IPSR	TRUE
KS030720-K-8	IPSR	TRUE
KS030731-K-2	IPSR	TRUE
KS030733-K-10	IPSR	TRUE
KS030733-K-14	IPSR	TRUE
KS030733-K-16	IPSR	TRUE
KS030733-K-18	IPSR	TRUE
KS030733-K-3	IPSR	TRUE
KS030733-K-4	IPSR	TRUE
KS030733-K-5	IPSR	TRUE
KS030733-K-8	IPSR	TRUE
KS030733NT-1	IPSR	TRUE
KS030733NT-10	IPSR	TRUE
KS030733NT-11	IPSR	TRUE
KS030733NT-18	IPSR	TRUE
KS030733NT-20	IPSR	TRUE
KS030733NT-3	IPSR	TRUE
KS030733NT-4	IPSR	TRUE
KS030735-K-5	IPSR	TRUE
KS030740-K-2	IPSR	NA
KS030747-K-1	IPSR	TRUE
KS030782NT-1	IPSR	TRUE
KS030788-K-1	IPSR	TRUE
KS030788-K-10	IPSR	TRUE
KS030788-K-6	IPSR	TRUE
KS030789-K-2	IPSR	TRUE
KS030792-K-2	IPSR	NA
KS030792NT-8	IPSR	FALSE
KS030799-K-10	IPSR	TRUE
KS030799-K-14	IPSR	TRUE
KS030799-K-4	IPSR	TRUE
KS030799-K-6	IPSR	TRUE
KS030799-K-7	IPSR	TRUE
KS030799NT-6	IPSR	TRUE
KS030799NT-7	IPSR	TRUE
KS030801-K-1	IPSR	TRUE
KS030805NT-3	IPSR	NA
KS030810-K-4	IPSR	TRUE
KS030810NT-2	IPSR	FALSE
KS030810NT-4	IPSR	FALSE
KS030810NT-7	IPSR	FALSE
KS030810NT-9	IPSR	FALSE
KS030815-K-1	IPSR	FALSE
KS030815-K-13	IPSR	TRUE
KS030815-K-19	IPSR	TRUE
KS030819-K-2	IPSR	TRUE
KS030844-K-10	IPSR	TRUE
KS030844-K-13	IPSR	TRUE
KS030844-K-16	IPSR	TRUE
KS030844-K-19	IPSR	TRUE
KS030844-K-21	IPSR	TRUE
KS030850-K-4	IPSR	FALSE
KS030850-K-6	IPSR	FALSE
KS030852-K-6	IPSR	NA
KS030854NT-1	IPSR	FALSE
KS030854NT-7	IPSR	TRUE
KS030867NT-5	IPSR	TRUE
KS030867NT-8	IPSR	TRUE
KS030882-K-6	IPSR	TRUE
KS030882-K-7	IPSR	NA
KS030883-CF-8	IPSR	TRUE
KS030887-K-1	IPSR	TRUE
KS030918NT-2	IPSR	NA
KS030918NT-3	IPSR	TRUE
KS030918NT-6	IPSR	TRUE
KS030923-K-1	IPSR	TRUE
KS030923-K-2	IPSR	TRUE
KS030923-K-5	IPSR	TRUE
KS030923NT-1	IPSR	TRUE
KS030928-K-3	IPSR	TRUE
KS030947-K-1	IPSR	TRUE
KS030947-K-2	IPSR	FALSE
KS030947-K-6	IPSR	FALSE
KS030947NT-1	IPSR	NA
KS030947NT-10	IPSR	FALSE
KS030947NT-9	IPSR	FALSE
KS030949NT-2	IPSR	FALSE
KS030949NT-3	IPSR	TRUE
KS030956NT-3	IPSR	NA
KS030957NT-8	IPSR	FALSE
KS030964-K-1	IPSR	FALSE
KS030964-K-2	IPSR	TRUE
KS030965NT-9	IPSR	TRUE
KS030966-K-12	IPSR	NA
KS030966-K-2	IPSR	FALSE
KS030967NT-9	IPSR	NA
KS030975-CF-3	IPSR	FALSE
KS030975-CF-5	IPSR	TRUE
KS030981-K-11	IPSR	TRUE
KS030981-K-5	IPSR	FALSE
KS030981NT-1	IPSR	NA
KS030981NT-2	IPSR	TRUE
KS030981NT-5	IPSR	FALSE
KS030981NT-7	IPSR	FALSE
KS031002-K-1	IPSR	NA
KS031009-K-2	IPSR	TRUE
KS031009-K-3	IPSR	TRUE
KS031009-K-4	IPSR	TRUE
KS031009-K-5	IPSR	TRUE
KS031009-K-6	IPSR	TRUE
KS031009-K-7	IPSR	TRUE
KS031010-K-3	IPSR	TRUE
KS031010NT-1	IPSR	FALSE
KS031010NT-12	IPSR	TRUE
KS031010NT-7	IPSR	TRUE
KS031011-K-1	IPSR	TRUE
KS031011-K-2	IPSR	TRUE
KS031013-K-1	IPSR	TRUE
KS031016NT-1	IPSR	TRUE
KS031017NT-4	IPSR	TRUE
KS031017NT-6	IPSR	TRUE
KS031027-FHB-8	IPSR	TRUE
KS031027-K-1	IPSR	TRUE
KS031027NT-17	IPSR	FALSE
KS031027NT-7	IPSR	NA
KS031032-K-1	IPSR	FALSE
KS031032-K-12	IPSR	NA
KS031032-K-4	IPSR	FALSE
KS031032-K-8	IPSR	NA
KS031032-K-9	IPSR	FALSE
KS031032NT-11	IPSR	FALSE
KS031032NT-8	IPSR	FALSE
KS031038-K-8	IPSR	FALSE
KS031043NT-1	IPSR	FALSE
KS031043NT-3	IPSR	TRUE
KS031043NT-9	IPSR	TRUE
KS031050-K-14	IPSR	TRUE
KS031050-K-2	IPSR	TRUE
KS031050-K-3	IPSR	TRUE
KS031050-K-4	IPSR	TRUE
KS031050-K-6	IPSR	FALSE
KS031050-K-9	IPSR	FALSE
KS031056-K-1	IPSR	TRUE
KS031056-K-2	IPSR	TRUE
KS031056-K-4	IPSR	TRUE
KS031056NT-1	IPSR	TRUE
KS031065-K-5	IPSR	NA
KS031065NT-17	IPSR	NA
KS031066NT-3	IPSR	NA
KS031067NT-12	IPSR	TRUE
KS031067NT-13	IPSR	TRUE
KS031067NT-18	IPSR	TRUE
KS031067NT-23	IPSR	TRUE
KS031067NT-3	IPSR	TRUE
KS031067NT-7	IPSR	TRUE
KS031068-K-6	IPSR	TRUE
KS031068NT-4	IPSR	TRUE
KS031068NT-6	IPSR	NA
KS031071-K-3	IPSR	TRUE
KS031071-K-7	IPSR	FALSE
KS031072-K-1	IPSR	FALSE
KS031074NT-1	IPSR	TRUE
KS031074NT-6	IPSR	TRUE
KS031075-K-1	IPSR	TRUE
KS031075-K-3	IPSR	TRUE
KS031077NT-2	IPSR	TRUE
KS031182-12-1	IPSR	FALSE
KS031200-K-1	IPSR	FALSE
KS031200-K-5	IPSR	FALSE
KS031200-K-6	IPSR	TRUE
KS031202-K-2	IPSR	TRUE
KS031202-K-4	IPSR	TRUE
KS03HW158	IPSR	FALSE
KS040191-M-4	IPSR	TRUE
KS040204NT-4	IPSR	FALSE
KS040214-K-3	IPSR	TRUE
KS040214-K-4	IPSR	FALSE
KS040214-M-2	IPSR	FALSE
KS040224-M-10	IPSR	NA
KS040224-M-3	IPSR	FALSE
KS040224-M-5	IPSR	FALSE
KS040224NT-10	IPSR	NA
KS040224NT-14	IPSR	NA
KS040229-M-5	IPSR	FALSE
KS040229-M-8	IPSR	NA
KS040230-K-3	IPSR	TRUE
KS040236-K-7	IPSR	FALSE
KS040236-K-8	IPSR	TRUE
KS040238-K-10	IPSR	TRUE
KS040238-K-13	IPSR	TRUE
KS040238-K-14	IPSR	TRUE
KS040238-K-8	IPSR	TRUE
KS040238-K-9	IPSR	TRUE
KS040238-M-1	IPSR	TRUE
KS040238-M-2	IPSR	TRUE
KS040238-M-5	IPSR	TRUE
KS040240-M-1	IPSR	TRUE
KS040240-M-4	IPSR	NA
KS040243-M-1	IPSR	FALSE
KS040260-K-10	IPSR	NA
KS040260-K-12	IPSR	TRUE
KS040260-K-4	IPSR	TRUE
KS040260-M-5	IPSR	FALSE
KS040262-M-2	IPSR	TRUE
KS040268-M-4	IPSR	TRUE
KS040296-K-1	IPSR	FALSE
KS040296-M-2	IPSR	TRUE
KS040296-M-3	IPSR	TRUE
KS040317-M-3	IPSR	TRUE
KS040433-M-3	IPSR	FALSE
KS040451NT-4	IPSR	NA
KS040451NT-8	IPSR	FALSE
KS040454NT-11	IPSR	TRUE
KS040454NT-20	IPSR	TRUE
KS040454NT-22	IPSR	TRUE
KS040454NT-7	IPSR	TRUE
KS040454NT-8	IPSR	TRUE
KS040720-K-4	IPSR	TRUE
KS040743-K-1	IPSR	FALSE
KS040743-M-2	IPSR	NA
KS040776-K-3	IPSR	NA
KS040807-M-1	IPSR	FALSE
KS040807-M-2	IPSR	TRUE
KS040810-M-2	IPSR	NA
KS040810NT-2	IPSR	TRUE
KS040815-K-2	IPSR	TRUE
KS040815-M-1	IPSR	TRUE
KS040832-M-3	IPSR	TRUE
KS040868-K-3	IPSR	TRUE
KS040872-M-3	IPSR	FALSE
KS040876-K-2	IPSR	FALSE
KS040878-K-10	IPSR	FALSE
KS040878-K-11	IPSR	NA
KS040878-K-12	IPSR	FALSE
KS040878-K-13	IPSR	FALSE
KS040878-K-16	IPSR	FALSE
KS040878-K-4	IPSR	TRUE
KS040878-K-7	IPSR	FALSE
KS040878-M-1	IPSR	FALSE
KS040878-M-3	IPSR	FALSE
KS040878-M-4	IPSR	NA
KS040878-M-5	IPSR	FALSE
KS04HW47-3-4	IPSR	FALSE
KS04WKS-13	IPSR	TRUE
KS04WKS-24	IPSR	TRUE
KS050005-M-1	IPSR	TRUE
KS050042-K-2	IPSR	TRUE
KS050042-K-5	IPSR	FALSE
KS050098-K-4	IPSR	FALSE
KS050104-K-3	IPSR	TRUE
KS050158-K-7	IPSR	FALSE
KS050209-K-9	IPSR	TRUE
KS050223-K-15	IPSR	TRUE
KS050223-M-1	IPSR	TRUE
KS050223-M-2	IPSR	TRUE
KS050255-K-22	IPSR	TRUE
KS050255-K-6	IPSR	TRUE
KS050255-K-7	IPSR	TRUE
KS050278-M-4	IPSR	TRUE
KS050345-K-1	IPSR	TRUE
KS050345-K-6	IPSR	TRUE
KS050376-K-2	IPSR	TRUE
KS050380-K-1	IPSR	TRUE
KS050380-K-15	IPSR	FALSE
KS050380-K-22	IPSR	FALSE
KS050380-K-5	IPSR	FALSE
KS050380-K-6	IPSR	FALSE
KS050428-K-4	IPSR	TRUE
KS050428-K-5	IPSR	TRUE
KS050428-M-15	IPSR	TRUE
KS050428-M-16	IPSR	TRUE
KS050428-M-17	IPSR	TRUE
KS050428-M-18	IPSR	TRUE
KS050428-M-3	IPSR	TRUE
KS050428-M-4	IPSR	TRUE
KS050428-M-9	IPSR	TRUE
KS050438-M-1	IPSR	TRUE
KS050438-M-4	IPSR	TRUE
KS050444-K-1	IPSR	FALSE
KS050444-K-3	IPSR	NA
KS050444-K-5	IPSR	TRUE
KS050444-K-7	IPSR	FALSE
KS050444-K-8	IPSR	FALSE
KS050444-K-9	IPSR	FALSE
KS050444-M-12	IPSR	FALSE
KS050444-M-16	IPSR	FALSE
KS050444-M-3	IPSR	TRUE
KS050447-M-6	IPSR	NA
KS050447-M-8	IPSR	NA
KS050477-M-1	IPSR	TRUE
KS050477-M-2	IPSR	NA
KS050481-K-1	IPSR	FALSE
KS050486-K-2	IPSR	TRUE
KS050486-M-5	IPSR	TRUE
KS050501-M-3	IPSR	FALSE
KS050506-M-1	IPSR	FALSE
KS050525-K-1	IPSR	TRUE
KS050525-K-4	IPSR	NA
KS050525-K-5	IPSR	TRUE
KS050525-M-3	IPSR	TRUE
KS050525-M-6	IPSR	FALSE
KS050538-M-3	IPSR	FALSE
KS050538-M-4	IPSR	TRUE
KS050538-M-7	IPSR	FALSE
KS050544-M-1	IPSR	FALSE
KS050544-M-8	IPSR	TRUE
KS050549-K-4	IPSR	TRUE
KS050549-M-5	IPSR	TRUE
KS050566-K-1	IPSR	FALSE
KS050566-M-5	IPSR	TRUE
KS050582-M-5	IPSR	TRUE
KS050582-M-6	IPSR	TRUE
KS050600-M-3	IPSR	TRUE
KS050625-M-2	IPSR	TRUE
KS050648-K-10	IPSR	FALSE
KS050648-K-15	IPSR	TRUE
KS050648-K-4	IPSR	FALSE
KS050648-K-5	IPSR	FALSE
KS050648-K-6	IPSR	FALSE
KS050648-K-8	IPSR	FALSE
KS050648-M-5	IPSR	TRUE
KS050657-M-2	IPSR	FALSE
KS050657-M-4	IPSR	TRUE
KS05HW120	IPSR	TRUE
KS05HW121	IPSR	TRUE
KS05HW122	IPSR	TRUE
KS05HW134	IPSR	FALSE
KS05HW135	IPSR	FALSE
KS05HW136	IPSR	FALSE
KS05HW136-3	IPSR	FALSE
KS05HW15	IPSR	FALSE
KS05HW162	IPSR	TRUE
KS05HW28	IPSR	FALSE
KS05HW34	IPSR	FALSE
KS05HW43	IPSR	FALSE
KS05HW44	IPSR	FALSE
KS05HW53	IPSR	TRUE
KS05HW54	IPSR	TRUE
KS05HW55	IPSR	TRUE
KS05HW8	IPSR	FALSE
KS05HW86	IPSR	FALSE
KS05HW91	IPSR	FALSE
KS05HW92	IPSR	FALSE
KS05HW93	IPSR	FALSE
KS060005-K-3	IPSR	TRUE
KS060006-K-3	IPSR	TRUE
KS060024-K-4	IPSR	TRUE
KS060027-K-1	IPSR	TRUE
KS060027-K-6	IPSR	FALSE
KS060027-K-7	IPSR	FALSE
KS060041-M-1	IPSR	TRUE
KS060041-M-10	IPSR	TRUE
KS060041-M-11	IPSR	TRUE
KS060041-M-12	IPSR	TRUE
KS060041-M-14	IPSR	TRUE
KS060041-M-2	IPSR	TRUE
KS060041-M-8	IPSR	TRUE
KS060045-K-2	IPSR	TRUE
KS060045-M-12	IPSR	TRUE
KS060045-M-16	IPSR	TRUE
KS060047-K-2	IPSR	TRUE
KS060047-M-3	IPSR	FALSE
KS060047-M-4	IPSR	FALSE
KS060048-K-2	IPSR	TRUE
KS060049-K-2	IPSR	TRUE
KS060049-M-3	IPSR	TRUE
KS060053-M-1	IPSR	TRUE
KS060061-K-2	IPSR	TRUE
KS060070-M-10	IPSR	TRUE
KS060070-M-5	IPSR	TRUE
KS060070-M-6	IPSR	TRUE
KS060074-M-5	IPSR	TRUE
KS060074-M-7	IPSR	TRUE
KS060075-M-1	IPSR	TRUE
KS060075-M-5	IPSR	TRUE
KS060075-M-6	IPSR	TRUE
KS060075-M-9	IPSR	TRUE
KS060080-M-1	IPSR	TRUE
KS060080-M-5	IPSR	TRUE
KS060084-M-2	IPSR	TRUE
KS060084-M-4	IPSR	TRUE
KS060092-M-3	IPSR	TRUE
KS060092-M-4	IPSR	TRUE
KS060093-M-3	IPSR	TRUE
KS060093-M-4	IPSR	TRUE
KS060095-M-4	IPSR	TRUE
KS060096-M-8	IPSR	TRUE
KS060103-M-1	IPSR	TRUE
KS060103-M-4	IPSR	TRUE
KS060103-M-5	IPSR	TRUE
KS060103-M-8	IPSR	TRUE
KS060106-M-14	IPSR	TRUE
KS060106-M-6	IPSR	TRUE
KS060106-M-8	IPSR	TRUE
KS060108-K-1	IPSR	TRUE
KS060108-M-2	IPSR	TRUE
KS060139-K-2	IPSR	TRUE
KS060139-M-3	IPSR	TRUE
KS060142-K-1	IPSR	TRUE
KS060142-K-15	IPSR	TRUE
KS060142-K-3	IPSR	TRUE
KS060142-K-4	IPSR	TRUE
KS060142-K-5	IPSR	TRUE
KS060142-M-12	IPSR	TRUE
KS060142-M-14	IPSR	TRUE
KS060142-M-2	IPSR	TRUE
KS060142-M-7	IPSR	TRUE
KS060144-M-2	IPSR	FALSE
KS060145-M-4	IPSR	TRUE
KS060149-K-2	IPSR	TRUE
KS060149-M-2	IPSR	TRUE
KS060149-M-6	IPSR	TRUE
KS060152-M-1	IPSR	TRUE
KS060152-M-4	IPSR	TRUE
KS060157-M-3	IPSR	TRUE
KS060159-K-4	IPSR	TRUE
KS060167-K-1	IPSR	TRUE
KS060167-K-3	IPSR	TRUE
KS060167-K-4	IPSR	TRUE
KS060167-M-7	IPSR	TRUE
KS060167-M-8	IPSR	TRUE
KS060178-K-3	IPSR	FALSE
KS060178-M-10	IPSR	FALSE
KS060178-M-11	IPSR	FALSE
KS060178-M-13	IPSR	FALSE
KS060178-M-16	IPSR	FALSE
KS060178-M-21	IPSR	FALSE
KS060178-M-23	IPSR	FALSE
KS060178-M-26	IPSR	FALSE
KS060178-M-28	IPSR	FALSE
KS060178-M-32	IPSR	FALSE
KS060178-M-34	IPSR	FALSE
KS060178-M-39	IPSR	FALSE
KS060178-M-7	IPSR	FALSE
KS060178-M-9	IPSR	FALSE
KS060189-K-2	IPSR	TRUE
KS060195-K-1	IPSR	TRUE
KS060208-M-5	IPSR	FALSE
KS060211-K-4	IPSR	TRUE
KS060223-M-2	IPSR	TRUE
KS060223-M-8	IPSR	TRUE
KS060233-M-4	IPSR	FALSE
KS060235-M-4	IPSR	TRUE
KS060235-M-5	IPSR	TRUE
KS060235-M-9	IPSR	TRUE
KS060242-M-1	IPSR	TRUE
KS060242-M-13	IPSR	TRUE
KS060242-M-16	IPSR	TRUE
KS060242-M-18	IPSR	TRUE
KS060242-M-2	IPSR	TRUE
KS060242-M-3	IPSR	TRUE
KS060242-M-6	IPSR	TRUE
KS060242-M-7	IPSR	TRUE
KS060247-M-10	IPSR	TRUE
KS060247-M-13	IPSR	TRUE
KS060247-M-2	IPSR	TRUE
KS060247-M-4	IPSR	TRUE
KS060248-M-1	IPSR	FALSE
KS060248-M-4	IPSR	FALSE
KS060249-M-2	IPSR	FALSE
KS060249-M-4	IPSR	TRUE
KS060249-M-5	IPSR	NA
KS060249-M-8	IPSR	TRUE
KS060251-M-4	IPSR	FALSE
KS060251-M-7	IPSR	FALSE
KS060254-K-4	IPSR	FALSE
KS060254-K-5	IPSR	NA
KS060254-M-1	IPSR	FALSE
KS060254-M-11	IPSR	FALSE
KS060254-M-12	IPSR	FALSE
KS060254-M-16	IPSR	FALSE
KS060254-M-2	IPSR	FALSE
KS060254-M-8	IPSR	FALSE
KS060260-K-1	IPSR	TRUE
KS060260-M-2	IPSR	TRUE
KS060285-M-1	IPSR	TRUE
KS060285-M-4	IPSR	FALSE
KS060300-M-4	IPSR	TRUE
KS060311-K-1	IPSR	TRUE
KS060311-M-1	IPSR	TRUE
KS060311-M-4	IPSR	TRUE
KS060315-M-3	IPSR	TRUE
KS060321-K-1	IPSR	TRUE
KS060334-M-2	IPSR	TRUE
KS060334-M-4	IPSR	TRUE
KS060340-M-1	IPSR	FALSE
KS060340-M-11	IPSR	FALSE
KS060340-M-8	IPSR	FALSE
KS060341-K-1	IPSR	TRUE
KS060341-K-2	IPSR	TRUE
KS060341-M-10	IPSR	TRUE
KS060341-M-8	IPSR	TRUE
KS060345-M-1	IPSR	NA
KS060350-M-2	IPSR	TRUE
KS060371-M-3	IPSR	TRUE
KS060377-M-11	IPSR	TRUE
KS060377-M-18	IPSR	FALSE
KS060377-M-21	IPSR	TRUE
KS060377-M-5	IPSR	FALSE
KS060377-M-9	IPSR	FALSE
KS060388-M-1	IPSR	TRUE
KS060388-M-7	IPSR	TRUE
KS060393-K-1	IPSR	FALSE
KS060393-M-11	IPSR	TRUE
KS060393-M-13	IPSR	FALSE
KS060393-M-14	IPSR	NA
KS060393-M-8	IPSR	TRUE
KS060399-M-12	IPSR	TRUE
KS060399-M-13	IPSR	TRUE
KS060399-M-19	IPSR	TRUE
KS060399-M-20	IPSR	TRUE
KS060399-M-5	IPSR	TRUE
KS060399-M-6	IPSR	TRUE
KS060408-M-1	IPSR	TRUE
KS060409-M-1	IPSR	TRUE
KS060409-M-11	IPSR	TRUE
KS060410-M-1	IPSR	TRUE
KS060410-M-2	IPSR	TRUE
KS060410-M-3	IPSR	TRUE
KS060415-M-3	IPSR	TRUE
KS060419-M-1	IPSR	TRUE
KS060419-M-2	IPSR	TRUE
KS060421-M-14	IPSR	TRUE
KS060421-M-2	IPSR	TRUE
KS060427-M-2	IPSR	TRUE
KS060427-M-3	IPSR	TRUE
KS060430-K-3	IPSR	TRUE
KS060430-K-4	IPSR	TRUE
KS060430-M-1	IPSR	TRUE
KS060430-M-2	IPSR	TRUE
KS060430-M-6	IPSR	TRUE
KS060430-M-7	IPSR	TRUE
KS060447-M-1	IPSR	TRUE
KS060447-M-9	IPSR	TRUE
KS060455-M-4	IPSR	NA
KS060455-M-8	IPSR	TRUE
KS060455-M-9	IPSR	TRUE
KS060456-M-7	IPSR	FALSE
KS060470-M-1	IPSR	TRUE
KS060470-M-15	IPSR	TRUE
KS060470-M-17	IPSR	TRUE
KS060470-M-18	IPSR	TRUE
KS060470-M-19	IPSR	TRUE
KS060470-M-20	IPSR	TRUE
KS060470-M-22	IPSR	TRUE
KS060470-M-23	IPSR	TRUE
KS060470-M-27	IPSR	TRUE
KS060470-M-3	IPSR	TRUE
KS060470-M-9	IPSR	TRUE
KS060476-M-3	IPSR	TRUE
KS060476-M-6	IPSR	TRUE
KS060477-M-1	IPSR	TRUE
KS060477-M-4	IPSR	TRUE
KS060477-M-6	IPSR	TRUE
KS060486-M-4	IPSR	TRUE
KS060489-K-3	IPSR	TRUE
KS060489-K-6	IPSR	TRUE
KS060493-M-4	IPSR	FALSE
KS060559-M-6	IPSR	TRUE
KS060560-K-2	IPSR	TRUE
KS060560-K-5	IPSR	TRUE
KS060560-K-6	IPSR	TRUE
KS060560-M-10	IPSR	TRUE
KS060560-M-11	IPSR	TRUE
KS060560-M-7	IPSR	TRUE
KS060560-M-9	IPSR	TRUE
KS060575-M-2	IPSR	TRUE
KS060579-K-5	IPSR	TRUE
KS060579-M-1	IPSR	TRUE
KS060579-M-2	IPSR	TRUE
KS060586-K-1	IPSR	TRUE
KS060586-M-1	IPSR	TRUE
KS060590-M-2	IPSR	TRUE
KS060592-K-3	IPSR	TRUE
KS060596-M-10	IPSR	NA
KS060596-M-13	IPSR	FALSE
KS060596-M-3	IPSR	TRUE
KS060596-M-7	IPSR	FALSE
KS060596-M-8	IPSR	FALSE
KS060602-K-6	IPSR	TRUE
KS060603-K-11	IPSR	TRUE
KS060603-M-10	IPSR	TRUE
KS060603-M-11	IPSR	TRUE
KS060606-K-3	IPSR	TRUE
KS060606-M-1	IPSR	TRUE
KS060612-M-10	IPSR	TRUE
KS060612-M-7	IPSR	TRUE
KS060614-K-1	IPSR	TRUE
KS060614-M-9	IPSR	TRUE
KS060620-M-12	IPSR	NA
KS060623-M-2	IPSR	TRUE
KS060623-M-3	IPSR	TRUE
KS060623-M-5	IPSR	TRUE
KS060634-K-8	IPSR	FALSE
KS060634-M-2	IPSR	FALSE
KS060634-M-5	IPSR	TRUE
KS060634-M-8	IPSR	FALSE
KS060638-BE-32	IPSR	FALSE
KS060638-K-11	IPSR	FALSE
KS060638-K-13	IPSR	TRUE
KS060638-K-4	IPSR	FALSE
KS060638-K-8	IPSR	FALSE
KS060638-M-7	IPSR	FALSE
KS060638-M-8	IPSR	FALSE
KS060662-K-6	IPSR	TRUE
KS060662-M-1	IPSR	TRUE
KS060662-M-2	IPSR	TRUE
KS060690-K-3	IPSR	TRUE
KS060692-M-3	IPSR	TRUE
KS060695-K-4	IPSR	TRUE
KS060695-K-7	IPSR	TRUE
KS060695-M-2	IPSR	TRUE
KS060704-M-15	IPSR	TRUE
KS060706-K-1	IPSR	TRUE
KS060709-K-1	IPSR	TRUE
KS060711-M-1	IPSR	TRUE
KS060735-M-1	IPSR	TRUE
KS060735-M-3	IPSR	TRUE
KS060744-M-2	IPSR	TRUE
KS060750-BE-7	IPSR	FALSE
KS060750-BE-E	IPSR	FALSE
KS060750-K-2	IPSR	FALSE
KS060750-K-4	IPSR	FALSE
KS060750-M-3	IPSR	FALSE
KS060771-K-2	IPSR	FALSE
KS060771-K-6	IPSR	FALSE
KS060771-M-2	IPSR	FALSE
KS060808-K-2	IPSR	TRUE
KS060809-K-1	IPSR	TRUE
KS060809-K-5	IPSR	TRUE
KS060822-M-5	IPSR	FALSE
KS060822-M-8	IPSR	TRUE
KS060823-M-1	IPSR	FALSE
KS060823-M-2	IPSR	FALSE
KS060823-M-4	IPSR	FALSE
KS060823-M-7	IPSR	FALSE
KS060827-K-4	IPSR	TRUE
KS060827-M-1	IPSR	FALSE
KS060827-M-2	IPSR	TRUE
KS060827-M-5	IPSR	TRUE
KS060827-M-7	IPSR	TRUE
KS060828-M-1	IPSR	TRUE
KS060828-M-10	IPSR	TRUE
KS060828-M-5	IPSR	TRUE
KS060828-M-6	IPSR	FALSE
KS060828-M-7	IPSR	TRUE
KS060837-M-3	IPSR	TRUE
KS060837-M-6	IPSR	FALSE
KS060838-K-1	IPSR	FALSE
KS060838-K-2	IPSR	FALSE
KS060838-K-5	IPSR	FALSE
KS060841-K-6	IPSR	FALSE
KS060843-K-1	IPSR	FALSE
KS060843-K-4	IPSR	FALSE
KS060843-M-4	IPSR	FALSE
KS060843-M-6	IPSR	FALSE
KS060864-M-5	IPSR	FALSE
KS060889-K-2	IPSR	TRUE
KS060930-M-2	IPSR	FALSE
KS060930-M-5	IPSR	FALSE
KS060965-M-3	IPSR	NA
KS060965-M-6	IPSR	FALSE
KS060990-K-4	IPSR	NA
KS061031-K-4	IPSR	FALSE
KS061062-K-2	IPSR	TRUE
KS061062-K-3	IPSR	TRUE
KS061062-M-1	IPSR	TRUE
KS061062-M-2	IPSR	TRUE
KS061089-K-2	IPSR	TRUE
KS061089-K-3	IPSR	TRUE
KS061106-M-1	IPSR	TRUE
KS061117-K-7	IPSR	TRUE
KS061118-K-3	IPSR	TRUE
KS061130-M-9	IPSR	FALSE
KS061131-K-13	IPSR	FALSE
KS061131-K-2	IPSR	FALSE
KS061131-K-6	IPSR	TRUE
KS061131-K-7	IPSR	TRUE
KS061131-K-8	IPSR	FALSE
KS061131-M-1	IPSR	FALSE
KS061131-M-13	IPSR	NA
KS061131-M-16	IPSR	FALSE
KS061131-M-17	IPSR	NA
KS061131-M-9	IPSR	FALSE
KS061136-M-3	IPSR	TRUE
KS061162-M-1	IPSR	FALSE
KS061162-M-4	IPSR	FALSE
KS061162-M-5	IPSR	FALSE
KS061162-M-6	IPSR	FALSE
KS061162-M-7	IPSR	TRUE
KS061162-M-8	IPSR	FALSE
KS061176-M-4	IPSR	FALSE
KS061176-M-5	IPSR	FALSE
KS061176-M-6	IPSR	FALSE
KS061176-M-9	IPSR	TRUE
KS061178-M-1	IPSR	TRUE
KS061185-K-6	IPSR	FALSE
KS061185-M-1	IPSR	FALSE
KS061185-M-10	IPSR	FALSE
KS061185-M-11	IPSR	FALSE
KS061185-M-12	IPSR	FALSE
KS061185-M-7	IPSR	FALSE
KS061188-K-2	IPSR	TRUE
KS061188-K-4	IPSR	FALSE
KS061188-M-2	IPSR	TRUE
KS061188-M-5	IPSR	FALSE
KS061188-M-7	IPSR	TRUE
KS061193-K-1	IPSR	TRUE
KS061193-K-2	IPSR	TRUE
KS061193-K-3	IPSR	NA
KS061193-K-4	IPSR	NA
KS061200-M-2	IPSR	TRUE
KS061212-K-5	IPSR	TRUE
KS061221-K-4	IPSR	TRUE
KS061221-M-3	IPSR	TRUE
KS061221-M-4	IPSR	TRUE
KS061228-M-2	IPSR	FALSE
KS061233-M-1	IPSR	NA
KS061233-M-7	IPSR	TRUE
KS061237-K-1	IPSR	FALSE
KS061237-K-5	IPSR	FALSE
KS061237-K-6	IPSR	NA
KS061237-K-8	IPSR	FALSE
KS061238-M-1	IPSR	FALSE
KS061238-M-2	IPSR	FALSE
KS061238-M-3	IPSR	TRUE
KS061238-M-4	IPSR	FALSE
KS061246-K-4	IPSR	TRUE
KS061250-K-1	IPSR	TRUE
KS061260-M-6	IPSR	TRUE
KS061278-K-1	IPSR	TRUE
KS061278-M-4	IPSR	TRUE
KS061298-K-9	IPSR	TRUE
KS061301-K-7	IPSR	TRUE
KS061324-K-1	IPSR	TRUE
KS061324-K-2	IPSR	TRUE
KS061332-K-1	IPSR	TRUE
KS061332-M-2	IPSR	FALSE
KS061350-K-4	IPSR	FALSE
KS061351-M-2	IPSR	TRUE
KS061351-M-3	IPSR	TRUE
KS061360-M-1	IPSR	TRUE
KS061365-M-11	IPSR	TRUE
KS061365-M-2	IPSR	FALSE
KS061366-M-10	IPSR	FALSE
KS061368-M-5	IPSR	FALSE
KS061377-M-2	IPSR	FALSE
KS061377-M-4	IPSR	FALSE
KS061377-M-5	IPSR	FALSE
KS061384-M-5	IPSR	TRUE
KS061386-K-2	IPSR	TRUE
KS061386-K-4	IPSR	FALSE
KS061386-M-1	IPSR	TRUE
KS061386-M-2	IPSR	FALSE
KS061386-M-5	IPSR	TRUE
KS061386-M-9	IPSR	TRUE
KS061387-K-1	IPSR	TRUE
KS061388-K-2	IPSR	TRUE
KS061388-K-5	IPSR	TRUE
KS061393-K-3	IPSR	TRUE
KS061393-K-5	IPSR	NA
KS061393-K-7	IPSR	FALSE
KS061393-M-2	IPSR	TRUE
KS061393-M-7	IPSR	FALSE
KS061395-M-1	IPSR	TRUE
KS061395-M-4	IPSR	TRUE
KS061397-M-3	IPSR	TRUE
KS061397-M-6	IPSR	TRUE
KS061411-K-3	IPSR	FALSE
KS061411-K-4	IPSR	FALSE
KS061411-M-7	IPSR	FALSE
KS061416-M-3	IPSR	FALSE
KS061418-K-1	IPSR	TRUE
KS061418-K-3	IPSR	TRUE
KS061418-K-4	IPSR	TRUE
KS061426-M-2	IPSR	NA
KS061426-M-4	IPSR	TRUE
KS061442-M-5	IPSR	TRUE
KS061451-M-2	IPSR	TRUE
KS061456-K-3	IPSR	TRUE
KS061456-K-4	IPSR	TRUE
KS061456-M-3	IPSR	TRUE
KS061456-M-6	IPSR	TRUE
KS061456-M-9	IPSR	TRUE
KS061468-K-1	IPSR	TRUE
KS061468-K-2	IPSR	TRUE
KS061470-K-2	IPSR	TRUE
KS061470-M-4	IPSR	TRUE
KS061478-M-10	IPSR	FALSE
KS061478-M-3	IPSR	FALSE
KS061478-M-7	IPSR	FALSE
KS061504-K-1	IPSR	FALSE
KS061524-K-2	IPSR	TRUE
KS061524-M-15	IPSR	FALSE
KS061524-M-7	IPSR	TRUE
KS061525-K-1	IPSR	TRUE
KS061525-K-11	IPSR	FALSE
KS061525-K-4	IPSR	TRUE
KS061525-K-6	IPSR	TRUE
KS061525-M-10	IPSR	TRUE
KS061525-M-12	IPSR	TRUE
KS061525-M-13	IPSR	TRUE
KS061525-M-17	IPSR	TRUE
KS061525-M-19	IPSR	TRUE
KS061525-M-2	IPSR	FALSE
KS061525-M-20	IPSR	TRUE
KS061525-M-6	IPSR	TRUE
KS061527-K-7	IPSR	TRUE
KS061532-K-1	IPSR	FALSE
KS061532-K-4	IPSR	TRUE
KS061532-M-10	IPSR	FALSE
KS061532-M-8	IPSR	FALSE
KS061532-M-9	IPSR	FALSE
KS061533-M-8	IPSR	FALSE
KS061577-M-1	IPSR	FALSE
KS061577-M-6	IPSR	FALSE
KS061582-M-5	IPSR	TRUE
KS061583-K-1	IPSR	FALSE
KS061583-K-4	IPSR	FALSE
KS061583-M-1	IPSR	FALSE
KS061583-M-4	IPSR	FALSE
KS061595-K-1	IPSR	TRUE
KS061597-M-3	IPSR	FALSE
KS061597-M-8	IPSR	FALSE
KS061631-K-4	IPSR	TRUE
KS061631-M-3	IPSR	TRUE
KS061635-K-6	IPSR	TRUE
KS061637-K-3	IPSR	TRUE
KS061637-K-4	IPSR	TRUE
KS061645-M-1	IPSR	TRUE
KS061645-M-2	IPSR	FALSE
KS061645-M-4	IPSR	TRUE
KS061658-K-5	IPSR	FALSE
KS061683-M-1	IPSR	TRUE
KS061683-M-4	IPSR	TRUE
KS061685-K-3	IPSR	TRUE
KS061685-M-11	IPSR	TRUE
KS061685-M-7	IPSR	TRUE
KS061705-K-4	IPSR	FALSE
KS061705-M-11	IPSR	TRUE
KS061705-M-2	IPSR	FALSE
KS061705-M-4	IPSR	FALSE
KS061705-M-8	IPSR	FALSE
KS061720-M-5	IPSR	FALSE
KS061738-M-3	IPSR	TRUE
KS061749-M-2	IPSR	FALSE
KS061749-M-4	IPSR	FALSE
KS061758-K-1	IPSR	TRUE
KS061758-M-4	IPSR	TRUE
KS061761-K-2	IPSR	TRUE
KS061761-M-1	IPSR	TRUE
KS061761-M-2	IPSR	TRUE
KS061761-M-5	IPSR	TRUE
KS061779-K-1	IPSR	TRUE
KS061779-K-6	IPSR	TRUE
KS061788-K-3	IPSR	TRUE
KS061789-K-2	IPSR	FALSE
KS061789-K-7	IPSR	TRUE
KS061789-M-3	IPSR	FALSE
KS061789-M-6	IPSR	TRUE
KS061800-K-2	IPSR	FALSE
KS061800-K-3	IPSR	FALSE
KS061800-K-4	IPSR	FALSE
KS061800-M-7	IPSR	FALSE
KS061808-K-4	IPSR	FALSE
KS061827-K-2	IPSR	FALSE
KS061827-M-5	IPSR	TRUE
KS061837-M-3	IPSR	TRUE
KS061843-K-5	IPSR	TRUE
KS061843-K-6	IPSR	FALSE
KS061860-K-1	IPSR	TRUE
KS061860-K-2	IPSR	TRUE
KS061860-K-3	IPSR	TRUE
KS061862-M-14	IPSR	TRUE
KS061862-M-17	IPSR	FALSE
KS061862-M-2	IPSR	FALSE
KS061862-M-4	IPSR	FALSE
KS061862-M-6	IPSR	FALSE
KS061862-M-8	IPSR	FALSE
KS061873-M-2	IPSR	FALSE
KS061879-M-1	IPSR	TRUE
KS061879-M-4	IPSR	TRUE
KS061879-M-5	IPSR	TRUE
KS061879-M-6	IPSR	TRUE
KS061880-K-4	IPSR	TRUE
KS061880-M-2	IPSR	TRUE
KS061880-M-3	IPSR	TRUE
KS061897-K-1	IPSR	TRUE
KS061897-M-1	IPSR	TRUE
KS061897-M-2	IPSR	TRUE
KS061897-M-6	IPSR	TRUE
KS061947-K-2	IPSR	TRUE
KS061947-K-3	IPSR	TRUE
KS061950-K-1	IPSR	TRUE
KS061950-K-3	IPSR	TRUE
KS061950-K-4	IPSR	TRUE
KS061950-M-7	IPSR	TRUE
KS061951-K-2	IPSR	TRUE
KS061953-M-2	IPSR	TRUE
KS06HW10	IPSR	FALSE
KS06HW11	IPSR	FALSE
KS06HW27	IPSR	TRUE
KS06HW28	IPSR	TRUE
KS06HW32	IPSR	FALSE
KS06HW37	IPSR	TRUE
KS06HW41	IPSR	FALSE
KS06HW43	IPSR	FALSE
KS06HW45	IPSR	TRUE
KS06HW46	IPSR	TRUE
KS06HW46-3	IPSR	TRUE
KS06HW55	IPSR	TRUE
KS06HW56	IPSR	TRUE
KS06HW62	IPSR	TRUE
KS06HW67	IPSR	FALSE
KS06HW68	IPSR	FALSE
KS06HW69	IPSR	TRUE
KS06HW72	IPSR	TRUE
KS06HW74	IPSR	TRUE
KS06O3A-24	IPSR	TRUE
KS06O3A-25	IPSR	TRUE
KS06O3A-26	IPSR	TRUE
KS06O3A-27	IPSR	TRUE
KS06O3A-28	IPSR	TRUE
KS06O3A-31	IPSR	TRUE
KS06O3A-34	IPSR	TRUE
KS06O3A-39	IPSR	NA
KS06O3A-42	IPSR	TRUE
KS06O3A-49	IPSR	TRUE
KS06O3A-50	IPSR	TRUE
KS06O3A-50-1	IPSR	TRUE
KS06O3A-50-2	IPSR	TRUE
KS06O3A-50-3	IPSR	TRUE
KS06O3A-57	IPSR	TRUE
KS06O3A-57-1	IPSR	TRUE
KS06O3A-57-2	IPSR	TRUE
KS06O3A-57-3	IPSR	TRUE
KS06O3A-58	IPSR	TRUE
KS06O3A-58-1	IPSR	TRUE
KS06O3A-58-2	IPSR	TRUE
KS06O3A-58-3	IPSR	TRUE
KS06O3A-9-1	IPSR	TRUE
KS06O3A-9-2	IPSR	TRUE
KS06OSU-F3-159NT-3	IPSR	TRUE
KS06OSU-F3-20NT-8	IPSR	TRUE
KS06OSU-F3-220NT-2	IPSR	FALSE
KS06OSU-F3-220NT-4	IPSR	NA
KS06OSU-F3-253NT-3	IPSR	FALSE
KS06OSU-F3-303NT-4	IPSR	FALSE
KS06OSU-F3-39NT-6	IPSR	FALSE
KS06OSU-F3-39NT-7	IPSR	FALSE
KS06OSU-F3-41NT-3	IPSR	FALSE
KS06PYN2-21	IPSR	NA
KS070010-K-4	IPSR	TRUE
KS070012-K-1	IPSR	NA
KS070012-K-7	IPSR	FALSE
KS070050-K-11	IPSR	FALSE
KS070050-K-2	IPSR	FALSE
KS070063-M-2	IPSR	TRUE
KS070063-M-3	IPSR	TRUE
KS070089-K-3	IPSR	TRUE
KS070090-K-2	IPSR	FALSE
KS070090-K-4	IPSR	TRUE
KS070093-K-1	IPSR	TRUE
KS070093-K-9	IPSR	TRUE
KS070093-M-5	IPSR	TRUE
KS070095-K-1	IPSR	TRUE
KS070095-K-2	IPSR	TRUE
KS070095-K-3	IPSR	FALSE
KS070095-K-8	IPSR	TRUE
KS070101-M-1	IPSR	FALSE
KS070101-M-2	IPSR	FALSE
KS070106-K-1	IPSR	FALSE
KS070106-K-4	IPSR	TRUE
KS070106-K-5	IPSR	FALSE
KS070110-K-5	IPSR	TRUE
KS070110-M-1	IPSR	TRUE
KS070111-M-1	IPSR	TRUE
KS070111-M-2	IPSR	TRUE
KS070114-K-1	IPSR	FALSE
KS070114-M-1	IPSR	TRUE
KS070117-M-2	IPSR	FALSE
KS070117-M-3	IPSR	FALSE
KS070126-M-4	IPSR	FALSE
KS070126-M-5	IPSR	FALSE
KS070131-M-3	IPSR	TRUE
KS070131-M-4	IPSR	NA
KS070133-K-12	IPSR	NA
KS070133-K-13	IPSR	FALSE
KS070133-K-14	IPSR	TRUE
KS070133-K-15	IPSR	TRUE
KS070133-K-7	IPSR	TRUE
KS070155-M-1	IPSR	FALSE
KS070155-M-2	IPSR	FALSE
KS070161-M-1	IPSR	FALSE
KS070161-M-7	IPSR	FALSE
KS070161-M-8	IPSR	FALSE
KS070162-M-2	IPSR	FALSE
KS070162-M-3	IPSR	FALSE
KS070174-K-2	IPSR	TRUE
KS070174-K-7	IPSR	TRUE
KS070191-K-1	IPSR	FALSE
KS070191-K-2	IPSR	FALSE
KS070193-K-4	IPSR	TRUE
KS070231-M-1	IPSR	TRUE
KS070294-K-1	IPSR	FALSE
KS070295-K-4	IPSR	TRUE
KS070328-M-3	IPSR	TRUE
KS070397-K-3	IPSR	TRUE
KS070405-K-2	IPSR	TRUE
KS070405-K-3	IPSR	TRUE
KS070411-M-3	IPSR	TRUE
KS070411-M-4	IPSR	TRUE
KS070417-K-5	IPSR	TRUE
KS070417-M-5	IPSR	TRUE
KS070417-M-7	IPSR	TRUE
KS070422-M-1	IPSR	TRUE
KS070428-K-1	IPSR	FALSE
KS070436-2M-1	IPSR	TRUE
KS070436-2M-2	IPSR	TRUE
KS070437-M-1	IPSR	NA
KS070437-M-2	IPSR	NA
KS070439-K-2	IPSR	TRUE
KS070441-M-2	IPSR	TRUE
KS070441-M-3	IPSR	TRUE
KS070441-M-6	IPSR	TRUE
KS070445-M-2	IPSR	TRUE
KS070445-M-3	IPSR	FALSE
KS070447-K-2	IPSR	TRUE
KS070447-K-3	IPSR	TRUE
KS070447-M-1	IPSR	FALSE
KS070447-M-2	IPSR	FALSE
KS070447-M-5	IPSR	FALSE
KS070451-M-1	IPSR	TRUE
KS070451-M-4	IPSR	TRUE
KS070451-M-6	IPSR	TRUE
KS070451-M-7	IPSR	TRUE
KS070458-K-2	IPSR	TRUE
KS070484-K-5	IPSR	TRUE
KS070484-K-6	IPSR	TRUE
KS070485-K-3	IPSR	FALSE
KS070487-K-2	IPSR	TRUE
KS070487-K-3	IPSR	TRUE
KS070487-M-1	IPSR	TRUE
KS070487-M-2	IPSR	TRUE
KS070487-M-3	IPSR	TRUE
KS070487-M-4	IPSR	TRUE
KS070487-M-6	IPSR	TRUE
KS070489-K-2	IPSR	FALSE
KS070489-K-3	IPSR	FALSE
KS070508-K-4	IPSR	TRUE
KS070509-K-13	IPSR	TRUE
KS070509-K-7	IPSR	TRUE
KS070509-K-9	IPSR	TRUE
KS070516-K-5	IPSR	TRUE
KS070516-K-6	IPSR	TRUE
KS070546-M-5	IPSR	TRUE
KS070597-K-14	IPSR	TRUE
KS070597-K-3	IPSR	TRUE
KS070608-K-1	IPSR	FALSE
KS070608-M-9	IPSR	FALSE
KS070612-K-10	IPSR	TRUE
KS070612-K-2	IPSR	TRUE
KS070612-K-3	IPSR	TRUE
KS070612-K-4	IPSR	TRUE
KS070612-K-6	IPSR	TRUE
KS070612-K-7	IPSR	TRUE
KS070612-M-1	IPSR	TRUE
KS070612-M-2	IPSR	TRUE
KS070612-M-3	IPSR	TRUE
KS070612-M-4	IPSR	TRUE
KS070612-M-5	IPSR	TRUE
KS070638-2M-2	IPSR	TRUE
KS070638-2M-3	IPSR	TRUE
KS070638-2M-4	IPSR	TRUE
KS070651-K-1	IPSR	TRUE
KS070651-K-7	IPSR	TRUE
KS070664-K-10	IPSR	TRUE
KS070664-K-2	IPSR	TRUE
KS070664-K-4	IPSR	TRUE
KS070664-K-5	IPSR	TRUE
KS070664-K-8	IPSR	TRUE
KS070664-K-9	IPSR	FALSE
KS070664-M-1	IPSR	TRUE
KS070669-K-3	IPSR	FALSE
KS070674-M-2	IPSR	TRUE
KS070675-M-2	IPSR	TRUE
KS070704-K-2	IPSR	NA
KS070704-K-3	IPSR	FALSE
KS070704-K-6	IPSR	FALSE
KS070704-M-2	IPSR	FALSE
KS070704-M-4	IPSR	FALSE
KS070704-M-5	IPSR	FALSE
KS070712-M-1	IPSR	TRUE
KS070717-K-4	IPSR	TRUE
KS070717-M-1	IPSR	TRUE
KS070725-K-1	IPSR	TRUE
KS070725-K-3	IPSR	TRUE
KS070725-K-4	IPSR	TRUE
KS070725-K-5	IPSR	TRUE
KS070725-K-6	IPSR	TRUE
KS070725-M-3	IPSR	TRUE
KS070725-M-4	IPSR	TRUE
KS070729-K-17	IPSR	TRUE
KS070729-K-18	IPSR	TRUE
KS070729-K-2	IPSR	TRUE
KS070729-K-25	IPSR	TRUE
KS070729-K-26	IPSR	TRUE
KS070729-K-36	IPSR	TRUE
KS070729-K-38	IPSR	TRUE
KS070729-K-8	IPSR	TRUE
KS070729-M-10	IPSR	TRUE
KS070729-M-2	IPSR	TRUE
KS070729-M-4	IPSR	TRUE
KS070735-K-3	IPSR	FALSE
KS070735-M-1	IPSR	TRUE
KS070736-K-1	IPSR	FALSE
KS070751-M-1	IPSR	TRUE
KS070753-2M-1	IPSR	TRUE
KS070753-2M-2	IPSR	FALSE
KS070753-2M-3	IPSR	TRUE
KS070771-K-1	IPSR	FALSE
KS070771-K-2	IPSR	TRUE
KS070771-K-3	IPSR	FALSE
KS070771-M-1	IPSR	FALSE
KS070771-M-2	IPSR	TRUE
KS070771-M-3	IPSR	TRUE
KS070776-K-2	IPSR	TRUE
KS070779-K-2	IPSR	TRUE
KS070779-K-5	IPSR	TRUE
KS070779-M-1	IPSR	TRUE
KS070789-1K-2	IPSR	FALSE
KS070789-1K-3	IPSR	FALSE
KS070789-1M-1	IPSR	FALSE
KS070789-1M-3	IPSR	TRUE
KS070810-K-1	IPSR	TRUE
KS070811-K-5	IPSR	TRUE
KS070819-M-3	IPSR	FALSE
KS070824-M-1	IPSR	FALSE
KS070824-M-2	IPSR	TRUE
KS070824-M-3	IPSR	NA
KS070824-M-5	IPSR	NA
KS070826-K-3	IPSR	FALSE
KS070826-K-4	IPSR	TRUE
KS070834-2M-1	IPSR	FALSE
KS070834-2M-2	IPSR	FALSE
KS070834-2M-3	IPSR	FALSE
KS070834-2M-4	IPSR	FALSE
KS070834-2M-5	IPSR	FALSE
KS070846-M-1	IPSR	FALSE
KS070846-M-2	IPSR	FALSE
KS070853-M-2	IPSR	TRUE
KS070853-M-4	IPSR	TRUE
KS070856-K-1	IPSR	TRUE
KS070856-K-4	IPSR	TRUE
KS070856-M-2	IPSR	TRUE
KS070856-M-3	IPSR	FALSE
KS070856-M-5	IPSR	FALSE
KS070858-K-1	IPSR	TRUE
KS070864-K-1	IPSR	FALSE
KS070864-K-2	IPSR	FALSE
KS070864-K-6	IPSR	FALSE
KS070877-M-1	IPSR	TRUE
KS070880-K-1	IPSR	TRUE
KS070882-M-1	IPSR	NA
KS070890-K-1	IPSR	FALSE
KS070890-M-2	IPSR	FALSE
KS070892-K-1	IPSR	TRUE
KS070892-K-10	IPSR	FALSE
KS071064-K-1	IPSR	FALSE
KS071071-M-6	IPSR	FALSE
KS071073-M-1	IPSR	TRUE
KS071076-K-2	IPSR	TRUE
KS071076-M-1	IPSR	TRUE
KS071076-M-3	IPSR	FALSE
KS071087-K-2	IPSR	FALSE
KS071091-1K-1	IPSR	TRUE
KS071091-1K-4	IPSR	TRUE
KS071091-1M-1	IPSR	TRUE
KS071100-K-2	IPSR	TRUE
KS071100-K-4	IPSR	TRUE
KS071100-M-3	IPSR	TRUE
KS071110-K-1	IPSR	TRUE
KS071110-M-1	IPSR	TRUE
KS071127-M-3	IPSR	TRUE
KS07HW117	IPSR	FALSE
KS07HW25	IPSR	TRUE
KS07HW28	IPSR	TRUE
KS07HW5	IPSR	TRUE
KS07HW52	IPSR	TRUE
KS07HW53	IPSR	TRUE
KS07HW55	IPSR	TRUE
KS07HW56	IPSR	TRUE
KS07HW57	IPSR	TRUE
KS07HW58	IPSR	NA
KS07HW59	IPSR	TRUE
KS07HW6	IPSR	TRUE
KS07HW70	IPSR	FALSE
KS07HW73	IPSR	TRUE
KS07HW81	IPSR	TRUE
KS07HW92	IPSR	TRUE
KS080031-M-3	IPSR	FALSE
KS080032-M-10	IPSR	TRUE
KS080048-K-3	IPSR	FALSE
KS080048-M-1	IPSR	FALSE
KS080051-M-1	IPSR	TRUE
KS080053-M-5	IPSR	TRUE
KS080071-M-1	IPSR	TRUE
KS080071-M-2	IPSR	TRUE
KS080074-M-10	IPSR	TRUE
KS080076-M-1	IPSR	FALSE
KS080076-M-5	IPSR	TRUE
KS080080-M-14	IPSR	FALSE
KS080080-M-15	IPSR	FALSE
KS080080-M-16	IPSR	FALSE
KS080080-M-17	IPSR	TRUE
KS080080-M-18	IPSR	FALSE
KS080080-M-3	IPSR	FALSE
KS080080-M-4	IPSR	FALSE
KS080080-M-5	IPSR	FALSE
KS080084-M-2	IPSR	TRUE
KS080093-K-1	IPSR	FALSE
KS080093-K-15	IPSR	TRUE
KS080093-K-16	IPSR	TRUE
KS080093-K-17	IPSR	FALSE
KS080093-K-19	IPSR	TRUE
KS080093-K-3	IPSR	FALSE
KS080093-K-4	IPSR	NA
KS080093-M-1	IPSR	TRUE
KS080093-M-4	IPSR	FALSE
KS080093-M-8	IPSR	TRUE
KS080096-K-3	IPSR	FALSE
KS080099-K-1	IPSR	TRUE
KS080099-M-3	IPSR	TRUE
KS080099-M-4	IPSR	TRUE
KS080099-M-5	IPSR	TRUE
KS080099-M-9	IPSR	TRUE
KS080118-M-2	IPSR	TRUE
KS080119-M-3	IPSR	TRUE
KS080127-M-8	IPSR	TRUE
KS080139-K-5	IPSR	TRUE
KS080150-M-9	IPSR	TRUE
KS080194-K-4	IPSR	TRUE
KS080195-K-2	IPSR	FALSE
KS080221-K-5	IPSR	FALSE
KS080231-K-1	IPSR	FALSE
KS080234-K-10	IPSR	TRUE
KS080234-K-7	IPSR	TRUE
KS080234-M-11	IPSR	TRUE
KS080237-K-10	IPSR	FALSE
KS080237-K-6	IPSR	TRUE
KS080237-M-4	IPSR	TRUE
KS080237-M-5	IPSR	TRUE
KS080242-K-3	IPSR	TRUE
KS080258-K-2	IPSR	TRUE
KS080258-K-5	IPSR	TRUE
KS080261-K-3	IPSR	TRUE
KS080283-M-1	IPSR	TRUE
KS080283-M-2	IPSR	TRUE
KS080295-M-6	IPSR	TRUE
KS080315-K-5	IPSR	TRUE
KS080336-M-1	IPSR	NA
KS080336-M-12	IPSR	FALSE
KS080336-M-14	IPSR	FALSE
KS080336-M-15	IPSR	FALSE
KS080336-M-17	IPSR	FALSE
KS080336-M-26	IPSR	FALSE
KS080336-M-27	IPSR	FALSE
KS080336-M-7	IPSR	FALSE
KS080336-M-8	IPSR	FALSE
KS080341-M-1	IPSR	FALSE
KS080341-M-11	IPSR	FALSE
KS080341-M-12	IPSR	FALSE
KS080341-M-15	IPSR	FALSE
KS080341-M-2	IPSR	FALSE
KS080341-M-20	IPSR	FALSE
KS080341-M-25	IPSR	FALSE
KS080341-M-27	IPSR	FALSE
KS080341-M-29	IPSR	FALSE
KS080341-M-3	IPSR	FALSE
KS080341-M-30	IPSR	FALSE
KS080341-M-33	IPSR	FALSE
KS080341-M-34	IPSR	FALSE
KS080341-M-5	IPSR	FALSE
KS080346-K-1	IPSR	FALSE
KS080351-M-3	IPSR	TRUE
KS080352-M-1	IPSR	TRUE
KS080352-M-3	IPSR	TRUE
KS080352-M-7	IPSR	TRUE
KS080363-M-4	IPSR	TRUE
KS080363-M-5	IPSR	TRUE
KS080363-M-6	IPSR	TRUE
KS080363-M-8	IPSR	TRUE
KS080364-M-4	IPSR	TRUE
KS080365-K-1	IPSR	TRUE
KS080365-M-6	IPSR	TRUE
KS080380-M-1	IPSR	TRUE
KS080382-K-11	IPSR	NA
KS080382-K-12	IPSR	FALSE
KS080382-K-13	IPSR	TRUE
KS080382-K-8	IPSR	TRUE
KS080382-K-9	IPSR	TRUE
KS080382-M-11	IPSR	FALSE
KS080382-M-14	IPSR	FALSE
KS080382-M-16	IPSR	FALSE
KS080382-M-17	IPSR	TRUE
KS080386-M-2	IPSR	NA
KS080386-M-8	IPSR	TRUE
KS080409-M-11	IPSR	TRUE
KS080409-M-7	IPSR	TRUE
KS080426-M-4	IPSR	FALSE
KS080448-K-1	IPSR	TRUE
KS080466-K-1	IPSR	FALSE
KS080468-M-1	IPSR	FALSE
KS080477-M-3	IPSR	TRUE
KS080530-K-2	IPSR	TRUE
KS080554-K-4	IPSR	TRUE
KS080566-K-2	IPSR	FALSE
KS080570-M-9	IPSR	TRUE
KS080584-K-13	IPSR	TRUE
KS080584-M-2	IPSR	TRUE
KS080595-M-2	IPSR	TRUE
KS080597-M-4	IPSR	TRUE
KS080600-K-3	IPSR	FALSE
KS080608-K-1	IPSR	FALSE
KS080618-M-4	IPSR	TRUE
KS080637-K-1	IPSR	TRUE
KS080648-K-2	IPSR	TRUE
KS080655-K-2	IPSR	TRUE
KS080655-M-4	IPSR	TRUE
KS080658-M-6	IPSR	FALSE
KS080661-K-2	IPSR	TRUE
KS080661-K-3	IPSR	TRUE
KS080662-K-7	IPSR	FALSE
KS080665-K-3	IPSR	TRUE
KS080669-M-4	IPSR	FALSE
KS080678-K-5	IPSR	FALSE
KS080678-K-7	IPSR	FALSE
KS080678-K-8	IPSR	FALSE
KS080678-M-1	IPSR	FALSE
KS080678-M-4	IPSR	FALSE
KS080679-K-3	IPSR	TRUE
KS080680-M-1	IPSR	TRUE
KS080680-M-3	IPSR	TRUE
KS080687-K-7	IPSR	TRUE
KS080698-M-5	IPSR	TRUE
KS080698-M-6	IPSR	TRUE
KS080706-K-1	IPSR	TRUE
KS080710-K-3	IPSR	TRUE
KS080710-K-4	IPSR	TRUE
KS080736-K-11	IPSR	FALSE
KS080736-K-15	IPSR	FALSE
KS080736-M-2	IPSR	FALSE
KS080736-M-3	IPSR	FALSE
KS080737-K-1	IPSR	FALSE
KS080770-M-2	IPSR	TRUE
KS080809-M-5	IPSR	TRUE
KS080809-M-7	IPSR	TRUE
KS080828-K-3	IPSR	TRUE
KS080828-K-4	IPSR	TRUE
KS080828-M-1	IPSR	FALSE
KS080851-K-1	IPSR	TRUE
KS080851-K-2	IPSR	TRUE
KS080851-K-3	IPSR	TRUE
KS080851-M-4	IPSR	TRUE
KS080856-K-1	IPSR	FALSE
KS080856-M-4	IPSR	FALSE
KS080856-M-5	IPSR	FALSE
KS080877-K-4	IPSR	TRUE
KS080877-K-7	IPSR	NA
KS080881-K-3	IPSR	TRUE
KS080906-M-8	IPSR	TRUE
KS080915-K-1	IPSR	TRUE
KS080918-M-3	IPSR	TRUE
KS080927-K-4	IPSR	NA
KS080939-K-2	IPSR	TRUE
KS080939-M-2	IPSR	TRUE
KS080945-M-2	IPSR	TRUE
KS080945-M-4	IPSR	TRUE
KS080949-K-6	IPSR	FALSE
KS080949-K-9	IPSR	FALSE
KS080949-M-10	IPSR	TRUE
KS080949-M-12	IPSR	TRUE
KS080949-M-13	IPSR	TRUE
KS080953-M-4	IPSR	TRUE
KS080964-K-15	IPSR	FALSE
KS080964-K-22	IPSR	TRUE
KS080984-K-1	IPSR	TRUE
KS080988-M-6	IPSR	TRUE
KS080989-M-2	IPSR	TRUE
KS080999-M-4	IPSR	FALSE
KS081002-M-14	IPSR	TRUE
KS081002-M-17	IPSR	TRUE
KS081002-M-3	IPSR	FALSE
KS081008-M-3	IPSR	TRUE
KS081026-M-1	IPSR	TRUE
KS081035-M-1	IPSR	FALSE
KS081067-M-10	IPSR	TRUE
KS081067-M-11	IPSR	TRUE
KS081067-M-15	IPSR	TRUE
KS081067-M-4	IPSR	TRUE
KS081078-M-12	IPSR	FALSE
KS081078-M-16	IPSR	FALSE
KS081078-M-17	IPSR	FALSE
KS081078-M-3	IPSR	TRUE
KS081079-K-4	IPSR	TRUE
KS081079-K-6	IPSR	TRUE
KS081079-K-7	IPSR	TRUE
KS081079-K-8	IPSR	TRUE
KS081079-M-1	IPSR	TRUE
KS081079-M-2	IPSR	TRUE
KS081079-M-4	IPSR	TRUE
KS081079-M-7	IPSR	TRUE
KS081079-M-8	IPSR	TRUE
KS081079-M-9	IPSR	TRUE
KS081080-M-1	IPSR	TRUE
KS081091-K-4	IPSR	TRUE
KS081091-M-10	IPSR	TRUE
KS081091-M-4	IPSR	FALSE
KS081098-K-2	IPSR	TRUE
KS081098-K-3	IPSR	TRUE
KS081098-M-7	IPSR	TRUE
KS081104-K-10	IPSR	FALSE
KS081104-K-2	IPSR	FALSE
KS081104-K-4	IPSR	FALSE
KS081104-K-6	IPSR	FALSE
KS081104-K-9	IPSR	FALSE
KS081104-M-1	IPSR	FALSE
KS081105-K-3	IPSR	FALSE
KS081105-K-8	IPSR	FALSE
KS081105-M-1	IPSR	TRUE
KS081120-M-2	IPSR	FALSE
KS081120-M-3	IPSR	FALSE
KS08HW10	IPSR	TRUE
KS08HW110	IPSR	TRUE
KS08HW111	IPSR	TRUE
KS08HW112	IPSR	TRUE
KS08HW12	IPSR	TRUE
KS08HW173	IPSR	TRUE
KS08HW176	IPSR	TRUE
KS08HW3	IPSR	NA
KS08HW34	IPSR	FALSE
KS08HW35	IPSR	FALSE
KS08HW35-1	IPSR	FALSE
KS08HW38	IPSR	FALSE
KS08HW39	IPSR	FALSE
KS08HW48	IPSR	NA
KS08HW51	IPSR	TRUE
KS08HW6	IPSR	FALSE
KS08HW61	IPSR	TRUE
KS08HW63	IPSR	TRUE
KS08HW64	IPSR	TRUE
KS08HW65	IPSR	TRUE
KS08HW68	IPSR	TRUE
KS08HW7	IPSR	NA
KS08HW72	IPSR	NA
KS08HW73	IPSR	TRUE
KS08HW75	IPSR	TRUE
KS08HW77	IPSR	TRUE
KS08HW87	IPSR	TRUE
KS08HW88	IPSR	NA
KS08HW89	IPSR	NA
KS08HW9	IPSR	NA
KS08HW90	IPSR	NA
KS08HW94	IPSR	TRUE
KS08NOAH-22	IPSR	TRUE
KS08NOAH-41	IPSR	FALSE
KS08NOAH-72	IPSR	TRUE
KS08NOAH-97	IPSR	FALSE
KS08RAWLINGS-116	IPSR	FALSE
KS08RAWLINGS-152	IPSR	FALSE
KS08RAWLINGS-46	IPSR	TRUE
KS090001-K-10	IPSR	TRUE
KS090001-K-5	IPSR	TRUE
KS090016-M-2	IPSR	FALSE
KS090017-K-6	IPSR	FALSE
KS090017-M-1	IPSR	FALSE
KS090017-M-2	IPSR	FALSE
KS090017-M-3	IPSR	FALSE
KS090021-K-3	IPSR	TRUE
KS090021-K-4	IPSR	TRUE
KS090021-K-6	IPSR	TRUE
KS090021-K-9	IPSR	TRUE
KS090021-M-1	IPSR	TRUE
KS090021-M-6	IPSR	TRUE
KS090024-K-14	IPSR	FALSE
KS090024-K-15	IPSR	TRUE
KS090024-K-4	IPSR	TRUE
KS090024-K-7	IPSR	NA
KS090024-M-1	IPSR	FALSE
KS090026-K-10	IPSR	TRUE
KS090028-K-11	IPSR	TRUE
KS090028-K-13	IPSR	TRUE
KS090028-K-18	IPSR	TRUE
KS090028-K-19	IPSR	TRUE
KS090028-K-21	IPSR	TRUE
KS090028-K-24	IPSR	NA
KS090028-K-25	IPSR	TRUE
KS090028-K-26	IPSR	TRUE
KS090028-K-3	IPSR	TRUE
KS090028-K-4	IPSR	TRUE
KS090028-K-5	IPSR	TRUE
KS090028-K-6	IPSR	TRUE
KS090028-K-7	IPSR	TRUE
KS090028-M-4	IPSR	TRUE
KS090036-K-1	IPSR	TRUE
KS090036-K-10	IPSR	TRUE
KS090036-K-16	IPSR	TRUE
KS090036-K-18	IPSR	TRUE
KS090036-K-2	IPSR	FALSE
KS090036-K-3	IPSR	TRUE
KS090036-K-5	IPSR	TRUE
KS090036-K-9	IPSR	TRUE
KS090036-M-1	IPSR	TRUE
KS090036-M-3	IPSR	TRUE
KS090041-K-1	IPSR	FALSE
KS090041-K-10	IPSR	FALSE
KS090041-K-12	IPSR	FALSE
KS090041-K-4	IPSR	FALSE
KS090041-K-5	IPSR	FALSE
KS090041-K-6	IPSR	FALSE
KS090041-K-8	IPSR	FALSE
KS090041-M-1	IPSR	FALSE
KS090041-M-3	IPSR	FALSE
KS090049-K-14	IPSR	TRUE
KS090049-K-3	IPSR	TRUE
KS090049-K-6	IPSR	TRUE
KS090049-K-8	IPSR	TRUE
KS090055-K-2	IPSR	TRUE
KS090055-M-2	IPSR	TRUE
KS090056-M-2	IPSR	TRUE
KS090056-M-3	IPSR	TRUE
KS090056-M-5	IPSR	TRUE
KS090098-K-16	IPSR	TRUE
KS090098-K-3	IPSR	TRUE
KS090133-K-1	IPSR	TRUE
KS090135-K-9	IPSR	NA
KS090161-K-4	IPSR	TRUE
KS090161-K-5	IPSR	TRUE
KS090161-M-2	IPSR	TRUE
KS090162-K-1	IPSR	TRUE
KS090171-K-5	IPSR	TRUE
KS090171-K-9	IPSR	TRUE
KS090171-M-2	IPSR	TRUE
KS090171-M-3	IPSR	TRUE
KS090171-M-4	IPSR	TRUE
KS090184-M-1	IPSR	TRUE
KS090184-M-4	IPSR	TRUE
KS090204-K-11	IPSR	TRUE
KS090207-K-3	IPSR	TRUE
KS090208-K-4	IPSR	TRUE
KS090208-M-4	IPSR	TRUE
KS090208-M-7	IPSR	TRUE
KS090213-M-1	IPSR	TRUE
KS090213-M-3	IPSR	TRUE
KS090213-M-4	IPSR	TRUE
KS090244-K-1	IPSR	FALSE
KS090244-K-2	IPSR	FALSE
KS090244-K-4	IPSR	FALSE
KS090244-K-5	IPSR	FALSE
KS090261-K-6	IPSR	TRUE
KS090276-K-3	IPSR	FALSE
KS090276-K-4	IPSR	FALSE
KS090276-K-5	IPSR	FALSE
KS090276-M-2	IPSR	FALSE
KS090280-K-1	IPSR	FALSE
KS090285-M-1	IPSR	TRUE
KS090344-K-16	IPSR	FALSE
KS090344-K-7	IPSR	FALSE
KS090345-K-6	IPSR	TRUE
KS090345-M-4	IPSR	FALSE
KS090348-K-1	IPSR	TRUE
KS090353-K-10	IPSR	TRUE
KS090353-K-12	IPSR	TRUE
KS090353-K-14	IPSR	TRUE
KS090353-K-16	IPSR	TRUE
KS090353-K-17	IPSR	TRUE
KS090353-K-2	IPSR	TRUE
KS090353-K-3	IPSR	TRUE
KS090353-K-4	IPSR	TRUE
KS090353-K-5	IPSR	TRUE
KS090353-K-8	IPSR	TRUE
KS090353-M-2	IPSR	TRUE
KS090365-K-2	IPSR	TRUE
KS090365-K-3	IPSR	TRUE
KS090365-K-5	IPSR	FALSE
KS090373-K-2	IPSR	FALSE
KS090373-K-3	IPSR	FALSE
KS090373-K-4	IPSR	FALSE
KS090373-K-5	IPSR	FALSE
KS090373-K-7	IPSR	FALSE
KS090373-K-8	IPSR	FALSE
KS090375-K-10	IPSR	FALSE
KS090375-K-11	IPSR	FALSE
KS090375-K-2	IPSR	FALSE
KS090375-K-3	IPSR	FALSE
KS090375-K-8	IPSR	FALSE
KS090376-K-1	IPSR	FALSE
KS090376-K-2	IPSR	FALSE
KS090386-K-1	IPSR	TRUE
KS090386-K-4	IPSR	TRUE
KS090387-K-10	IPSR	TRUE
KS090387-K-12	IPSR	TRUE
KS090387-K-16	IPSR	TRUE
KS090387-K-19	IPSR	FALSE
KS090387-K-20	IPSR	FALSE
KS090387-K-26	IPSR	FALSE
KS090387-K-28	IPSR	FALSE
KS090387-K-6	IPSR	TRUE
KS090387-K-9	IPSR	TRUE
KS090387-M-2	IPSR	TRUE
KS090389-K-1	IPSR	TRUE
KS090389-K-10	IPSR	TRUE
KS090389-K-12	IPSR	FALSE
KS090389-K-13	IPSR	FALSE
KS090389-K-16	IPSR	FALSE
KS090389-K-18	IPSR	FALSE
KS090389-K-19	IPSR	FALSE
KS090389-K-20	IPSR	FALSE
KS090389-K-21	IPSR	FALSE
KS090389-K-23	IPSR	FALSE
KS090389-M-1	IPSR	TRUE
KS090389-M-7	IPSR	FALSE
KS090389-M-8	IPSR	FALSE
KS090391-K-10	IPSR	FALSE
KS090391-K-2	IPSR	TRUE
KS090391-K-6	IPSR	TRUE
KS090391-K-9	IPSR	TRUE
KS090391-M-2	IPSR	TRUE
KS090403-K-5	IPSR	FALSE
KS090403-K-6	IPSR	TRUE
KS090408-K-1	IPSR	TRUE
KS090410-M-3	IPSR	TRUE
KS090413-K-4	IPSR	TRUE
KS090416-M-3	IPSR	TRUE
KS090438-K-1	IPSR	TRUE
KS090438-K-13	IPSR	TRUE
KS090438-K-15	IPSR	TRUE
KS090438-K-16	IPSR	TRUE
KS090438-K-3	IPSR	TRUE
KS090438-K-9	IPSR	TRUE
KS090438-M-1	IPSR	TRUE
KS090438-M-2	IPSR	TRUE
KS090441-K-2	IPSR	TRUE
KS090445-K-1	IPSR	FALSE
KS090447-K-4	IPSR	TRUE
KS090447-K-8	IPSR	FALSE
KS090451-K-1	IPSR	TRUE
KS090451-K-10	IPSR	TRUE
KS090451-K-11	IPSR	TRUE
KS090451-K-12	IPSR	TRUE
KS090451-K-17	IPSR	TRUE
KS090451-K-2	IPSR	TRUE
KS090451-K-4	IPSR	TRUE
KS090451-K-6	IPSR	TRUE
KS090451-K-8	IPSR	TRUE
KS090451-K-9	IPSR	TRUE
KS090451-M-1	IPSR	TRUE
KS090462-K-10	IPSR	FALSE
KS090462-K-8	IPSR	FALSE
KS090468-K-10	IPSR	TRUE
KS090468-K-11	IPSR	TRUE
KS090468-K-12	IPSR	TRUE
KS090468-K-14	IPSR	TRUE
KS090468-K-15	IPSR	TRUE
KS090468-K-16	IPSR	TRUE
KS090468-K-18	IPSR	TRUE
KS090468-K-2	IPSR	TRUE
KS090468-K-4	IPSR	TRUE
KS090468-K-5	IPSR	TRUE
KS090468-K-6	IPSR	TRUE
KS090468-K-7	IPSR	TRUE
KS090468-K-8	IPSR	TRUE
KS090468-K-9	IPSR	TRUE
KS090473-K-12	IPSR	TRUE
KS090473-K-14	IPSR	TRUE
KS090473-K-18	IPSR	TRUE
KS090473-K-4	IPSR	TRUE
KS090473-K-5	IPSR	TRUE
KS090473-K-6	IPSR	TRUE
KS090473-K-7	IPSR	TRUE
KS090473-K-8	IPSR	TRUE
KS090473-K-9	IPSR	TRUE
KS090478-K-7	IPSR	TRUE
KS090485-K-11	IPSR	FALSE
KS090485-K-7	IPSR	FALSE
KS090491-K-2	IPSR	TRUE
KS090501-K-10	IPSR	TRUE
KS090501-K-12	IPSR	TRUE
KS090502-K-1	IPSR	TRUE
KS090502-K-11	IPSR	TRUE
KS090502-K-12	IPSR	TRUE
KS090502-K-13	IPSR	TRUE
KS090502-K-3	IPSR	TRUE
KS090502-K-4	IPSR	TRUE
KS090502-K-5	IPSR	TRUE
KS090502-K-7	IPSR	TRUE
KS090502-K-8	IPSR	TRUE
KS090502-K-9	IPSR	TRUE
KS090504-K-5	IPSR	TRUE
KS090504-M-4	IPSR	TRUE
KS090509-M-1	IPSR	TRUE
KS090526-K-2	IPSR	TRUE
KS090526-K-4	IPSR	TRUE
KS090526-K-5	IPSR	TRUE
KS090526-K-8	IPSR	TRUE
KS090529-K-10	IPSR	TRUE
KS090529-K-12	IPSR	TRUE
KS090529-K-13	IPSR	TRUE
KS090529-K-17	IPSR	TRUE
KS090529-K-18	IPSR	TRUE
KS090529-K-19	IPSR	TRUE
KS090529-K-20	IPSR	TRUE
KS090529-K-6	IPSR	TRUE
KS090529-K-8	IPSR	TRUE
KS090541-K-1	IPSR	TRUE
KS090549-K-8	IPSR	TRUE
KS090572-K-2	IPSR	TRUE
KS090573-K-13	IPSR	TRUE
KS090573-K-4	IPSR	TRUE
KS090573-K-7	IPSR	TRUE
KS090573-K-8	IPSR	TRUE
KS090573-K-9	IPSR	TRUE
KS090574-K-4	IPSR	TRUE
KS090574-K-8	IPSR	TRUE
KS090576-K-6	IPSR	TRUE
KS090576-M-2	IPSR	TRUE
KS090609-K-12	IPSR	FALSE
KS090609-K-7	IPSR	TRUE
KS090609-M-5	IPSR	TRUE
KS090612-K-2	IPSR	TRUE
KS090612-M-1	IPSR	TRUE
KS090616-K-1	IPSR	TRUE
KS090616-K-4	IPSR	TRUE
KS090629-K-6	IPSR	TRUE
KS090629-K-8	IPSR	TRUE
KS090633-K-11	IPSR	TRUE
KS090633-K-12	IPSR	TRUE
KS090633-K-7	IPSR	FALSE
KS090633-M-2	IPSR	TRUE
KS090638-K-1	IPSR	TRUE
KS090641-K-1	IPSR	TRUE
KS090641-K-3	IPSR	TRUE
KS090641-K-4	IPSR	TRUE
KS090641-K-5	IPSR	TRUE
KS090650-K-2	IPSR	TRUE
KS090684-K-3	IPSR	TRUE
KS090704-K-4	IPSR	TRUE
KS090710-K-1	IPSR	TRUE
KS090710-K-13	IPSR	TRUE
KS090710-K-14	IPSR	TRUE
[truncated: 2,723 more rows]

## Sheet: S03_KS_PYN
Supplemental Table S3 Kansas Preliminary Yield Nursery (PYN) stage breeding lines, whether they carry 2NS segment
lines	stage	alien.2ns
KS12DH0296-119	PYN	FALSE
KS12DH0296-123	PYN	FALSE
KS12DH0296-127	PYN	FALSE
KS12DH0296-130	PYN	FALSE
KS12DH0296-138	PYN	FALSE
KS12DH0296-144	PYN	FALSE
KS12DH0296-155	PYN	FALSE
KS12DH0296-160	PYN	FALSE
KS12DH0296-162	PYN	FALSE
KS12DH0296-186	PYN	FALSE
KS12DH0296-187	PYN	FALSE
KS12DH0296-195	PYN	FALSE
KS12DH0296-202	PYN	FALSE
KS12DH0296-207	PYN	FALSE
KS12DH0296-208	PYN	FALSE
KS000183-3-1	PYN	TRUE
KS000183-3-2	PYN	TRUE
KS010514-6-11	PYN	TRUE
KS010520-5-3	PYN	TRUE
KS010525-1-1	PYN	TRUE
KS010525-1-3	PYN	TRUE
KS011549-3	PYN	TRUE
KS020635-M-14	PYN	TRUE
KS020639-M-2	PYN	TRUE
KS020790-K-2	PYN	TRUE
KS020947-K-13	PYN	TRUE
KS030010-K-2	PYN	FALSE
KS030039-M-6	PYN	TRUE
KS030043-K-2	PYN	TRUE
KS030148-K-18	PYN	TRUE
KS030226-K-11	PYN	FALSE
KS030240-K-5	PYN	TRUE
KS030245-K-1	PYN	TRUE
KS030264-M-2	PYN	FALSE
KS030326-M-2	PYN	TRUE
KS030591-K-6	PYN	TRUE
KS030591NT-3	PYN	FALSE
KS030596-K-10	PYN	TRUE
KS030596NT-2	PYN	TRUE
KS030598-K-12	PYN	NA
KS030598-K-3	PYN	TRUE
KS030598-K-5	PYN	TRUE
KS030606-K-2	PYN	NA
KS030607-K-10	PYN	TRUE
KS030607-K-12	PYN	TRUE
KS030607-K-7	PYN	FALSE
KS030607-K-8	PYN	NA
KS030607NT-8	PYN	TRUE
KS030608-K-6	PYN	TRUE
KS030608NT-5	PYN	TRUE
KS030609-K-4	PYN	TRUE
KS030609-K-6	PYN	TRUE
KS030611NT-17	PYN	TRUE
KS030611NT-4	PYN	TRUE
KS030612-K-1	PYN	TRUE
KS030612-K-7	PYN	NA
KS030612NT-8	PYN	TRUE
KS030619NT-4	PYN	TRUE
KS030644NT-1	PYN	NA
KS030644NT-11	PYN	TRUE
KS030644NT-18	PYN	TRUE
KS030644NT-20	PYN	TRUE
KS030644NT-24	PYN	TRUE
KS030644NT-4	PYN	TRUE
KS030644NT-8	PYN	TRUE
KS030649-K-3	PYN	TRUE
KS030651-K-1	PYN	FALSE
KS030651-K-2	PYN	TRUE
KS030651NT-10	PYN	TRUE
KS030651NT-5	PYN	TRUE
KS030651NT-9	PYN	TRUE
KS030652-K-14	PYN	TRUE
KS030652-K-3	PYN	FALSE
KS030652-K-5	PYN	TRUE
KS030652-K-8	PYN	TRUE
KS030652NT-5	PYN	FALSE
KS030659-K-15	PYN	NA
KS030660NT-4	PYN	NA
KS030681-K-2	PYN	NA
KS030681-K-3	PYN	TRUE
KS030681-K-4	PYN	TRUE
KS030681-K-5	PYN	TRUE
KS030681NT-6	PYN	TRUE
KS030681NT-7	PYN	TRUE
KS030682-K-6	PYN	TRUE
KS030689-K-2	PYN	NA
KS030689NT-2	PYN	FALSE
KS030689NT-6	PYN	NA
KS030698-K-2	PYN	NA
KS030698NT-2	PYN	FALSE
KS030698NT-3	PYN	TRUE
KS030698NT-4	PYN	NA
KS030700-K-5	PYN	NA
KS030700-K-6	PYN	NA
KS030700NT-11	PYN	NA
KS030700NT-13	PYN	TRUE
KS030720-K-1	PYN	FALSE
KS030720-K-5	PYN	TRUE
KS030720-K-7	PYN	TRUE
KS030720-K-8	PYN	TRUE
KS030731-K-2	PYN	TRUE
KS030733-K-10	PYN	TRUE
KS030733-K-14	PYN	TRUE
KS030733-K-16	PYN	TRUE
KS030733-K-18	PYN	TRUE
KS030733-K-3	PYN	TRUE
KS030733-K-4	PYN	TRUE
KS030733-K-5	PYN	TRUE
KS030733-K-8	PYN	TRUE
KS030733NT-1	PYN	TRUE
KS030733NT-10	PYN	TRUE
KS030733NT-11	PYN	TRUE
KS030733NT-18	PYN	TRUE
KS030733NT-20	PYN	TRUE
KS030733NT-3	PYN	TRUE
KS030733NT-4	PYN	TRUE
KS030735-K-5	PYN	TRUE
KS030740-K-2	PYN	NA
KS030747-K-1	PYN	TRUE
KS030782NT-1	PYN	TRUE
KS030788-K-1	PYN	TRUE
KS030788-K-10	PYN	TRUE
KS030788-K-6	PYN	TRUE
KS030789-K-2	PYN	TRUE
KS030792-K-2	PYN	NA
KS030792NT-8	PYN	FALSE
KS030799-K-10	PYN	TRUE
KS030799-K-14	PYN	TRUE
KS030799-K-4	PYN	TRUE
KS030799-K-6	PYN	TRUE
KS030799-K-7	PYN	TRUE
KS030799NT-6	PYN	TRUE
KS030799NT-7	PYN	TRUE
KS030801-K-1	PYN	TRUE
KS030805NT-3	PYN	NA
KS030810-K-4	PYN	TRUE
KS030810NT-2	PYN	FALSE
KS030810NT-4	PYN	FALSE
KS030810NT-7	PYN	FALSE
KS030815-K-1	PYN	FALSE
KS030815-K-13	PYN	TRUE
KS030815-K-19	PYN	TRUE
KS030819-K-2	PYN	TRUE
KS030844-K-10	PYN	TRUE
KS030844-K-13	PYN	TRUE
KS030844-K-16	PYN	TRUE
KS030844-K-19	PYN	TRUE
KS030844-K-21	PYN	TRUE
KS030850-K-4	PYN	FALSE
KS030850-K-6	PYN	FALSE
KS030852-K-6	PYN	NA
KS030854NT-1	PYN	FALSE
KS030854NT-7	PYN	TRUE
KS030867NT-5	PYN	TRUE
KS030867NT-8	PYN	TRUE
KS030882-K-6	PYN	TRUE
KS030882-K-7	PYN	NA
KS030887-K-1	PYN	TRUE
KS030918NT-2	PYN	NA
KS030918NT-3	PYN	TRUE
KS030918NT-6	PYN	TRUE
KS030923-K-1	PYN	TRUE
KS030923-K-2	PYN	TRUE
KS030923NT-1	PYN	TRUE
KS030928-K-3	PYN	TRUE
KS030947-K-1	PYN	TRUE
KS030947-K-2	PYN	FALSE
KS030947-K-6	PYN	FALSE
KS030947NT-1	PYN	NA
KS030947NT-10	PYN	FALSE
KS030947NT-9	PYN	FALSE
KS030949NT-2	PYN	FALSE
KS030949NT-3	PYN	TRUE
KS030956NT-3	PYN	NA
KS030964-K-1	PYN	FALSE
KS030964-K-2	PYN	TRUE
KS030965NT-9	PYN	TRUE
KS030966-K-12	PYN	NA
KS030966-K-2	PYN	FALSE
KS030981-K-11	PYN	TRUE
KS030981-K-5	PYN	FALSE
KS030981NT-1	PYN	NA
KS030981NT-2	PYN	TRUE
KS030981NT-5	PYN	FALSE
KS030981NT-7	PYN	FALSE
KS031002-K-1	PYN	NA
KS031009-K-2	PYN	TRUE
KS031009-K-3	PYN	TRUE
KS031009-K-4	PYN	TRUE
KS031009-K-6	PYN	TRUE
KS031010-K-3	PYN	TRUE
KS031010NT-1	PYN	FALSE
KS031010NT-12	PYN	TRUE
KS031010NT-7	PYN	TRUE
KS031011-K-1	PYN	TRUE
KS031011-K-2	PYN	TRUE
KS031013-K-1	PYN	TRUE
KS031016NT-1	PYN	TRUE
KS031017NT-4	PYN	TRUE
KS031017NT-6	PYN	TRUE
KS031027-K-1	PYN	TRUE
KS031027NT-17	PYN	FALSE
KS031027NT-7	PYN	NA
KS031032-K-1	PYN	FALSE
KS031032-K-12	PYN	NA
KS031032-K-4	PYN	FALSE
KS031032-K-8	PYN	NA
KS031032-K-9	PYN	FALSE
KS031032NT-11	PYN	FALSE
KS031032NT-8	PYN	FALSE
KS031038-K-8	PYN	FALSE
KS031043NT-1	PYN	FALSE
KS031043NT-3	PYN	TRUE
KS031043NT-9	PYN	TRUE
KS031050-K-14	PYN	TRUE
KS031050-K-2	PYN	TRUE
KS031050-K-3	PYN	TRUE
KS031050-K-4	PYN	TRUE
KS031050-K-6	PYN	FALSE
KS031050-K-9	PYN	FALSE
KS031056-K-1	PYN	TRUE
KS031056-K-2	PYN	TRUE
KS031056-K-4	PYN	TRUE
KS031056NT-1	PYN	TRUE
KS031065-K-5	PYN	NA
KS031065NT-17	PYN	NA
KS031066NT-3	PYN	NA
KS031067NT-12	PYN	TRUE
KS031067NT-13	PYN	TRUE
KS031067NT-18	PYN	TRUE
KS031067NT-23	PYN	TRUE
KS031067NT-3	PYN	TRUE
KS031067NT-7	PYN	TRUE
KS031068-K-6	PYN	TRUE
KS031068NT-4	PYN	TRUE
KS031068NT-6	PYN	NA
KS031071-K-3	PYN	TRUE
KS031071-K-7	PYN	FALSE
KS031072-K-1	PYN	FALSE
KS031074NT-1	PYN	TRUE
KS031074NT-6	PYN	TRUE
KS031075-K-1	PYN	TRUE
KS031075-K-3	PYN	TRUE
KS031077NT-2	PYN	TRUE
KS031182-12-1	PYN	FALSE
KS031200-K-1	PYN	FALSE
KS031200-K-5	PYN	FALSE
KS031200-K-6	PYN	TRUE
KS031202-K-2	PYN	TRUE
KS031202-K-4	PYN	TRUE
KS040191-M-4	PYN	TRUE
KS040204NT-4	PYN	FALSE
KS040214-K-3	PYN	TRUE
KS040214-K-4	PYN	FALSE
KS040214-M-2	PYN	FALSE
KS040224-M-3	PYN	FALSE
KS040224-M-5	PYN	FALSE
KS040224NT-10	PYN	NA
KS040224NT-14	PYN	NA
KS040229-M-5	PYN	FALSE
KS040229-M-8	PYN	NA
KS040230-K-3	PYN	TRUE
KS040236-K-7	PYN	FALSE
KS040236-K-8	PYN	TRUE
KS040238-K-10	PYN	TRUE
KS040238-K-13	PYN	TRUE
KS040238-K-14	PYN	TRUE
KS040238-K-8	PYN	TRUE
KS040238-K-9	PYN	TRUE
KS040238-M-2	PYN	TRUE
KS040238-M-5	PYN	TRUE
KS040240-M-1	PYN	TRUE
KS040240-M-4	PYN	NA
KS040243-M-1	PYN	FALSE
KS040260-K-10	PYN	NA
KS040260-K-12	PYN	TRUE
KS040260-M-5	PYN	FALSE
KS040262-M-2	PYN	TRUE
KS040268-M-4	PYN	TRUE
KS040296-K-1	PYN	FALSE
KS040296-M-2	PYN	TRUE
KS040296-M-3	PYN	TRUE
KS040317-M-3	PYN	TRUE
KS040451NT-4	PYN	NA
KS040454NT-11	PYN	TRUE
KS040454NT-20	PYN	TRUE
KS040454NT-22	PYN	TRUE
KS040454NT-7	PYN	TRUE
KS040454NT-8	PYN	TRUE
KS040720-K-4	PYN	TRUE
KS040743-K-1	PYN	FALSE
KS040743-M-2	PYN	NA
KS040776-K-3	PYN	NA
KS040807-M-1	PYN	FALSE
KS040807-M-2	PYN	TRUE
KS040810-M-2	PYN	NA
KS040815-K-2	PYN	TRUE
KS040815-M-1	PYN	TRUE
KS040868-K-3	PYN	TRUE
KS040872-M-3	PYN	FALSE
KS040876-K-2	PYN	FALSE
KS040878-K-10	PYN	FALSE
KS040878-K-11	PYN	NA
KS040878-K-12	PYN	FALSE
KS040878-K-13	PYN	FALSE
KS040878-K-16	PYN	FALSE
KS040878-K-4	PYN	TRUE
KS040878-K-7	PYN	FALSE
KS040878-M-1	PYN	FALSE
KS040878-M-3	PYN	FALSE
KS040878-M-4	PYN	NA
KS040878-M-5	PYN	FALSE
KS04WKS-13	PYN	TRUE
KS04WKS-24	PYN	TRUE
KS050005-M-1	PYN	TRUE
KS050042-K-2	PYN	TRUE
KS050042-K-5	PYN	FALSE
KS050098-K-4	PYN	FALSE
KS050104-K-3	PYN	TRUE
KS050158-K-7	PYN	FALSE
KS050255-K-22	PYN	TRUE
KS050278-M-4	PYN	TRUE
KS050345-K-6	PYN	TRUE
KS050376-K-2	PYN	TRUE
KS050380-K-1	PYN	TRUE
KS050380-K-15	PYN	FALSE
KS050380-K-22	PYN	FALSE
KS050380-K-5	PYN	FALSE
KS050380-K-6	PYN	FALSE
KS050428-K-4	PYN	TRUE
KS050428-K-5	PYN	TRUE
KS050428-M-15	PYN	TRUE
KS050428-M-16	PYN	TRUE
KS050428-M-17	PYN	TRUE
KS050428-M-18	PYN	TRUE
KS050428-M-3	PYN	TRUE
KS050428-M-4	PYN	TRUE
KS050438-M-1	PYN	TRUE
KS050438-M-4	PYN	TRUE
KS050444-K-1	PYN	FALSE
KS050444-K-3	PYN	NA
KS050444-K-7	PYN	FALSE
KS050444-K-8	PYN	FALSE
KS050444-K-9	PYN	FALSE
KS050444-M-12	PYN	FALSE
KS050444-M-16	PYN	FALSE
KS050444-M-3	PYN	TRUE
KS050447-M-6	PYN	NA
KS050447-M-8	PYN	NA
KS050477-M-2	PYN	NA
KS050481-K-1	PYN	FALSE
KS050486-K-2	PYN	TRUE
KS050486-M-5	PYN	TRUE
KS050501-M-3	PYN	FALSE
KS050506-M-1	PYN	FALSE
KS050525-K-4	PYN	NA
KS050525-K-5	PYN	TRUE
KS050525-M-3	PYN	TRUE
KS050525-M-6	PYN	FALSE
KS050538-M-3	PYN	FALSE
KS050538-M-7	PYN	FALSE
KS050544-M-1	PYN	FALSE
KS050544-M-8	PYN	TRUE
KS050549-K-4	PYN	TRUE
KS050549-M-5	PYN	TRUE
KS050566-K-1	PYN	FALSE
KS050566-M-5	PYN	TRUE
KS050582-M-5	PYN	TRUE
KS050582-M-6	PYN	TRUE
KS050600-M-3	PYN	TRUE
KS050625-M-2	PYN	TRUE
KS050648-K-10	PYN	FALSE
KS050648-K-15	PYN	TRUE
KS050648-K-4	PYN	FALSE
KS050648-K-5	PYN	FALSE
KS050648-K-6	PYN	FALSE
KS050648-K-8	PYN	FALSE
KS050648-M-5	PYN	TRUE
KS050657-M-2	PYN	FALSE
KS050657-M-4	PYN	TRUE
KS060005-K-3	PYN	TRUE
KS060006-K-3	PYN	TRUE
KS060024-K-4	PYN	TRUE
KS060027-K-1	PYN	TRUE
KS060027-K-6	PYN	FALSE
KS060027-K-7	PYN	FALSE
KS060041-M-10	PYN	TRUE
KS060041-M-11	PYN	TRUE
KS060041-M-14	PYN	TRUE
KS060041-M-2	PYN	TRUE
KS060041-M-8	PYN	TRUE
KS060045-K-2	PYN	TRUE
KS060045-M-12	PYN	TRUE
KS060045-M-16	PYN	TRUE
KS060047-M-3	PYN	FALSE
KS060047-M-4	PYN	FALSE
KS060048-K-2	PYN	TRUE
KS060049-K-2	PYN	TRUE
KS060049-M-3	PYN	TRUE
KS060053-M-1	PYN	TRUE
KS060061-K-2	PYN	TRUE
KS060070-M-5	PYN	TRUE
KS060070-M-6	PYN	TRUE
KS060074-M-7	PYN	TRUE
KS060075-M-5	PYN	TRUE
KS060075-M-6	PYN	TRUE
KS060075-M-9	PYN	TRUE
KS060080-M-1	PYN	TRUE
KS060080-M-5	PYN	TRUE
KS060084-M-2	PYN	TRUE
KS060092-M-3	PYN	TRUE
KS060092-M-4	PYN	TRUE
KS060093-M-3	PYN	TRUE
KS060093-M-4	PYN	TRUE
KS060095-M-4	PYN	TRUE
KS060096-M-8	PYN	TRUE
KS060103-M-1	PYN	TRUE
KS060103-M-4	PYN	TRUE
KS060103-M-5	PYN	TRUE
KS060103-M-8	PYN	TRUE
KS060106-M-14	PYN	TRUE
KS060106-M-6	PYN	TRUE
KS060106-M-8	PYN	TRUE
KS060108-K-1	PYN	TRUE
KS060108-M-2	PYN	TRUE
KS060139-K-2	PYN	TRUE
KS060139-M-3	PYN	TRUE
KS060142-K-1	PYN	TRUE
KS060142-K-15	PYN	TRUE
KS060142-K-3	PYN	TRUE
KS060142-K-4	PYN	TRUE
KS060142-K-5	PYN	TRUE
KS060142-M-12	PYN	TRUE
KS060142-M-14	PYN	TRUE
KS060142-M-7	PYN	TRUE
KS060144-M-2	PYN	FALSE
KS060145-M-4	PYN	TRUE
KS060149-K-2	PYN	TRUE
KS060149-M-2	PYN	TRUE
KS060149-M-6	PYN	TRUE
KS060152-M-1	PYN	TRUE
KS060152-M-4	PYN	TRUE
KS060157-M-3	PYN	TRUE
KS060159-K-4	PYN	TRUE
KS060167-K-1	PYN	TRUE
KS060167-K-3	PYN	TRUE
KS060167-K-4	PYN	TRUE
KS060167-M-7	PYN	TRUE
KS060178-K-3	PYN	FALSE
KS060178-M-10	PYN	FALSE
KS060178-M-11	PYN	FALSE
KS060178-M-13	PYN	FALSE
KS060178-M-16	PYN	FALSE
KS060178-M-21	PYN	FALSE
KS060178-M-23	PYN	FALSE
KS060178-M-26	PYN	FALSE
KS060178-M-28	PYN	FALSE
KS060178-M-32	PYN	FALSE
KS060178-M-34	PYN	FALSE
KS060178-M-39	PYN	FALSE
KS060178-M-9	PYN	FALSE
KS060189-K-2	PYN	TRUE
KS060195-K-1	PYN	TRUE
KS060208-M-5	PYN	FALSE
KS060211-K-4	PYN	TRUE
KS060223-M-2	PYN	TRUE
KS060223-M-8	PYN	TRUE
KS060233-M-4	PYN	FALSE
KS060235-M-4	PYN	TRUE
KS060235-M-5	PYN	TRUE
KS060235-M-9	PYN	TRUE
KS060242-M-1	PYN	TRUE
KS060242-M-13	PYN	TRUE
KS060242-M-16	PYN	TRUE
KS060242-M-18	PYN	TRUE
KS060242-M-2	PYN	TRUE
KS060242-M-3	PYN	TRUE
KS060242-M-7	PYN	TRUE
KS060247-M-10	PYN	TRUE
KS060247-M-13	PYN	TRUE
KS060247-M-4	PYN	TRUE
KS060248-M-1	PYN	FALSE
KS060248-M-4	PYN	FALSE
KS060249-M-2	PYN	FALSE
KS060249-M-5	PYN	NA
KS060249-M-8	PYN	TRUE
KS060251-M-4	PYN	FALSE
KS060251-M-7	PYN	FALSE
KS060254-K-4	PYN	FALSE
KS060254-K-5	PYN	NA
KS060254-M-1	PYN	FALSE
KS060254-M-11	PYN	FALSE
KS060254-M-12	PYN	FALSE
KS060254-M-16	PYN	FALSE
KS060254-M-2	PYN	FALSE
KS060254-M-8	PYN	FALSE
KS060260-K-1	PYN	TRUE
KS060260-M-2	PYN	TRUE
KS060300-M-4	PYN	TRUE
KS060311-K-1	PYN	TRUE
KS060311-M-1	PYN	TRUE
KS060311-M-4	PYN	TRUE
KS060315-M-3	PYN	TRUE
KS060321-K-1	PYN	TRUE
KS060334-M-2	PYN	TRUE
KS060334-M-4	PYN	TRUE
KS060340-M-1	PYN	FALSE
KS060340-M-11	PYN	FALSE
KS060340-M-8	PYN	FALSE
KS060341-K-1	PYN	TRUE
KS060341-K-2	PYN	TRUE
KS060341-M-10	PYN	TRUE
KS060341-M-8	PYN	TRUE
KS060345-M-1	PYN	NA
KS060350-M-2	PYN	TRUE
KS060377-M-18	PYN	FALSE
KS060377-M-21	PYN	TRUE
KS060377-M-5	PYN	FALSE
KS060377-M-9	PYN	FALSE
KS060388-M-1	PYN	TRUE
KS060388-M-7	PYN	TRUE
KS060393-K-1	PYN	FALSE
KS060393-M-11	PYN	TRUE
KS060393-M-13	PYN	FALSE
KS060393-M-14	PYN	NA
KS060393-M-8	PYN	TRUE
KS060399-M-12	PYN	TRUE
KS060399-M-13	PYN	TRUE
KS060399-M-19	PYN	TRUE
KS060399-M-20	PYN	TRUE
KS060399-M-5	PYN	TRUE
KS060399-M-6	PYN	TRUE
KS060408-M-1	PYN	TRUE
KS060409-M-1	PYN	TRUE
KS060409-M-11	PYN	TRUE
KS060410-M-1	PYN	TRUE
KS060410-M-2	PYN	TRUE
KS060410-M-3	PYN	TRUE
KS060415-M-3	PYN	TRUE
KS060419-M-1	PYN	TRUE
KS060419-M-2	PYN	TRUE
KS060421-M-14	PYN	TRUE
KS060421-M-2	PYN	TRUE
KS060427-M-2	PYN	TRUE
KS060427-M-3	PYN	TRUE
KS060430-K-3	PYN	TRUE
KS060430-K-4	PYN	TRUE
KS060430-M-1	PYN	TRUE
KS060430-M-2	PYN	TRUE
KS060430-M-7	PYN	TRUE
KS060447-M-1	PYN	TRUE
KS060447-M-9	PYN	TRUE
KS060455-M-4	PYN	NA
KS060455-M-8	PYN	TRUE
KS060455-M-9	PYN	TRUE
KS060456-M-7	PYN	FALSE
KS060470-M-1	PYN	TRUE
KS060470-M-15	PYN	TRUE
KS060470-M-18	PYN	TRUE
KS060470-M-19	PYN	TRUE
KS060470-M-20	PYN	TRUE
KS060470-M-22	PYN	TRUE
KS060470-M-23	PYN	TRUE
KS060470-M-27	PYN	TRUE
KS060470-M-3	PYN	TRUE
KS060470-M-9	PYN	TRUE
KS060476-M-3	PYN	TRUE
KS060477-M-4	PYN	TRUE
KS060477-M-6	PYN	TRUE
KS060486-M-4	PYN	TRUE
KS060489-K-3	PYN	TRUE
KS060489-K-6	PYN	TRUE
KS060493-M-4	PYN	FALSE
KS060559-M-6	PYN	TRUE
KS060560-K-2	PYN	TRUE
KS060560-K-5	PYN	TRUE
KS060560-K-6	PYN	TRUE
KS060560-M-10	PYN	TRUE
KS060560-M-11	PYN	TRUE
KS060560-M-7	PYN	TRUE
KS060560-M-9	PYN	TRUE
KS060575-M-2	PYN	TRUE
KS060579-K-5	PYN	TRUE
KS060579-M-1	PYN	TRUE
KS060579-M-2	PYN	TRUE
KS060586-K-1	PYN	TRUE
KS060586-M-1	PYN	TRUE
KS060590-M-2	PYN	TRUE
KS060592-K-3	PYN	TRUE
KS060596-M-10	PYN	NA
KS060596-M-13	PYN	FALSE
KS060596-M-3	PYN	TRUE
KS060596-M-7	PYN	FALSE
KS060596-M-8	PYN	FALSE
KS060602-K-6	PYN	TRUE
KS060603-K-11	PYN	TRUE
KS060603-M-10	PYN	TRUE
KS060603-M-11	PYN	TRUE
KS060606-K-3	PYN	TRUE
KS060606-M-1	PYN	TRUE
KS060612-M-10	PYN	TRUE
KS060612-M-7	PYN	TRUE
KS060614-K-1	PYN	TRUE
KS060614-M-9	PYN	TRUE
KS060620-M-12	PYN	NA
KS060623-M-2	PYN	TRUE
KS060623-M-3	PYN	TRUE
KS060634-K-8	PYN	FALSE
KS060634-M-2	PYN	FALSE
KS060638-K-11	PYN	FALSE
KS060638-K-13	PYN	TRUE
KS060638-K-4	PYN	FALSE
KS060638-K-8	PYN	FALSE
KS060638-M-7	PYN	FALSE
KS060638-M-8	PYN	FALSE
KS060662-K-6	PYN	TRUE
KS060662-M-1	PYN	TRUE
KS060662-M-2	PYN	TRUE
KS060690-K-3	PYN	TRUE
KS060692-M-3	PYN	TRUE
KS060695-K-4	PYN	TRUE
KS060695-M-2	PYN	TRUE
KS060704-M-15	PYN	TRUE
KS060706-K-1	PYN	TRUE
KS060709-K-1	PYN	TRUE
KS060711-M-1	PYN	TRUE
KS060735-M-1	PYN	TRUE
KS060735-M-3	PYN	TRUE
KS060744-M-2	PYN	TRUE
KS060750-K-2	PYN	FALSE
KS060750-K-4	PYN	FALSE
KS060750-M-3	PYN	FALSE
KS060771-K-2	PYN	FALSE
KS060771-K-6	PYN	FALSE
KS060771-M-2	PYN	FALSE
KS060808-K-2	PYN	TRUE
KS060809-K-1	PYN	TRUE
KS060809-K-5	PYN	TRUE
KS060822-M-8	PYN	TRUE
KS060823-M-1	PYN	FALSE
KS060823-M-4	PYN	FALSE
KS060823-M-7	PYN	FALSE
KS060827-K-4	PYN	TRUE
KS060827-M-1	PYN	FALSE
KS060827-M-2	PYN	TRUE
KS060827-M-5	PYN	TRUE
KS060827-M-7	PYN	TRUE
KS060828-M-5	PYN	TRUE
KS060828-M-6	PYN	FALSE
KS060828-M-7	PYN	TRUE
KS060837-M-3	PYN	TRUE
KS060837-M-6	PYN	FALSE
KS060838-K-1	PYN	FALSE
KS060838-K-2	PYN	FALSE
KS060838-K-5	PYN	FALSE
KS060841-K-6	PYN	FALSE
KS060843-K-1	PYN	FALSE
KS060843-K-4	PYN	FALSE
KS060843-M-4	PYN	FALSE
KS060843-M-6	PYN	FALSE
KS060864-M-5	PYN	FALSE
KS060889-K-2	PYN	TRUE
KS060930-M-2	PYN	FALSE
KS060930-M-5	PYN	FALSE
KS060965-M-3	PYN	NA
KS060965-M-6	PYN	FALSE
KS060990-K-4	PYN	NA
KS061031-K-4	PYN	FALSE
KS061062-K-2	PYN	TRUE
KS061062-K-3	PYN	TRUE
KS061062-M-1	PYN	TRUE
KS061062-M-2	PYN	TRUE
KS061089-K-2	PYN	TRUE
KS061089-K-3	PYN	TRUE
KS061106-M-1	PYN	TRUE
KS061117-K-7	PYN	TRUE
KS061118-K-3	PYN	TRUE
KS061130-M-9	PYN	FALSE
KS061131-K-6	PYN	TRUE
KS061131-K-7	PYN	TRUE
KS061131-K-8	PYN	FALSE
KS061131-M-1	PYN	FALSE
KS061131-M-13	PYN	NA
KS061131-M-9	PYN	FALSE
KS061136-M-3	PYN	TRUE
KS061162-M-1	PYN	FALSE
KS061162-M-4	PYN	FALSE
KS061162-M-5	PYN	FALSE
KS061162-M-6	PYN	FALSE
KS061162-M-7	PYN	TRUE
KS061162-M-8	PYN	FALSE
KS061176-M-4	PYN	FALSE
KS061176-M-5	PYN	FALSE
KS061176-M-6	PYN	FALSE
KS061176-M-9	PYN	TRUE
KS061178-M-1	PYN	TRUE
KS061185-K-6	PYN	FALSE
KS061185-M-1	PYN	FALSE
KS061185-M-10	PYN	FALSE
KS061185-M-11	PYN	FALSE
KS061185-M-12	PYN	FALSE
KS061185-M-7	PYN	FALSE
KS061188-K-2	PYN	TRUE
KS061188-K-4	PYN	FALSE
KS061188-M-2	PYN	TRUE
KS061188-M-5	PYN	FALSE
KS061188-M-7	PYN	TRUE
KS061193-K-4	PYN	NA
KS061200-M-2	PYN	TRUE
KS061212-K-5	PYN	TRUE
KS061221-K-4	PYN	TRUE
KS061221-M-3	PYN	TRUE
KS061221-M-4	PYN	TRUE
KS061228-M-2	PYN	FALSE
KS061233-M-1	PYN	NA
KS061233-M-7	PYN	TRUE
KS061237-K-1	PYN	FALSE
KS061237-K-5	PYN	FALSE
KS061237-K-6	PYN	NA
KS061237-K-8	PYN	FALSE
KS061238-M-1	PYN	FALSE
KS061238-M-2	PYN	FALSE
KS061238-M-3	PYN	TRUE
KS061238-M-4	PYN	FALSE
KS061246-K-4	PYN	TRUE
KS061250-K-1	PYN	TRUE
KS061260-M-6	PYN	TRUE
KS061298-K-9	PYN	TRUE
KS061301-K-7	PYN	TRUE
KS061324-K-1	PYN	TRUE
KS061324-K-2	PYN	TRUE
KS061332-K-1	PYN	TRUE
KS061332-M-2	PYN	FALSE
KS061350-K-4	PYN	FALSE
KS061351-M-2	PYN	TRUE
KS061351-M-3	PYN	TRUE
KS061360-M-1	PYN	TRUE
KS061365-M-11	PYN	TRUE
KS061365-M-2	PYN	FALSE
KS061366-M-10	PYN	FALSE
KS061368-M-5	PYN	FALSE
KS061377-M-2	PYN	FALSE
KS061377-M-4	PYN	FALSE
KS061377-M-5	PYN	FALSE
KS061384-M-5	PYN	TRUE
KS061386-K-2	PYN	TRUE
KS061386-K-4	PYN	FALSE
KS061386-M-1	PYN	TRUE
KS061386-M-2	PYN	FALSE
KS061386-M-5	PYN	TRUE
KS061386-M-9	PYN	TRUE
KS061387-K-1	PYN	TRUE
KS061388-K-2	PYN	TRUE
KS061388-K-5	PYN	TRUE
KS061393-K-7	PYN	FALSE
KS061393-M-2	PYN	TRUE
KS061393-M-7	PYN	FALSE
KS061395-M-1	PYN	TRUE
KS061395-M-4	PYN	TRUE
KS061397-M-3	PYN	TRUE
KS061397-M-6	PYN	TRUE
KS061411-K-3	PYN	FALSE
KS061411-K-4	PYN	FALSE
KS061411-M-7	PYN	FALSE
KS061416-M-3	PYN	FALSE
KS061418-K-1	PYN	TRUE
KS061418-K-3	PYN	TRUE
KS061418-K-4	PYN	TRUE
KS061426-M-2	PYN	NA
KS061426-M-4	PYN	TRUE
KS061442-M-5	PYN	TRUE
KS061451-M-2	PYN	TRUE
KS061456-K-3	PYN	TRUE
KS061456-M-3	PYN	TRUE
KS061456-M-6	PYN	TRUE
KS061456-M-9	PYN	TRUE
KS061468-K-1	PYN	TRUE
KS061468-K-2	PYN	TRUE
KS061478-M-10	PYN	FALSE
KS061478-M-3	PYN	FALSE
KS061478-M-7	PYN	FALSE
KS061504-K-1	PYN	FALSE
KS061524-K-2	PYN	TRUE
KS061524-M-15	PYN	FALSE
KS061524-M-7	PYN	TRUE
KS061525-K-1	PYN	TRUE
KS061525-K-11	PYN	FALSE
KS061525-K-4	PYN	TRUE
KS061525-K-6	PYN	TRUE
KS061525-M-10	PYN	TRUE
KS061525-M-12	PYN	TRUE
KS061525-M-13	PYN	TRUE
KS061525-M-17	PYN	TRUE
KS061525-M-19	PYN	TRUE
KS061525-M-2	PYN	FALSE
KS061525-M-20	PYN	TRUE
KS061525-M-6	PYN	TRUE
KS061527-K-7	PYN	TRUE
KS061532-K-1	PYN	FALSE
KS061532-K-4	PYN	TRUE
KS061532-M-10	PYN	FALSE
KS061532-M-8	PYN	FALSE
KS061532-M-9	PYN	FALSE
KS061533-M-8	PYN	FALSE
KS061577-M-1	PYN	FALSE
KS061577-M-6	PYN	FALSE
KS061582-M-5	PYN	TRUE
KS061583-K-1	PYN	FALSE
KS061583-K-4	PYN	FALSE
KS061583-M-4	PYN	FALSE
KS061595-K-1	PYN	TRUE
KS061597-M-3	PYN	FALSE
KS061597-M-8	PYN	FALSE
KS061631-K-4	PYN	TRUE
KS061631-M-3	PYN	TRUE
KS061635-K-6	PYN	TRUE
KS061637-K-3	PYN	TRUE
KS061645-M-1	PYN	TRUE
KS061645-M-2	PYN	FALSE
KS061645-M-4	PYN	TRUE
KS061658-K-5	PYN	FALSE
KS061683-M-1	PYN	TRUE
KS061683-M-4	PYN	TRUE
KS061685-K-3	PYN	TRUE
KS061685-M-11	PYN	TRUE
KS061685-M-7	PYN	TRUE
KS061705-K-4	PYN	FALSE
KS061705-M-2	PYN	FALSE
KS061705-M-4	PYN	FALSE
KS061705-M-8	PYN	FALSE
KS061720-M-5	PYN	FALSE
KS061738-M-3	PYN	TRUE
KS061749-M-2	PYN	FALSE
KS061749-M-4	PYN	FALSE
KS061758-K-1	PYN	TRUE
KS061758-M-4	PYN	TRUE
KS061761-K-2	PYN	TRUE
KS061761-M-1	PYN	TRUE
KS061761-M-2	PYN	TRUE
KS061761-M-5	PYN	TRUE
KS061779-K-1	PYN	TRUE
KS061779-K-6	PYN	TRUE
KS061788-K-3	PYN	TRUE
KS061789-K-2	PYN	FALSE
KS061789-K-7	PYN	TRUE
KS061789-M-3	PYN	FALSE
KS061789-M-6	PYN	TRUE
KS061800-K-2	PYN	FALSE
KS061800-K-3	PYN	FALSE
KS061800-K-4	PYN	FALSE
KS061800-M-7	PYN	FALSE
KS061808-K-4	PYN	FALSE
KS061827-K-2	PYN	FALSE
KS061827-M-5	PYN	TRUE
KS061837-M-3	PYN	TRUE
KS061843-K-5	PYN	TRUE
KS061843-K-6	PYN	FALSE
KS061860-K-1	PYN	TRUE
KS061860-K-2	PYN	TRUE
KS061860-K-3	PYN	TRUE
KS061862-M-14	PYN	TRUE
KS061862-M-2	PYN	FALSE
KS061862-M-4	PYN	FALSE
KS061862-M-6	PYN	FALSE
KS061862-M-8	PYN	FALSE
KS061873-M-2	PYN	FALSE
KS061879-M-1	PYN	TRUE
KS061879-M-4	PYN	TRUE
KS061879-M-5	PYN	TRUE
KS061879-M-6	PYN	TRUE
KS061880-K-4	PYN	TRUE
KS061897-K-1	PYN	TRUE
KS061897-M-1	PYN	TRUE
KS061897-M-2	PYN	TRUE
KS061897-M-6	PYN	TRUE
KS061947-K-2	PYN	TRUE
KS061947-K-3	PYN	TRUE
KS061950-K-1	PYN	TRUE
KS061950-K-3	PYN	TRUE
KS061950-K-4	PYN	TRUE
KS061950-M-7	PYN	TRUE
KS061951-K-2	PYN	TRUE
KS061953-M-2	PYN	TRUE
KS06OSU-F3-159NT-3	PYN	TRUE
KS06OSU-F3-20NT-8	PYN	TRUE
KS06OSU-F3-220NT-2	PYN	FALSE
KS06OSU-F3-220NT-4	PYN	NA
KS06OSU-F3-253NT-3	PYN	FALSE
KS06OSU-F3-303NT-4	PYN	FALSE
KS06OSU-F3-39NT-6	PYN	FALSE
KS06OSU-F3-39NT-7	PYN	FALSE
KS06OSU-F3-41NT-3	PYN	FALSE
KS070010-K-4	PYN	TRUE
KS070012-K-1	PYN	NA
KS070012-K-7	PYN	FALSE
KS070050-K-11	PYN	FALSE
KS070050-K-2	PYN	FALSE
KS070063-M-3	PYN	TRUE
KS070090-K-2	PYN	FALSE
KS070090-K-4	PYN	TRUE
KS070093-K-1	PYN	TRUE
KS070095-K-1	PYN	TRUE
KS070095-K-2	PYN	TRUE
KS070095-K-8	PYN	TRUE
KS070101-M-1	PYN	FALSE
KS070101-M-2	PYN	FALSE
KS070106-K-1	PYN	FALSE
KS070106-K-4	PYN	TRUE
KS070106-K-5	PYN	FALSE
KS070110-K-5	PYN	TRUE
KS070110-M-1	PYN	TRUE
KS070111-M-2	PYN	TRUE
KS070114-K-1	PYN	FALSE
KS070114-M-1	PYN	TRUE
KS070117-M-2	PYN	FALSE
KS070117-M-3	PYN	FALSE
KS070126-M-4	PYN	FALSE
KS070126-M-5	PYN	FALSE
KS070131-M-3	PYN	TRUE
KS070131-M-4	PYN	NA
KS070133-K-14	PYN	TRUE
KS070133-K-15	PYN	TRUE
KS070133-K-7	PYN	TRUE
KS070155-M-1	PYN	FALSE
KS070155-M-2	PYN	FALSE
KS070161-M-1	PYN	FALSE
KS070161-M-7	PYN	FALSE
KS070161-M-8	PYN	FALSE
KS070162-M-2	PYN	FALSE
KS070162-M-3	PYN	FALSE
KS070174-K-2	PYN	TRUE
KS070174-K-7	PYN	TRUE
KS070191-K-1	PYN	FALSE
KS070191-K-2	PYN	FALSE
KS070193-K-4	PYN	TRUE
KS070231-M-1	PYN	TRUE
KS070294-K-1	PYN	FALSE
KS070295-K-4	PYN	TRUE
KS070328-M-3	PYN	TRUE
KS070397-K-3	PYN	TRUE
KS070405-K-2	PYN	TRUE
KS070405-K-3	PYN	TRUE
KS070417-K-5	PYN	TRUE
KS070417-M-5	PYN	TRUE
KS070417-M-7	PYN	TRUE
KS070422-M-1	PYN	TRUE
KS070428-K-1	PYN	FALSE
KS070436-2M-1	PYN	TRUE
KS070436-2M-2	PYN	TRUE
KS070437-M-1	PYN	NA
KS070437-M-2	PYN	NA
KS070439-K-2	PYN	TRUE
KS070441-M-2	PYN	TRUE
KS070441-M-3	PYN	TRUE
KS070441-M-6	PYN	TRUE
KS070445-M-2	PYN	TRUE
KS070445-M-3	PYN	FALSE
KS070447-K-3	PYN	TRUE
KS070447-M-1	PYN	FALSE
KS070447-M-2	PYN	FALSE
KS070447-M-5	PYN	FALSE
KS070451-M-1	PYN	TRUE
KS070451-M-4	PYN	TRUE
KS070451-M-6	PYN	TRUE
KS070451-M-7	PYN	TRUE
KS070458-K-2	PYN	TRUE
KS070484-K-5	PYN	TRUE
KS070484-K-6	PYN	TRUE
KS070487-K-2	PYN	TRUE
KS070487-K-3	PYN	TRUE
KS070487-M-1	PYN	TRUE
KS070487-M-2	PYN	TRUE
KS070487-M-3	PYN	TRUE
KS070487-M-4	PYN	TRUE
KS070487-M-6	PYN	TRUE
KS070489-K-2	PYN	FALSE
KS070508-K-4	PYN	TRUE
KS070509-K-13	PYN	TRUE
KS070509-K-7	PYN	TRUE
KS070509-K-9	PYN	TRUE
KS070516-K-5	PYN	TRUE
KS070516-K-6	PYN	TRUE
KS070546-M-5	PYN	TRUE
KS070608-K-1	PYN	FALSE
KS070608-M-9	PYN	FALSE
KS070612-K-10	PYN	TRUE
KS070612-K-2	PYN	TRUE
KS070612-K-3	PYN	TRUE
KS070612-K-4	PYN	TRUE
KS070612-K-6	PYN	TRUE
KS070612-M-1	PYN	TRUE
KS070612-M-2	PYN	TRUE
KS070612-M-3	PYN	TRUE
KS070612-M-4	PYN	TRUE
KS070612-M-5	PYN	TRUE
KS070638-2M-2	PYN	TRUE
KS070638-2M-3	PYN	TRUE
KS070638-2M-4	PYN	TRUE
KS070651-K-7	PYN	TRUE
KS070664-K-10	PYN	TRUE
KS070664-K-2	PYN	TRUE
KS070664-K-5	PYN	TRUE
KS070664-K-8	PYN	TRUE
KS070664-M-1	PYN	TRUE
KS070669-K-3	PYN	FALSE
KS070674-M-2	PYN	TRUE
KS070675-M-2	PYN	TRUE
KS070704-K-2	PYN	NA
KS070704-K-3	PYN	FALSE
KS070704-K-6	PYN	FALSE
KS070704-M-2	PYN	FALSE
KS070704-M-4	PYN	FALSE
KS070704-M-5	PYN	FALSE
KS070717-K-4	PYN	TRUE
KS070717-M-1	PYN	TRUE
KS070725-K-1	PYN	TRUE
KS070725-K-3	PYN	TRUE
KS070725-K-4	PYN	TRUE
KS070725-K-5	PYN	TRUE
KS070725-K-6	PYN	TRUE
KS070725-M-3	PYN	TRUE
KS070725-M-4	PYN	TRUE
KS070729-K-26	PYN	TRUE
KS070729-K-8	PYN	TRUE
KS070729-M-2	PYN	TRUE
KS070735-K-3	PYN	FALSE
KS070735-M-1	PYN	TRUE
KS070751-M-1	PYN	TRUE
KS070753-2M-1	PYN	TRUE
KS070753-2M-2	PYN	FALSE
KS070753-2M-3	PYN	TRUE
KS070771-K-1	PYN	FALSE
KS070771-K-2	PYN	TRUE
KS070771-K-3	PYN	FALSE
KS070771-M-1	PYN	FALSE
KS070771-M-2	PYN	TRUE
KS070771-M-3	PYN	TRUE
KS070776-K-2	PYN	TRUE
KS070779-K-2	PYN	TRUE
KS070779-M-1	PYN	TRUE
KS070789-1K-2	PYN	FALSE
KS070789-1K-3	PYN	FALSE
KS070789-1M-1	PYN	FALSE
KS070789-1M-3	PYN	TRUE
KS070810-K-1	PYN	TRUE
KS070819-M-3	PYN	FALSE
KS070824-M-1	PYN	FALSE
KS070824-M-2	PYN	TRUE
KS070824-M-3	PYN	NA
KS070824-M-5	PYN	NA
KS070826-K-3	PYN	FALSE
KS070826-K-4	PYN	TRUE
KS070834-2M-1	PYN	FALSE
KS070834-2M-2	PYN	FALSE
KS070834-2M-3	PYN	FALSE
KS070834-2M-5	PYN	FALSE
KS070846-M-1	PYN	FALSE
KS070853-M-2	PYN	TRUE
KS070853-M-4	PYN	TRUE
KS070856-K-1	PYN	TRUE
KS070856-K-4	PYN	TRUE
KS070856-M-3	PYN	FALSE
KS070856-M-5	PYN	FALSE
KS070858-K-1	PYN	TRUE
KS070864-K-1	PYN	FALSE
KS070864-K-2	PYN	FALSE
KS070864-K-6	PYN	FALSE
KS070880-K-1	PYN	TRUE
KS070882-M-1	PYN	NA
KS070890-K-1	PYN	FALSE
KS070890-M-2	PYN	FALSE
KS070892-K-10	PYN	FALSE
KS071064-K-1	PYN	FALSE
KS071071-M-6	PYN	FALSE
KS071073-M-1	PYN	TRUE
KS071076-K-2	PYN	TRUE
KS071076-M-1	PYN	TRUE
KS071076-M-3	PYN	FALSE
KS071087-K-2	PYN	FALSE
KS071091-1K-1	PYN	TRUE
KS071091-1K-4	PYN	TRUE
KS071091-1M-1	PYN	TRUE
KS071110-K-1	PYN	TRUE
KS071110-M-1	PYN	TRUE
KS071127-M-3	PYN	TRUE
KS080031-M-3	PYN	FALSE
KS080032-M-10	PYN	TRUE
KS080048-K-3	PYN	FALSE
KS080048-M-1	PYN	FALSE
KS080053-M-5	PYN	TRUE
KS080071-M-1	PYN	TRUE
KS080071-M-2	PYN	TRUE
KS080076-M-1	PYN	FALSE
KS080080-M-14	PYN	FALSE
KS080080-M-15	PYN	FALSE
KS080080-M-16	PYN	FALSE
KS080080-M-18	PYN	FALSE
KS080080-M-3	PYN	FALSE
KS080080-M-4	PYN	FALSE
KS080080-M-5	PYN	FALSE
KS080084-M-2	PYN	TRUE
KS080093-K-1	PYN	FALSE
KS080093-K-15	PYN	TRUE
KS080093-K-16	PYN	TRUE
KS080093-K-17	PYN	FALSE
KS080093-K-19	PYN	TRUE
KS080093-K-3	PYN	FALSE
KS080093-K-4	PYN	NA
KS080093-M-4	PYN	FALSE
KS080093-M-8	PYN	TRUE
KS080096-K-3	PYN	FALSE
KS080099-K-1	PYN	TRUE
KS080099-M-4	PYN	TRUE
KS080118-M-2	PYN	TRUE
KS080119-M-3	PYN	TRUE
KS080127-M-8	PYN	TRUE
KS080150-M-9	PYN	TRUE
KS080194-K-4	PYN	TRUE
KS080195-K-2	PYN	FALSE
KS080221-K-5	PYN	FALSE
KS080231-K-1	PYN	FALSE
KS080234-K-10	PYN	TRUE
KS080234-K-7	PYN	TRUE
KS080237-K-10	PYN	FALSE
KS080237-K-6	PYN	TRUE
KS080237-M-4	PYN	TRUE
KS080237-M-5	PYN	TRUE
KS080242-K-3	PYN	TRUE
KS080258-K-2	PYN	TRUE
KS080258-K-5	PYN	TRUE
KS080283-M-1	PYN	TRUE
KS080283-M-2	PYN	TRUE
KS080295-M-6	PYN	TRUE
KS080336-M-1	PYN	NA
KS080336-M-12	PYN	FALSE
KS080336-M-14	PYN	FALSE
KS080336-M-17	PYN	FALSE
KS080336-M-26	PYN	FALSE
KS080336-M-27	PYN	FALSE
KS080336-M-7	PYN	FALSE
KS080336-M-8	PYN	FALSE
KS080341-M-1	PYN	FALSE
KS080341-M-11	PYN	FALSE
KS080341-M-12	PYN	FALSE
KS080341-M-15	PYN	FALSE
KS080341-M-2	PYN	FALSE
KS080341-M-20	PYN	FALSE
KS080341-M-25	PYN	FALSE
KS080341-M-29	PYN	FALSE
KS080341-M-3	PYN	FALSE
KS080341-M-30	PYN	FALSE
KS080341-M-33	PYN	FALSE
KS080341-M-34	PYN	FALSE
KS080341-M-5	PYN	FALSE
KS080346-K-1	PYN	FALSE
KS080351-M-3	PYN	TRUE
KS080352-M-1	PYN	TRUE
KS080352-M-7	PYN	TRUE
KS080363-M-4	PYN	TRUE
KS080363-M-5	PYN	TRUE
KS080363-M-6	PYN	TRUE
KS080363-M-8	PYN	TRUE
KS080364-M-4	PYN	TRUE
KS080365-K-1	PYN	TRUE
KS080365-M-6	PYN	TRUE
KS080380-M-1	PYN	TRUE
KS080382-K-11	PYN	NA
KS080382-K-12	PYN	FALSE
KS080382-K-13	PYN	TRUE
KS080382-K-9	PYN	TRUE
KS080382-M-11	PYN	FALSE
KS080382-M-14	PYN	FALSE
KS080382-M-16	PYN	FALSE
KS080386-M-2	PYN	NA
KS080386-M-8	PYN	TRUE
KS080409-M-11	PYN	TRUE
KS080409-M-7	PYN	TRUE
KS080426-M-4	PYN	FALSE
KS080448-K-1	PYN	TRUE
KS080466-K-1	PYN	FALSE
KS080468-M-1	PYN	FALSE
KS080477-M-3	PYN	TRUE
KS080530-K-2	PYN	TRUE
KS080554-K-4	PYN	TRUE
KS080566-K-2	PYN	FALSE
KS080570-M-9	PYN	TRUE
KS080584-K-13	PYN	TRUE
KS080584-M-2	PYN	TRUE
KS080595-M-2	PYN	TRUE
KS080597-M-4	PYN	TRUE
KS080600-K-3	PYN	FALSE
KS080608-K-1	PYN	FALSE
KS080618-M-4	PYN	TRUE
KS080637-K-1	PYN	TRUE
KS080648-K-2	PYN	TRUE
KS080655-K-2	PYN	TRUE
KS080658-M-6	PYN	FALSE
KS080661-K-2	PYN	TRUE
KS080661-K-3	PYN	TRUE
KS080662-K-7	PYN	FALSE
KS080665-K-3	PYN	TRUE
KS080669-M-4	PYN	FALSE
KS080678-K-5	PYN	FALSE
KS080678-K-7	PYN	FALSE
KS080678-K-8	PYN	FALSE
KS080678-M-1	PYN	FALSE
KS080678-M-4	PYN	FALSE
KS080680-M-3	PYN	TRUE
KS080687-K-7	PYN	TRUE
KS080698-M-5	PYN	TRUE
KS080698-M-6	PYN	TRUE
KS080710-K-3	PYN	TRUE
KS080710-K-4	PYN	TRUE
KS080736-K-11	PYN	FALSE
KS080736-K-15	PYN	FALSE
KS080736-M-2	PYN	FALSE
KS080736-M-3	PYN	FALSE
KS080737-K-1	PYN	FALSE
KS080770-M-2	PYN	TRUE
KS080809-M-5	PYN	TRUE
KS080828-K-3	PYN	TRUE
KS080828-K-4	PYN	TRUE
KS080828-M-1	PYN	FALSE
KS080851-K-2	PYN	TRUE
KS080851-K-3	PYN	TRUE
KS080851-M-4	PYN	TRUE
KS080856-K-1	PYN	FALSE
KS080856-M-4	PYN	FALSE
KS080856-M-5	PYN	FALSE
KS080877-K-4	PYN	TRUE
KS080877-K-7	PYN	NA
KS080881-K-3	PYN	TRUE
KS080906-M-8	PYN	TRUE
KS080915-K-1	PYN	TRUE
KS080918-M-3	PYN	TRUE
KS080927-K-4	PYN	NA
KS080939-K-2	PYN	TRUE
KS080939-M-2	PYN	TRUE
KS080945-M-2	PYN	TRUE
KS080945-M-4	PYN	TRUE
KS080949-K-6	PYN	FALSE
KS080949-K-9	PYN	FALSE
KS080949-M-12	PYN	TRUE
KS080949-M-13	PYN	TRUE
KS080953-M-4	PYN	TRUE
KS080964-K-15	PYN	FALSE
KS080964-K-22	PYN	TRUE
KS080984-K-1	PYN	TRUE
KS080989-M-2	PYN	TRUE
KS081002-M-17	PYN	TRUE
KS081008-M-3	PYN	TRUE
KS081026-M-1	PYN	TRUE
KS081035-M-1	PYN	FALSE
KS081067-M-10	PYN	TRUE
KS081067-M-11	PYN	TRUE
KS081067-M-4	PYN	TRUE
KS081078-M-16	PYN	FALSE
KS081078-M-17	PYN	FALSE
KS081079-K-4	PYN	TRUE
KS081079-K-7	PYN	TRUE
KS081079-K-8	PYN	TRUE
KS081079-M-1	PYN	TRUE
KS081079-M-2	PYN	TRUE
KS081079-M-4	PYN	TRUE
KS081079-M-7	PYN	TRUE
KS081079-M-8	PYN	TRUE
KS081079-M-9	PYN	TRUE
KS081091-K-4	PYN	TRUE
KS081091-M-10	PYN	TRUE
KS081091-M-4	PYN	FALSE
KS081104-K-10	PYN	FALSE
KS081104-K-4	PYN	FALSE
KS081104-K-6	PYN	FALSE
KS081104-K-9	PYN	FALSE
KS081104-M-1	PYN	FALSE
KS081105-K-3	PYN	FALSE
KS081105-K-8	PYN	FALSE
KS081105-M-1	PYN	TRUE
KS081120-M-2	PYN	FALSE
KS08NOAH-22	PYN	TRUE
KS08NOAH-41	PYN	FALSE
KS08NOAH-72	PYN	TRUE
KS08NOAH-97	PYN	FALSE
KS08RAWLINGS-116	PYN	FALSE
KS08RAWLINGS-152	PYN	FALSE
KS08RAWLINGS-46	PYN	TRUE
KS090001-K-10	PYN	TRUE
KS090001-K-5	PYN	TRUE
KS090016-M-2	PYN	FALSE
KS090017-K-6	PYN	FALSE
KS090017-M-1	PYN	FALSE
KS090017-M-2	PYN	FALSE
KS090017-M-3	PYN	FALSE
KS090021-K-3	PYN	TRUE
KS090021-K-4	PYN	TRUE
KS090021-K-6	PYN	TRUE
KS090021-K-9	PYN	TRUE
KS090021-M-1	PYN	TRUE
KS090021-M-6	PYN	TRUE
KS090024-K-14	PYN	FALSE
KS090024-K-15	PYN	TRUE
KS090024-K-4	PYN	TRUE
KS090024-K-7	PYN	NA
KS090024-M-1	PYN	FALSE
KS090028-K-11	PYN	TRUE
KS090028-K-13	PYN	TRUE
KS090028-K-18	PYN	TRUE
KS090028-K-19	PYN	TRUE
KS090028-K-21	PYN	TRUE
KS090028-K-24	PYN	NA
KS090028-K-25	PYN	TRUE
KS090028-K-26	PYN	TRUE
KS090028-K-3	PYN	TRUE
KS090028-K-4	PYN	TRUE
KS090028-K-5	PYN	TRUE
KS090028-K-6	PYN	TRUE
KS090028-K-7	PYN	TRUE
KS090028-M-4	PYN	TRUE
KS090036-K-1	PYN	TRUE
KS090036-K-10	PYN	TRUE
KS090036-K-18	PYN	TRUE
KS090036-K-2	PYN	FALSE
KS090036-K-3	PYN	TRUE
KS090036-K-5	PYN	TRUE
KS090036-K-9	PYN	TRUE
KS090036-M-1	PYN	TRUE
KS090036-M-3	PYN	TRUE
KS090041-K-10	PYN	FALSE
KS090041-K-12	PYN	FALSE
KS090041-K-4	PYN	FALSE
KS090041-K-5	PYN	FALSE
KS090041-K-6	PYN	FALSE
KS090041-K-8	PYN	FALSE
KS090041-M-1	PYN	FALSE
KS090041-M-3	PYN	FALSE
KS090049-K-3	PYN	TRUE
KS090055-K-2	PYN	TRUE
KS090056-M-2	PYN	TRUE
KS090056-M-3	PYN	TRUE
KS090056-M-5	PYN	TRUE
KS090098-K-16	PYN	TRUE
KS090098-K-3	PYN	TRUE
KS090135-K-9	PYN	NA
KS090161-K-4	PYN	TRUE
KS090161-K-5	PYN	TRUE
KS090161-M-2	PYN	TRUE
KS090162-K-1	PYN	TRUE
KS090171-K-5	PYN	TRUE
KS090171-M-3	PYN	TRUE
KS090171-M-4	PYN	TRUE
KS090184-M-1	PYN	TRUE
KS090184-M-4	PYN	TRUE
KS090204-K-11	PYN	TRUE
KS090207-K-3	PYN	TRUE
KS090208-M-4	PYN	TRUE
KS090208-M-7	PYN	TRUE
KS090213-M-1	PYN	TRUE
KS090213-M-3	PYN	TRUE
KS090213-M-4	PYN	TRUE
KS090244-K-1	PYN	FALSE
KS090244-K-2	PYN	FALSE
KS090244-K-4	PYN	FALSE
KS090244-K-5	PYN	FALSE
KS090261-K-6	PYN	TRUE
KS090276-K-3	PYN	FALSE
KS090276-K-4	PYN	FALSE
KS090276-K-5	PYN	FALSE
KS090276-M-2	PYN	FALSE
KS090280-K-1	PYN	FALSE
KS090285-M-1	PYN	TRUE
KS090344-K-16	PYN	FALSE
KS090344-K-7	PYN	FALSE
KS090345-K-6	PYN	TRUE
KS090345-M-4	PYN	FALSE
KS090348-K-1	PYN	TRUE
KS090353-K-10	PYN	TRUE
KS090353-K-12	PYN	TRUE
KS090353-K-14	PYN	TRUE
KS090353-K-16	PYN	TRUE
KS090353-K-17	PYN	TRUE
KS090353-K-2	PYN	TRUE
KS090353-K-3	PYN	TRUE
KS090353-K-4	PYN	TRUE
KS090353-K-5	PYN	TRUE
KS090353-K-8	PYN	TRUE
KS090353-M-2	PYN	TRUE
KS090365-K-2	PYN	TRUE
KS090365-K-3	PYN	TRUE
KS090365-K-5	PYN	FALSE
KS090373-K-3	PYN	FALSE
KS090373-K-4	PYN	FALSE
KS090373-K-8	PYN	FALSE
KS090375-K-10	PYN	FALSE
KS090375-K-11	PYN	FALSE
KS090375-K-2	PYN	FALSE
KS090375-K-8	PYN	FALSE
KS090376-K-1	PYN	FALSE
KS090376-K-2	PYN	FALSE
KS090386-K-1	PYN	TRUE
KS090386-K-4	PYN	TRUE
KS090387-K-10	PYN	TRUE
KS090387-K-12	PYN	TRUE
KS090387-K-16	PYN	TRUE
KS090387-K-19	PYN	FALSE
KS090387-K-28	PYN	FALSE
KS090387-K-6	PYN	TRUE
KS090387-M-2	PYN	TRUE
KS090389-K-1	PYN	TRUE
KS090389-K-10	PYN	TRUE
KS090389-K-12	PYN	FALSE
KS090389-K-13	PYN	FALSE
KS090389-K-16	PYN	FALSE
KS090389-K-18	PYN	FALSE
KS090389-K-19	PYN	FALSE
KS090389-K-20	PYN	FALSE
KS090389-K-23	PYN	FALSE
KS090389-M-7	PYN	FALSE
KS090389-M-8	PYN	FALSE
KS090391-K-10	PYN	FALSE
KS090391-K-2	PYN	TRUE
KS090391-K-6	PYN	TRUE
KS090391-K-9	PYN	TRUE
KS090391-M-2	PYN	TRUE
KS090403-K-5	PYN	FALSE
KS090403-K-6	PYN	TRUE
KS090408-K-1	PYN	TRUE
KS090410-M-3	PYN	TRUE
KS090416-M-3	PYN	TRUE
KS090438-K-1	PYN	TRUE
KS090438-K-13	PYN	TRUE
KS090438-K-15	PYN	TRUE
KS090438-K-16	PYN	TRUE
KS090438-K-3	PYN	TRUE
KS090438-K-9	PYN	TRUE
KS090438-M-1	PYN	TRUE
KS090438-M-2	PYN	TRUE
KS090441-K-2	PYN	TRUE
KS090445-K-1	PYN	FALSE
KS090447-K-4	PYN	TRUE
KS090447-K-8	PYN	FALSE
KS090451-K-1	PYN	TRUE
KS090451-K-10	PYN	TRUE
KS090451-K-11	PYN	TRUE
KS090451-K-12	PYN	TRUE
KS090451-K-17	PYN	TRUE
KS090451-K-2	PYN	TRUE
KS090451-K-4	PYN	TRUE
KS090451-K-6	PYN	TRUE
KS090451-K-8	PYN	TRUE
KS090451-K-9	PYN	TRUE
KS090451-M-1	PYN	TRUE
KS090462-K-10	PYN	FALSE
KS090462-K-8	PYN	FALSE
KS090468-K-10	PYN	TRUE
KS090468-K-11	PYN	TRUE
KS090468-K-12	PYN	TRUE
KS090468-K-14	PYN	TRUE
KS090468-K-15	PYN	TRUE
KS090468-K-16	PYN	TRUE
KS090468-K-18	PYN	TRUE
KS090468-K-2	PYN	TRUE
KS090468-K-4	PYN	TRUE
KS090468-K-5	PYN	TRUE
KS090468-K-6	PYN	TRUE
KS090468-K-7	PYN	TRUE
KS090468-K-8	PYN	TRUE
KS090468-K-9	PYN	TRUE
KS090473-K-12	PYN	TRUE
KS090473-K-14	PYN	TRUE
KS090473-K-18	PYN	TRUE
KS090473-K-4	PYN	TRUE
KS090473-K-5	PYN	TRUE
KS090473-K-6	PYN	TRUE
KS090473-K-7	PYN	TRUE
KS090473-K-8	PYN	TRUE
KS090473-K-9	PYN	TRUE
KS090478-K-7	PYN	TRUE
KS090485-K-11	PYN	FALSE
KS090485-K-7	PYN	FALSE
KS090491-K-2	PYN	TRUE
KS090501-K-10	PYN	TRUE
KS090502-K-1	PYN	TRUE
KS090502-K-11	PYN	TRUE
KS090502-K-12	PYN	TRUE
KS090502-K-13	PYN	TRUE
KS090502-K-3	PYN	TRUE
KS090502-K-5	PYN	TRUE
KS090502-K-7	PYN	TRUE
KS090502-K-8	PYN	TRUE
KS090502-K-9	PYN	TRUE
KS090504-K-5	PYN	TRUE
KS090504-M-4	PYN	TRUE
KS090509-M-1	PYN	TRUE
KS090526-K-2	PYN	TRUE
KS090526-K-4	PYN	TRUE
KS090526-K-5	PYN	TRUE
KS090526-K-8	PYN	TRUE
KS090529-K-10	PYN	TRUE
KS090529-K-12	PYN	TRUE
KS090529-K-13	PYN	TRUE
KS090529-K-17	PYN	TRUE
KS090529-K-18	PYN	TRUE
KS090529-K-19	PYN	TRUE
KS090529-K-20	PYN	TRUE
KS090529-K-6	PYN	TRUE
KS090529-K-8	PYN	TRUE
KS090541-K-1	PYN	TRUE
KS090549-K-8	PYN	TRUE
KS090572-K-2	PYN	TRUE
KS090573-K-4	PYN	TRUE
KS090573-K-7	PYN	TRUE
KS090573-K-8	PYN	TRUE
KS090573-K-9	PYN	TRUE
KS090574-K-4	PYN	TRUE
KS090574-K-8	PYN	TRUE
KS090576-K-6	PYN	TRUE
KS090576-M-2	PYN	TRUE
KS090609-K-12	PYN	FALSE
KS090609-K-7	PYN	TRUE
KS090609-M-5	PYN	TRUE
KS090612-K-2	PYN	TRUE
KS090612-M-1	PYN	TRUE
KS090629-K-6	PYN	TRUE
KS090629-K-8	PYN	TRUE
KS090633-K-11	PYN	TRUE
KS090633-M-2	PYN	TRUE
KS090638-K-1	PYN	TRUE
KS090641-K-1	PYN	TRUE
KS090641-K-3	PYN	TRUE
KS090641-K-4	PYN	TRUE
KS090650-K-2	PYN	TRUE
KS090684-K-3	PYN	TRUE
KS090704-K-4	PYN	TRUE
KS090710-K-1	PYN	TRUE
KS090710-K-13	PYN	TRUE
KS090710-K-14	PYN	TRUE
KS090710-K-3	PYN	TRUE
KS090710-K-9	PYN	TRUE
KS090715-K-3	PYN	TRUE
KS090715-K-4	PYN	TRUE
KS090715-K-8	PYN	TRUE
KS090721-M-2	PYN	FALSE
KS090725-K-2	PYN	TRUE
KS090725-K-5	PYN	TRUE
KS090726-K-2	PYN	FALSE
KS090728-K-5	PYN	TRUE
KS090728-M-1	PYN	TRUE
KS090729-K-9	PYN	FALSE
KS090731-K-7	PYN	TRUE
KS090731-M-1	PYN	FALSE
KS090733-K-12	PYN	TRUE
KS090733-K-14	PYN	FALSE
KS090733-K-3	PYN	TRUE
KS090733-K-5	PYN	FALSE
KS090733-K-9	PYN	TRUE
KS090733-M-2	PYN	TRUE
KS090733-M-3	PYN	TRUE
KS090733-M-4	PYN	TRUE
KS090734-K-1	PYN	TRUE
KS090734-K-2	PYN	TRUE
KS090734-K-3	PYN	TRUE
KS090734-K-4	PYN	TRUE
KS090734-K-6	PYN	TRUE
KS090734-K-8	PYN	TRUE
KS090735-K-10	PYN	FALSE
KS090735-M-3	PYN	FALSE
KS090738-K-1	PYN	NA
KS090740-M-3	PYN	FALSE
KS090749-K-2	PYN	FALSE
KS090749-K-4	PYN	FALSE
KS090756-K-2	PYN	FALSE
KS090766-M-2	PYN	FALSE
KS090771-K-2	PYN	TRUE
KS090771-K-4	PYN	FALSE
KS090774-K-4	PYN	TRUE
KS090789-M-1	PYN	TRUE
KS090814-K-7	PYN	TRUE
KS090814-K-8	PYN	TRUE
KS090814-M-1	PYN	FALSE
KS090816-K-14	PYN	FALSE
KS090823-M-1	PYN	TRUE
KS090831-K-1	PYN	FALSE
KS090862-K-12	PYN	FALSE
KS090874-K-1	PYN	FALSE
KS090874-K-2	PYN	FALSE
KS090874-M-1	PYN	FALSE
KS100003-K-3	PYN	TRUE
KS100003-K-5	PYN	TRUE
KS100004-K-11	PYN	TRUE
KS100004-K-2	PYN	TRUE
KS100004-K-5	PYN	TRUE
KS100026-K-1	PYN	TRUE
KS100028-K-11	PYN	FALSE
KS100047-K-5	PYN	TRUE
KS100060-K-10	PYN	TRUE
KS100060-K-12	PYN	TRUE
KS100060-K-14	PYN	TRUE
KS100060-K-15	PYN	TRUE
KS100060-K-16	PYN	TRUE
KS100060-K-17	PYN	TRUE
KS100060-K-18	PYN	TRUE
KS100060-K-19	PYN	TRUE
KS100060-K-20	PYN	TRUE
KS100060-K-21	PYN	TRUE
KS100060-K-22	PYN	TRUE
KS100060-K-23	PYN	TRUE
KS100060-K-24	PYN	TRUE
KS100060-K-25	PYN	TRUE
KS100060-K-6	PYN	TRUE
KS100060-K-7	PYN	TRUE
KS100062-K-1	PYN	TRUE
KS100088-K-2	PYN	TRUE
KS100114-K-14	PYN	TRUE
KS100114-K-8	PYN	FALSE
KS100117-K-3	PYN	TRUE
KS100123-K-1	PYN	TRUE
KS100123-K-7	PYN	TRUE
KS100169-K-2	PYN	TRUE
KS100169-K-5	PYN	TRUE
KS100175-K-11	PYN	FALSE
KS100175-K-3	PYN	FALSE
KS100175-K-7	PYN	FALSE
KS100178-K-2	PYN	TRUE
KS100181-K-4	PYN	FALSE
KS100194-K-1	PYN	TRUE
KS100196-K-2	PYN	TRUE
KS100252-K-3	PYN	TRUE
KS100252-K-5	PYN	FALSE
KS100272-K-3	PYN	FALSE
KS100272-K-4	PYN	TRUE
KS100272-K-6	PYN	TRUE
KS100272-K-7	PYN	TRUE
KS100276-K-1	PYN	TRUE
KS100282-K-4	PYN	FALSE
KS100298-K-10	PYN	FALSE
KS100298-K-11	PYN	TRUE
KS100298-K-2	PYN	TRUE
KS100298-K-3	PYN	FALSE
KS100298-K-9	PYN	FALSE
KS100299-K-3	PYN	FALSE
KS100351-K-5	PYN	TRUE
KS100352-K-2	PYN	NA
KS100354-K-10	PYN	TRUE
KS100374-K-2	PYN	TRUE
KS100374-K-5	PYN	TRUE
KS100374-K-8	PYN	TRUE
KS100375-K-4	PYN	TRUE
KS100375-K-7	PYN	TRUE
KS100375-K-9	PYN	TRUE
KS100376-K-17	PYN	TRUE
KS100376-K-4	PYN	TRUE
KS100442-K-4	PYN	TRUE
KS100442-K-5	PYN	TRUE
KS100450-K-3	PYN	NA
KS100457-K-1	PYN	TRUE
KS100460-K-1	PYN	TRUE
KS100476-K-1	PYN	TRUE
KS100476-K-9	PYN	TRUE
KS100499-K-3	PYN	TRUE
KS100509-K-1	PYN	FALSE
KS100509-K-2	PYN	FALSE
KS100515-K-1	PYN	FALSE
KS100536-K-1	PYN	TRUE
KS100557-K-2	PYN	TRUE
KS100557-K-9	PYN	TRUE
KS100586-K-2	PYN	TRUE
KS100610-K-1	PYN	TRUE
KS100610-K-10	PYN	TRUE
KS100610-K-15	PYN	TRUE
KS100610-K-7	PYN	TRUE
KS100622-K-2	PYN	TRUE
KS100651-K-10	PYN	TRUE
KS100651-K-13	PYN	TRUE
KS100651-K-17	PYN	TRUE
KS100651-K-7	PYN	TRUE
KS100652-K-1	PYN	TRUE
KS100653-K-2	PYN	TRUE
KS100653-K-3	PYN	TRUE
KS100653-K-6	PYN	TRUE
KS100653-K-7	PYN	TRUE
KS100653-K-8	PYN	TRUE
KS100662-K-1	PYN	TRUE
KS100666-K-5	PYN	TRUE
KS100683-K-3	PYN	TRUE
KS100683-K-4	PYN	TRUE
KS100701-K-3	PYN	TRUE
KS100701-K-4	PYN	FALSE
KS100702-K-1	PYN	TRUE
KS100702-K-2	PYN	TRUE
KS100707-K-11	PYN	TRUE
KS100707-K-6	PYN	FALSE
KS100708-K-4	PYN	TRUE
KS100742-K-1	PYN	FALSE
KS100750-K-1	PYN	TRUE
KS100751-K-5	PYN	TRUE
KS100753-K-1	PYN	TRUE
KS100753-K-2	PYN	TRUE
KS100753-K-3	PYN	TRUE
KS100753-K-4	PYN	TRUE
KS100758-K-2	PYN	FALSE
KS10DH0003-102	PYN	TRUE
KS10DH0003-103	PYN	FALSE
KS10DH0003-105	PYN	FALSE
KS10DH0003-109	PYN	FALSE
KS10DH0003-11	PYN	TRUE
KS10DH0003-113	PYN	FALSE
KS10DH0003-139	PYN	TRUE
KS10DH0003-18	PYN	FALSE
KS10DH0003-23	PYN	FALSE
KS10DH0003-24	PYN	FALSE
KS10DH0003-30	PYN	FALSE
KS10DH0003-73	PYN	TRUE
KS10DH0003-79	PYN	TRUE
KS10DH0003-80	PYN	FALSE
KS10DH0003-81	PYN	TRUE
KS10DH0003-82	PYN	FALSE
KS10DH0003-93	PYN	TRUE
KS10DH0003-95	PYN	FALSE
KS10DH0053-27	PYN	FALSE
KS10DH0064-33	PYN	FALSE
KS10DH0064-41	PYN	FALSE
KS10DH0084-10	PYN	FALSE
KS10DH0084-62	PYN	FALSE
KS10DH0084-70	PYN	FALSE
KS10DH0084-8	PYN	FALSE
KS10DH0088-17	PYN	FALSE
KS10DH0088-18	PYN	FALSE
KS10DH0088-19	PYN	FALSE
KS10DH0088-20	PYN	FALSE
KS10DH0088-26	PYN	FALSE
KS10DH0088-28	PYN	FALSE
KS10DH0088-35	PYN	FALSE
KS10DH0089-14	PYN	TRUE
KS10DH0089-16	PYN	FALSE
KS10DH0091-12	PYN	FALSE
KS10DH0091-13	PYN	FALSE
KS10DH0091-18	PYN	FALSE
KS10DH0091-23	PYN	FALSE
KS10DH0091-8	PYN	FALSE
KS10DH0091-9	PYN	FALSE
KS10DH0093-6	PYN	FALSE
KS12DH0023-183	PYN	TRUE
KS12DH0029-151	PYN	TRUE
KS12DH0029-152	PYN	FALSE
KS12DH0029-160	PYN	TRUE
KS12DH0029-162	PYN	TRUE
KS12DH0029-164	PYN	TRUE
KS12DH0029-170	PYN	TRUE
KS12DH0029-172	PYN	TRUE
KS12DH0049-156	PYN	TRUE
KS12DH0090-144	PYN	TRUE
KS12DH0090-158	PYN	TRUE
KS12DH0091-143	PYN	TRUE
KS12DH0091-146	PYN	FALSE
KS12DH0091-149	PYN	TRUE
KS12DH0091-158	PYN	FALSE
KS12DH0091-162	PYN	TRUE
KS12DH0156-111	PYN	FALSE
KS12DH0156-117	PYN	TRUE
KS12DH0156-121	PYN	TRUE
KS12DH0156-122	PYN	FALSE
KS12DH0156-136	PYN	TRUE
KS12DH0156-138	PYN	TRUE
KS12DH0156-141	PYN	NA
KS12DH0156-145	PYN	FALSE
KS12DH0214-124	PYN	TRUE
KS12DH0214-151	PYN	FALSE
KS12DH0214-164	PYN	TRUE
KS12DH0214-184	PYN	TRUE
KS12DH0229-128	PYN	TRUE
KS12DH0229-145	PYN	TRUE
KS12DH0229-149	PYN	TRUE
KS12DH0229-152	PYN	TRUE
KS12DH0230-129	PYN	TRUE
KS12DH0230-130	PYN	FALSE
KS12DH0296-134	PYN	FALSE
KS12DH0296-219	PYN	FALSE
KS12DH0296-223	PYN	FALSE
KS12DH0297-203	PYN	NA
KS12DH0297-205	PYN	FALSE
KS12DH0297-206	PYN	FALSE
KS12DH0297-214	PYN	FALSE
KS12DH0297-215	PYN	FALSE
KS12DH0297-217	PYN	FALSE
KS12DH0297-222	PYN	FALSE
KS12DH0298-36	PYN	FALSE
KS12DH0298-57	PYN	FALSE
KS12FHB(A+)-100	PYN	FALSE
KS12FHB(A+)-103	PYN	FALSE
KS12FHB(A+)-12	PYN	NA
KS12FHB(A+)-18	PYN	TRUE
KS12FHB(A+)-2	PYN	NA
KS12FHB(A+)-23	PYN	TRUE
KS12FHB(A+)-30	PYN	NA
KS12FHB(A+)-31	PYN	TRUE
KS12FHB(A+)-34	PYN	TRUE
KS12FHB(A+)-35	PYN	FALSE
KS12FHB(A+)-4	PYN	TRUE
KS12FHB(A+)-44	PYN	FALSE
KS12FHB(A+)-51	PYN	FALSE
KS12FHB(A+)-71	PYN	FALSE
KS12FHB(A+)-72	PYN	TRUE
KS12FHB(A+)-73	PYN	FALSE
KS12FHB(A+)-85	PYN	TRUE
KS12FHB(A-)-43	PYN	FALSE
KS12FHB(A-)-5	PYN	FALSE
KS12WAXY-1	PYN	FALSE
KS990002-2-4	PYN	TRUE
KS990152-3-26	PYN	TRUE
KSOCW04S121S-K-2	PYN	NA
KSOCW04S603T-K-2	PYN	NA
KSOCW04S615T-K-4	PYN	FALSE
KSOCW04S792T-K-3	PYN	FALSE
KSOCW04S952T-K-7	PYN	FALSE
KSOCW06S1130T-M-3	PYN	FALSE
KSOCW06S1147T-M-2	PYN	FALSE
KSOCW06S1322T-K-4	PYN	TRUE
KSOCW06S1322T-M-9	PYN	FALSE
KSOCW06S1404T-M-1	PYN	TRUE
KSOCW06S1408T-K-2	PYN	FALSE
KSOCW06S1408T-M-6	PYN	FALSE
KSOCW06S1418T-M-3	PYN	FALSE
KSOCW06S141S-K-2	PYN	FALSE
KSOCW06S141S-K-5	PYN	FALSE
KSOCW06S141S-M-3	PYN	FALSE
KSOCW06S1440T-K-1	PYN	NA
KSOCW06S1440T-M-3	PYN	TRUE
KSOCW06S255S-K-2	PYN	FALSE
KSOCW06S538T-M-2	PYN	FALSE
KSOCW06S538T-M-3	PYN	FALSE
KSOCW06S538T-M-6	PYN	FALSE
KSOCW06S787T-K-2	PYN	TRUE
KS12DH0296-217	PYN	FALSE
KS12DH0296-46	PYN	FALSE
KS12DH0296-73	PYN	FALSE

## Sheet: S04_KS_AYN
Supplemental Table S4 Kansas advanced yield nursery (AYN) stage breeding lines, whether they carry 2NS segment
lines	stage	alien.2ns
KS12DH0296-156	AYN	FALSE
KS12DH0296-159	AYN	FALSE
KS010921-11	AYN	TRUE
KS010953-10	AYN	TRUE
KS010957-6	AYN	TRUE
KS011162-8	AYN	TRUE
KS011178-1	AYN	TRUE
KS011178-5	AYN	TRUE
KS011178-7	AYN	TRUE
KS011186-2	AYN	FALSE
KS011549-6-2	AYN	TRUE
KS020045-17	AYN	TRUE
KS020055-1	AYN	TRUE
KS020304-2	AYN	TRUE
KS020319-4	AYN	TRUE
KS020319-7	AYN	TRUE
KS020544-M-1	AYN	TRUE
KS020617-9	AYN	TRUE
KS020618-K-6	AYN	TRUE
KS020633-K-13	AYN	TRUE
KS020633-K-15	AYN	TRUE
KS020633-M-13	AYN	TRUE
KS020633-M-2	AYN	TRUE
KS020635-K-2	AYN	TRUE
KS020635-M-2	AYN	TRUE
KS020638-2	AYN	TRUE
KS020638-5	AYN	TRUE
KS020638-M-8	AYN	TRUE
KS020639-M-3	AYN	TRUE
KS020648-M-1	AYN	TRUE
KS020648-M-5	AYN	TRUE
KS020649-1	AYN	TRUE
KS020665-M-3	AYN	TRUE
KS020675-2	AYN	TRUE
KS020777-4	AYN	TRUE
KS020777-M-6	AYN	TRUE
KS020782-K-4	AYN	TRUE
KS020790-K-4	AYN	TRUE
KS020793-M-5	AYN	TRUE
KS020815-2	AYN	TRUE
KS020815-7	AYN	TRUE
KS020815-M-1	AYN	TRUE
KS020832-2	AYN	TRUE
KS020840-8	AYN	TRUE
KS020848-M-5	AYN	TRUE
KS020863-3	AYN	TRUE
KS020903-5	AYN	TRUE
KS020942-7	AYN	TRUE
KS020952-4	AYN	TRUE
KS020986-1	AYN	TRUE
KS030014-2	AYN	NA
KS030024-K-3	AYN	FALSE
KS030024-K-4	AYN	FALSE
KS030039-3	AYN	TRUE
KS030039-4	AYN	TRUE
KS030048-1	AYN	TRUE
KS030049-M-6	AYN	TRUE
KS030129-M-1	AYN	TRUE
KS030146-M-4	AYN	TRUE
KS030150-M-6	AYN	TRUE
KS030150-M-8	AYN	TRUE
KS030194-K-1	AYN	TRUE
KS030204-M-2	AYN	TRUE
KS030221-K-6	AYN	NA
KS030221-M-5	AYN	TRUE
KS030378-M-20	AYN	TRUE
KS030484-M-6	AYN	TRUE
KS030810NT-9	AYN	FALSE
KS030883-CF-8	AYN	TRUE
KS030975-CF-5	AYN	TRUE
KS031027-FHB-8	AYN	TRUE
KS040260-K-4	AYN	TRUE
KS040433-M-3	AYN	FALSE
KS040451NT-8	AYN	FALSE
KS040832-M-3	AYN	TRUE
KS050209-K-9	AYN	TRUE
KS050223-K-15	AYN	TRUE
KS050223-M-1	AYN	TRUE
KS050223-M-2	AYN	TRUE
KS050255-K-6	AYN	TRUE
KS050255-K-7	AYN	TRUE
KS050345-K-1	AYN	TRUE
KS050538-M-4	AYN	TRUE
KS05HW120	AYN	TRUE
KS05HW121	AYN	TRUE
KS05HW122	AYN	TRUE
KS05HW134	AYN	FALSE
KS05HW135	AYN	FALSE
KS05HW136	AYN	FALSE
KS05HW15	AYN	FALSE
KS05HW162	AYN	TRUE
KS05HW28	AYN	FALSE
KS05HW34	AYN	FALSE
KS05HW43	AYN	FALSE
KS05HW44	AYN	FALSE
KS05HW53	AYN	TRUE
KS05HW54	AYN	TRUE
KS05HW55	AYN	TRUE
KS05HW8	AYN	FALSE
KS05HW86	AYN	FALSE
KS05HW91	AYN	FALSE
KS05HW92	AYN	FALSE
KS05HW93	AYN	FALSE
KS060041-M-12	AYN	TRUE
KS060070-M-10	AYN	TRUE
KS060074-M-5	AYN	TRUE
KS060142-M-2	AYN	TRUE
KS060167-M-8	AYN	TRUE
KS060178-M-7	AYN	FALSE
KS060242-M-6	AYN	TRUE
KS060247-M-2	AYN	TRUE
KS060249-M-4	AYN	TRUE
KS060285-M-4	AYN	FALSE
KS060377-M-11	AYN	TRUE
KS060430-M-6	AYN	TRUE
KS060470-M-17	AYN	TRUE
KS060623-M-5	AYN	TRUE
KS060634-M-5	AYN	TRUE
KS060634-M-8	AYN	FALSE
KS060638-BE-32	AYN	FALSE
KS060695-K-7	AYN	TRUE
KS060750-BE-7	AYN	FALSE
KS060750-BE-E	AYN	FALSE
KS060822-M-5	AYN	FALSE
KS060823-M-2	AYN	FALSE
KS060828-M-1	AYN	TRUE
KS060828-M-10	AYN	TRUE
KS061131-K-13	AYN	FALSE
KS061131-K-2	AYN	FALSE
KS061131-M-17	AYN	NA
KS061193-K-1	AYN	TRUE
KS061193-K-3	AYN	NA
KS061278-M-4	AYN	TRUE
KS061393-K-3	AYN	TRUE
KS061393-K-5	AYN	NA
KS061456-K-4	AYN	TRUE
KS061470-K-2	AYN	TRUE
KS061583-M-1	AYN	FALSE
KS061637-K-4	AYN	TRUE
KS061705-M-11	AYN	TRUE
KS061862-M-17	AYN	FALSE
KS061880-M-2	AYN	TRUE
KS061880-M-3	AYN	TRUE
KS06HW10	AYN	FALSE
KS06HW11	AYN	FALSE
KS06HW27	AYN	TRUE
KS06HW28	AYN	TRUE
KS06HW32	AYN	FALSE
KS06HW37	AYN	TRUE
KS06HW41	AYN	FALSE
KS06HW43	AYN	FALSE
KS06HW45	AYN	TRUE
KS06HW46	AYN	TRUE
KS06HW55	AYN	TRUE
KS06HW56	AYN	TRUE
KS06HW62	AYN	TRUE
KS06HW67	AYN	FALSE
KS06HW68	AYN	FALSE
KS06HW69	AYN	TRUE
KS06HW72	AYN	TRUE
KS06HW74	AYN	TRUE
KS06O3A-24	AYN	TRUE
KS06O3A-25	AYN	TRUE
KS06O3A-26	AYN	TRUE
KS06O3A-27	AYN	TRUE
KS06O3A-28	AYN	TRUE
KS06O3A-31	AYN	TRUE
KS06O3A-34	AYN	TRUE
KS06O3A-39	AYN	NA
KS06O3A-42	AYN	TRUE
KS06O3A-49	AYN	TRUE
KS06O3A-50	AYN	TRUE
KS06O3A-57	AYN	TRUE
KS06O3A-58	AYN	TRUE
KS06PYN2-21	AYN	NA
KS070063-M-2	AYN	TRUE
KS070089-K-3	AYN	TRUE
KS070093-K-9	AYN	TRUE
KS070093-M-5	AYN	TRUE
KS070111-M-1	AYN	TRUE
KS070133-K-12	AYN	NA
KS070133-K-13	AYN	FALSE
KS070411-M-3	AYN	TRUE
KS070411-M-4	AYN	TRUE
KS070447-K-2	AYN	TRUE
KS070485-K-3	AYN	FALSE
KS070489-K-3	AYN	FALSE
KS070597-K-14	AYN	TRUE
KS070597-K-3	AYN	TRUE
KS070612-K-7	AYN	TRUE
KS070664-K-4	AYN	TRUE
KS070664-K-9	AYN	FALSE
KS070712-M-1	AYN	TRUE
KS070779-K-5	AYN	TRUE
KS070834-2M-4	AYN	FALSE
KS070856-M-2	AYN	TRUE
KS070877-M-1	AYN	TRUE
KS071100-K-2	AYN	TRUE
KS071100-K-4	AYN	TRUE
KS071100-M-3	AYN	TRUE
KS07HW117	AYN	FALSE
KS07HW55	AYN	TRUE
KS07HW58	AYN	NA
KS07HW6	AYN	TRUE
KS07HW70	AYN	FALSE
KS07HW73	AYN	TRUE
KS07HW81	AYN	TRUE
KS07HW92	AYN	TRUE
KS080051-M-1	AYN	TRUE
KS080076-M-5	AYN	TRUE
KS080080-M-17	AYN	TRUE
KS080139-K-5	AYN	TRUE
KS080234-M-11	AYN	TRUE
KS080261-K-3	AYN	TRUE
KS080315-K-5	AYN	TRUE
KS080382-K-8	AYN	TRUE
KS080382-M-17	AYN	TRUE
KS080655-M-4	AYN	TRUE
KS080851-K-1	AYN	TRUE
KS080988-M-6	AYN	TRUE
KS080999-M-4	AYN	FALSE
KS081067-M-15	AYN	TRUE
KS081079-K-6	AYN	TRUE
KS081098-K-2	AYN	TRUE
KS081098-K-3	AYN	TRUE
KS081098-M-7	AYN	TRUE
KS081120-M-3	AYN	FALSE
KS08HW10	AYN	TRUE
KS08HW110	AYN	TRUE
KS08HW111	AYN	TRUE
KS08HW112	AYN	TRUE
KS08HW12	AYN	TRUE
KS08HW173	AYN	TRUE
KS08HW176	AYN	TRUE
KS08HW3	AYN	NA
KS08HW34	AYN	FALSE
KS08HW35	AYN	FALSE
KS08HW38	AYN	FALSE
KS08HW39	AYN	FALSE
KS08HW48	AYN	NA
KS08HW51	AYN	TRUE
KS08HW6	AYN	FALSE
KS08HW61	AYN	TRUE
KS08HW63	AYN	TRUE
KS08HW64	AYN	TRUE
KS08HW65	AYN	TRUE
KS08HW68	AYN	TRUE
KS08HW7	AYN	NA
KS08HW72	AYN	NA
KS08HW73	AYN	TRUE
KS08HW75	AYN	TRUE
KS08HW77	AYN	TRUE
KS08HW87	AYN	TRUE
KS08HW88	AYN	NA
KS08HW89	AYN	NA
KS08HW9	AYN	NA
KS08HW90	AYN	NA
KS08HW94	AYN	TRUE
KS090026-K-10	AYN	TRUE
KS090041-K-1	AYN	FALSE
KS090049-K-14	AYN	TRUE
KS090049-K-6	AYN	TRUE
KS090049-K-8	AYN	TRUE
KS090055-M-2	AYN	TRUE
KS090171-K-9	AYN	TRUE
KS090171-M-2	AYN	TRUE
KS090208-K-4	AYN	TRUE
KS090373-K-2	AYN	FALSE
KS090373-K-7	AYN	FALSE
KS090375-K-3	AYN	FALSE
KS090387-K-20	AYN	FALSE
KS090387-K-26	AYN	FALSE
KS090387-K-9	AYN	TRUE
KS090389-K-21	AYN	FALSE
KS090389-M-1	AYN	TRUE
KS090413-K-4	AYN	TRUE
KS090501-K-12	AYN	TRUE
KS090502-K-4	AYN	TRUE
KS090616-K-1	AYN	TRUE
KS090616-K-4	AYN	TRUE
KS090633-K-12	AYN	TRUE
KS090633-K-7	AYN	FALSE
KS090725-K-3	AYN	TRUE
KS090725-K-4	AYN	FALSE
KS09HW114	AYN	TRUE
KS09HW115	AYN	FALSE
KS09HW118	AYN	TRUE
KS09HW119	AYN	TRUE
KS09HW120	AYN	TRUE
KS09HW130	AYN	TRUE
KS09HW133	AYN	TRUE
KS09HW134	AYN	TRUE
KS09HW135	AYN	TRUE
KS09HW136	AYN	TRUE
KS09HW137	AYN	TRUE
KS09HW138	AYN	TRUE
KS09HW139	AYN	TRUE
KS09HW140	AYN	TRUE
KS09HW157	AYN	TRUE
KS09HW161	AYN	FALSE
KS09HW163	AYN	TRUE
KS09HW165	AYN	TRUE
KS09HW19	AYN	TRUE
KS09HW27	AYN	FALSE
KS09HW28	AYN	FALSE
KS09HW33	AYN	TRUE
KS09HW41	AYN	TRUE
KS09HW60	AYN	TRUE
KS09HW62	AYN	TRUE
KS09HW64	AYN	TRUE
KS09HW70	AYN	TRUE
KS09HW97	AYN	FALSE
KS10DH0003-107	AYN	TRUE
KS10DH0003-12	AYN	TRUE
KS10DH0003-89	AYN	TRUE
KS10DH0084-2	AYN	FALSE
KS10H167-4	AYN	TRUE
KS10H176-6	AYN	TRUE
KS10H192-2	AYN	FALSE
KS10H193-3	AYN	FALSE
KS10H193-4	AYN	FALSE
KS10H194-1	AYN	FALSE
KS10H194-5	AYN	FALSE
KS10HW1	AYN	TRUE
KS10HW10	AYN	TRUE
KS10HW114	AYN	FALSE
KS10HW115	AYN	FALSE
KS10HW116	AYN	FALSE
KS10HW12	AYN	TRUE
KS10HW130	AYN	FALSE
KS10HW157-2	AYN	FALSE
KS10HW163-6	AYN	FALSE
KS10HW164	AYN	FALSE
KS10HW168	AYN	NA
KS10HW169B	AYN	NA
KS10HW24	AYN	TRUE
KS10HW72	AYN	TRUE
KS10HW78	AYN	TRUE
KS10HW85	AYN	TRUE
KS10HW86	AYN	TRUE
KS11HM55	AYN	FALSE
KS11HM77	AYN	NA
KS11HW15	AYN	TRUE
KS11HW16	AYN	FALSE
KS11HW17	AYN	NA
KS11HW18	AYN	TRUE
KS11HW27	AYN	TRUE
KS11HW29	AYN	NA
KS11HW3	AYN	FALSE
KS11HW39	AYN	TRUE
KS11HW40	AYN	TRUE
KS11HW51	AYN	TRUE
KS11HW53	AYN	TRUE
KS12DH0013-151	AYN	TRUE
KS12DH0090-159	AYN	TRUE
KS12DH0090-172	AYN	TRUE
KS12DH0091-157	AYN	FALSE
KS12DH0156-128	AYN	TRUE
KS12DH0229-132	AYN	TRUE
KS12DH0229-140	AYN	TRUE
KS12DH0229-143	AYN	TRUE
KS12DH0230-121	AYN	TRUE
KS12DH0297-211	AYN	FALSE
KS12FHB(A+)-24	AYN	FALSE
KS12FHB(A+)-98	AYN	NA
KS12FHB(A-)-1	AYN	TRUE
KS12FHB(A-)-10	AYN	FALSE
KS12FHB(A-)-23	AYN	TRUE
KS12H129	AYN	FALSE
KS12H130	AYN	FALSE
KS12H131	AYN	FALSE
KS12H132	AYN	FALSE
KS12H134	AYN	FALSE
KS12H135	AYN	FALSE
KS12H136	AYN	FALSE
KS12H168	AYN	TRUE
KS12H18	AYN	FALSE
KS12H48	AYN	TRUE
KS12HW104	AYN	TRUE
KS12HW140	AYN	FALSE
KS12HW154	AYN	TRUE
KS12HW176	AYN	FALSE
KS12HW177	AYN	TRUE
KS12HW204	AYN	TRUE
KS12HW205	AYN	TRUE
KS12HW31	AYN	FALSE
KS12HW33	AYN	FALSE
KS12HW35	AYN	FALSE
KS12HW36	AYN	FALSE
KS12HW50	AYN	FALSE
KS12HW52	AYN	TRUE
KS12HW8	AYN	TRUE
KS12HW81	AYN	FALSE
KS12HW97	AYN	FALSE
KS12HW98	AYN	FALSE
KSOCW01M883T-2	AYN	FALSE
KSOCW01S416T-1	AYN	FALSE
KSOCW06S920T-K-1	AYN	FALSE
KS12DH0296-43	AYN	FALSE
KS12DH0296-48	AYN	FALSE
KS940786-17-2	AYN	TRUE
KS970197-8-9	AYN	TRUE
KS061406-LN-37	AYN	FALSE

## Sheet: S05_KS_KIN
Supplemental Table S5 Kansas interstate nursery (KIN) stage breeding lines, whether they carry 2NS segment
lines	stage	alien.2ns
KS010143-K-11	KIN	TRUE
KS010166-M-7	KIN	TRUE
KS010209-M-4	KIN	TRUE
KS010954TM-6	KIN	TRUE
KS010990-M-8	KIN	TRUE
KS011327-M-2	KIN	TRUE
KS020056TM-4-1	KIN	NA
KS020056TM-4-2	KIN	TRUE
KS020207WM-6	KIN	FALSE
KS020319-7-2	KIN	TRUE
KS020319-7-3	KIN	TRUE
KS020638-5-1	KIN	TRUE
KS020638-5-2	KIN	TRUE
KS020638-M-5	KIN	TRUE
KS020735-NT-2	KIN	TRUE
KS020822-M-5	KIN	TRUE
KS030048-1-1	KIN	TRUE
KS030101-M-2	KIN	TRUE
KS030607-K-11	KIN	TRUE
KS030923-K-5	KIN	TRUE
KS030957NT-8	KIN	FALSE
KS030967NT-9	KIN	NA
KS030975-CF-3	KIN	FALSE
KS031009-K-5	KIN	TRUE
KS031009-K-7	KIN	TRUE
KS03HW158	KIN	FALSE
KS040238-M-1	KIN	TRUE
KS04HW47-3-4	KIN	FALSE
KS050428-M-9	KIN	TRUE
KS050444-K-5	KIN	TRUE
KS050477-M-1	KIN	TRUE
KS050525-K-1	KIN	TRUE
KS05HW136-3	KIN	FALSE
KS060041-M-1	KIN	TRUE
KS060084-M-4	KIN	TRUE
KS060285-M-1	KIN	TRUE
KS060371-M-3	KIN	TRUE
KS060476-M-6	KIN	TRUE
KS060477-M-1	KIN	TRUE
KS061193-K-2	KIN	TRUE
KS061278-K-1	KIN	TRUE
KS061470-M-4	KIN	TRUE
KS06HW46-3	KIN	TRUE
KS06O3A-50-1	KIN	TRUE
KS06O3A-50-2	KIN	TRUE
KS06O3A-50-3	KIN	TRUE
KS06O3A-57-1	KIN	TRUE
KS06O3A-57-2	KIN	TRUE
KS06O3A-57-3	KIN	TRUE
KS06O3A-58-1	KIN	TRUE
KS06O3A-58-2	KIN	TRUE
KS06O3A-58-3	KIN	TRUE
KS06O3A-9-1	KIN	TRUE
KS06O3A-9-2	KIN	TRUE
KS07HW25	KIN	TRUE
KS07HW28	KIN	TRUE
KS07HW5	KIN	TRUE
KS07HW52	KIN	TRUE
KS07HW53	KIN	TRUE
KS07HW56	KIN	TRUE
KS07HW57	KIN	TRUE
KS07HW59	KIN	TRUE
KS080093-M-1	KIN	TRUE
KS080099-M-3	KIN	TRUE
KS080099-M-9	KIN	TRUE
KS080679-K-3	KIN	TRUE
KS081078-M-3	KIN	TRUE
KS08HW35-1	KIN	FALSE
KS10DH0068-9	KIN	FALSE
KS10HW200	KIN	FALSE
KS12HW218	KIN	TRUE
KS970187-1-10	KIN	FALSE
KS970274-14-*9	KIN	FALSE
KS980191-1-2-2	KIN	TRUE
KS980512-11-22	KIN	TRUE
KS980512-11-24	KIN	TRUE
KS980512-2-2	KIN	TRUE
KS980554-12--9	KIN	TRUE
KS98W0508-1--7	KIN	FALSE
KS98W0511-3--5	KIN	TRUE
KS98W0512-2--4	KIN	TRUE
KS990002-2-13	KIN	TRUE
KS990160-4--5	KIN	NA
KS990498-3-&-2	KIN	TRUE
KS990527-1--E	KIN	FALSE
KS920709-B-5-2	KIN	TRUE
KS94U275	KIN	FALSE
KS920946-B-15-1	KIN	TRUE
KS98HW220-5	KIN	FALSE
KS920946-B-15-2	KIN	TRUE
KS940748-2-2	KIN	TRUE
KS00HW175-4	KIN	FALSE
KS940786-6-9	KIN	TRUE
KS950811-5-1	KIN	TRUE
KS00F5-20-3	KIN	TRUE
KS01HW152-6	KIN	TRUE
KS01HW163-4	KIN	TRUE
KS02HW35-5	KIN	TRUE
KS03HW6-6CL	KIN	FALSE
KS00F5-20-3-2	KIN	TRUE
KS05HW15-2	KIN	TRUE
KS05HW121-2	KIN	TRUE
KS05HW122-5	KIN	TRUE
KS08HW176-4	KIN	TRUE
KS07HW5-1-1-3	KIN	FALSE
KS07HW5-1-1-4	KIN	FALSE
KS07HW5-1-1-5	KIN	FALSE
KS09H19-2	KIN	TRUE
KS10HW78-1-1	KIN	TRUE
KS10HW200-2	KIN	FALSE
KS11HW39-5	KIN	TRUE
KS11HW39-6	KIN	TRUE
KS050278-M-1	KIN	TRUE
KS11HW15-4-1	KIN	TRUE
KS11HW18-1-6	KIN	TRUE
KS11HW39-5-4	KIN	TRUE
KS11HW53-1-6	KIN	TRUE
KS94H147	KIN	FALSE
KS95H176-1	KIN	FALSE
KS90175-3	KIN	FALSE
KS89180B-2-1	KIN	FALSE
KS91W009-6-1	KIN	FALSE

## Sheet: S06_USDA_RPN
Supplemental Table S6 USDA-Regional Performance Nursery lines and whether they carry 2NS
lines	alien.2ns
ABOVE	NA
ANTELOPE	FALSE
ANTON	FALSE
AP06TA4520	TRUE
CA9W07-819	FALSE
CO03064-2	FALSE
CO050233-2	FALSE
CO050303-2	FALSE
CO050322	FALSE
CO050337-2	FALSE
CO05W111	FALSE
CO06052	FALSE
CO06424	FALSE
HONDO	FALSE
HV9W03-539R	TRUE
HV9W03-696R-1	TRUE
JACKPOT	TRUE
KARL92	FALSE
KEOTA	TRUE
KHARKOF	FALSE
KS970093-8-9-1-1	NA
MCGILL	FALSE
NE04490	TRUE
NE05496	FALSE
NE05548	FALSE
NE05549	FALSE
NE06430	FALSE
NE06469	FALSE
NE06545	TRUE
NE06607	FALSE
NE07444	FALSE
NE07487	FALSE
NE07520	FALSE
NE07531	FALSE
NE07627	FALSE
NI04420	FALSE
NI07703	FALSE
NI08708	FALSE
NUDAKOTA	TRUE
NW07505	FALSE
OK04525	TRUE
OK06336	FALSE
OK07209	FALSE
OK07214	FALSE
OK07218	FALSE
OK07231	FALSE
OK08328	FALSE
OKBULLET	NA
OVERLAND	FALSE
RIPPER	FALSE
SCOUT-66	FALSE
SD05085-1	FALSE
SD05118-1	FALSE
SD05W030	TRUE
SD06158	FALSE
SD06W160-2	FALSE
SD07165	FALSE
SD07W053	TRUE
SD07W084	FALSE
SD08028	FALSE
SD08080	FALSE
T-136	TRUE
T-140	FALSE
T-164	FALSE
T-165	FALSE
T-166	FALSE
T-179	FALSE
T-180	FALSE
T-181	FALSE
TAM107	FALSE
TAM111	FALSE
TAM304	FALSE
TX03A0563-07AZHR247	FALSE
TX05A001188	FALSE
TX05V7259	FALSE
TX06A001263	FALSE
TX06A001281	FALSE
TX06V7266	TRUE
TX07A001305	FALSE
TX07A001505	FALSE
WESLEY	FALSE
TX94V5922	FALSE
TX95V4339	FALSE
TX95V5905	FALSE
TX97V4311	FALSE
TX93D2066	FALSE
TX95D8283	FALSE
TX97D6377	FALSE
TX91A333	FALSE
OK94P549-2C	FALSE
OK96717	FALSE
OK102	FALSE
OK98637	FALSE
OK95G703-98-61416	FALSE
OK98G502W	FALSE
T-117	FALSE
T-118	FALSE
T-119	FALSE
T120W	FALSE
H9520428	FALSE
WX96-0507	FALSE
WX97-1711	FALSE
WX97-3207	FALSE
CO940610	FALSE
CO950043	FALSE
CO960026	FALSE
CO960223	FALSE
CO960603	FALSE
NE95510	FALSE
NE97426	FALSE
NI97435	FALSE
GOODSTREAK	FALSE
NW97S154	FALSE
NW97S343	FALSE
DUMAS	FALSE
CHARTER	FALSE
TX97A0122	FALSE
TX97A0219	FALSE
TX97A0244	FALSE
TAM303	FALSE
TX98V9315	FALSE
TX98V9618	FALSE
TX98V9930	FALSE
OK94P549-99-6704	FALSE
OK96717-99-6756	FALSE
OK98680	FALSE
OK96705-99-6745	FALSE
OK93P656-RMH3299	FALSE
G97380	FALSE
T-122	FALSE
T001X	FALSE
T002X	FALSE
T003X	FALSE
KS98HW151-6	FALSE
CO970498	FALSE
CO970531	FALSE
CO970940	FALSE
AP502CL	FALSE
NE98632	FALSE
NE97V121	FALSE
NI98439	FALSE
NE98466	FALSE
NE98564	FALSE
NW97S218	TRUE
T004X	FALSE
T-128	FALSE
T-129	FALSE
G970246	FALSE
G970019	FALSE
G970447	FALSE
CISCO	FALSE
G970454	FALSE
G97343	FALSE
EXPEDITION	FALSE
NE99543	FALSE
OK96705-99-6738	FALSE
OK95548-98-6654	FALSE
OK98697	FALSE
OK98699	FALSE
OK95616-98-6756	FALSE
TX98D2423	FALSE
TX99D4572	FALSE
CO970547	FALSE
ANKOR	FALSE
CO99534	FALSE
TX97A0169	FALSE
TX99A0155	FALSE
TX98V9437	TRUE
W99-331	FALSE
W99-259-8	FALSE
T-133	FALSE
T-139	FALSE
T-137	FALSE
G982159	FALSE
G982241	NA
G980039	TRUE
G980122	FALSE
G982163	TRUE
G980129W	FALSE
G980411W	FALSE
NE00429	FALSE
NE00544	FALSE
NE00564	FALSE
OK94P549-21	FALSE
OK94P549-11	FALSE
OK98690	FALSE
OK99215	FALSE
OVERLEY(KS940786-6-7)	TRUE
W99-194	TRUE
W96X1375-06	TRUE
W96X1311-01	TRUE
CO980376	FALSE
CO980607	FALSE
CO980630	FALSE
CO99141	FALSE
CO99314	FALSE
CO99W192	FALSE
TX97V5300	FALSE
TX96D1073	FALSE
TX98D2316	FALSE
TX99U8618	FALSE
TARKIO	TRUE
G982238-2	FALSE
G991324	TRUE
FANNIN	FALSE
AP01T-1114	FALSE
AP01T-3131	TRUE
NW99L7068	FALSE
T-135	FALSE
T-141	FALSE
OK00611W	TRUE
GUYMON	FALSE
OK99212	FALSE
OK00614	FALSE
KS00F5-57-8	TRUE
CO970547-7	FALSE
BONDCL	FALSE
CO00698	FALSE
TX00V1117	FALSE
TX00V1131	FALSE
TX00D1390	FALSE
TX01A5936	TRUE
NE00403	FALSE
NE00435	FALSE
NEOSHO	TRUE
W98-159-7	TRUE
WENDY	FALSE
PROTECTION	TRUE
T-138	NA
T-149	FALSE
KS02HW34=DANBY	TRUE
OK93P656H3299-2C04	FALSE
OK00421	FALSE
OK01817	FALSE
OK01307	TRUE
OK98G508W-4C04	FALSE
TX01D3232	FALSE
TX01V5314	TRUE
TX01V5719	FALSE
TX01V6008	TRUE
TX01U2598	FALSE
CO00016	FALSE
CO00554	FALSE
CO00739	TRUE
CO00796	FALSE
NE01481	FALSE
NE01533	FALSE
NI03418	FALSE
HV9W98-926W	FALSE
HV9W99-558	TRUE
HV9W00-143R	FALSE
HV9W00-1784R	FALSE
HV9W00-993W	FALSE
OK00514=OKBULLET	TRUE
OK00618W=GUYMON	FALSE
SD02068	FALSE
W04-417	TRUE
BC97-ROM50W	TRUE
AP01T1112=FANNIN	FALSE
AP02T-4342	TRUE
AP03T-7412	TRUE
97X0850-16	FALSE
N02Y5106	FALSE
OK01420	TRUE
OK00310-367101	TRUE
OK00224-36805	FALSE
OK02405	FALSE
OK02522W	TRUE
T-150	FALSE
T-151	FALSE
T-152	FALSE
T-153	TRUE
HV9W94-CB94005R	FALSE
HV9W02-846R	FALSE
HV9W96-1270R-1	FALSE
HV9W96-1383W	FALSE
CO01212	FALSE
CO01385-A1	FALSE
CO01473	FALSE
CO01W171	FALSE
CO01W172	FALSE
NI02425	FALSE
NE03490	FALSE
NI04421	FALSE
AP02T4342=DOANS	TRUE
AP03T-6115	FALSE
AP03T-6126	FALSE
AP03TA7525	FALSE
TX01A7326	FALSE
TX99A0153-1	FALSE
TX03M1004	TRUE
TX03M1096	TRUE
TX03M1179	TRUE
NW03Y2016	FALSE
98X0338-13	TRUE
98X0435-15	TRUE
OKBULLET06ERU	TRUE
OK05737W	TRUE
OK03305	FALSE
OK03522	FALSE
OK02125	TRUE
98X0338-13=ART	TRUE
98X0435-15=HAWKEN	TRUE
99X0212-2	TRUE
BC98331-03$-2W	TRUE
BC98334-10W-8W	TRUE
BC98334-04$-02$	TRUE
HV9W96-1271R-1	FALSE
HV9W02-267W	FALSE
HV9W02-112W	FALSE
HV9W02-271W	FALSE
KS970093-8-9-1	FALSE
CO02W280	FALSE
CO03W054	FALSE
CO03W239	FALSE
CO03W269	FALSE
CO03443	FALSE
NE04424	FALSE
NI04428	FALSE
SD05W012	FALSE
SD05W138	FALSE
T-159	FALSE
TX01V5136RC	TRUE
TX01A7340	TRUE
TX02A0252	FALSE
TX04M410068	TRUE
TX03A0148	FALSE
TX03A0563	FALSE
OK00514-05806	TRUE
OK04505	TRUE
AP04T8211(JACKPOT)	TRUE
AP05T-2413	TRUE
AP05TW2821	TRUE
AP06T-3832	TRUE
HV9W96-1271R-1(ARMOUR)	FALSE
HV9W02-942R	TRUE
NE05425	TRUE
NE05426	TRUE
NE05430	FALSE
CO02W237	FALSE
CO03064	FALSE
CO03W139	FALSE
CO03W043	FALSE
OK03825-5403-6	FALSE
TX04A001246	FALSE
TX01V5134RC-3	TRUE
TX04M410164	TRUE
TX04M410211	TRUE
TX04V075080	TRUE
KS05HW136-3(TIGER)	FALSE
T-163	FALSE
OK05128	FALSE
OK04111	TRUE
OK04315	TRUE
OK05212	FALSE
NE05403	FALSE
CO03W054-2(SNOWMASS)	FALSE
TX05A001614	FALSE
TX05A001639	FALSE
TX05A001828	TRUE
TX05A001822	TRUE
TX05A001398	FALSE
CO04393	FALSE
CO04499	FALSE
AP00X0100-51	TRUE
NW04Y2188	FALSE
HV9W04-1186W	TRUE
HV9W04-1594R	TRUE
HV9W03-1596R	TRUE
HV9W05-1125R	TRUE
KS07HW52-5	TRUE
OK05526	FALSE
OK05204	FALSE
OK05511	FALSE
T150-1	FALSE
T-168	FALSE
T-167	FALSE
BC01007-7	TRUE
BC01131-24	TRUE
BC01139-1	FALSE
00X0100-51	TRUE
HV9W06-1046	TRUE
HV9W06-509	TRUE
HV9W06-262	TRUE
CO050270	FALSE
TX06A001132	FALSE
TX06A001386	FALSE
BC01138-5	TRUE
AP06T-3621	TRUE
MACE	FALSE
NX04Y2107	TRUE
NX05MD4180-6	TRUE
TX07A001118	FALSE
OK08229	FALSE
OK09634	TRUE
OK08707W	NA
OCW00S063S-1B	FALSE
BL11001	FALSE
BL11002	FALSE
CO07W245	TRUE
CO07W722-F5	TRUE
HV9W07-1784	TRUE
HV9W07-1942	TRUE
HV9W07-1028	NA
TX08A001128	TRUE
TX08A001249	FALSE
TX07V7327	FALSE
TX08V7173	FALSE
TX08V7313	FALSE
NE09517	TRUE
NE09521	FALSE
NE08499	FALSE
NW09627	FALSE
T-175	FALSE
T-185	FALSE
LCH08-80	FALSE
LCH08-12	FALSE
OK09125	TRUE
OK09528	FALSE
OK09729	FALSE
OK1059060	TRUE
OK09915C	FALSE
CO08W218	TRUE
LCH09-19	FALSE
LCH09-43	TRUE
TX09A001194	FALSE
TX09A001264	FALSE
TX10A001006	TRUE
TX10A001018	TRUE
TX09D1172	FALSE
TX09D1127	FALSE
N10MD2020	FALSE
N10MD2073	FALSE
CO09W009	TRUE
CO11D174	FALSE
CO11D446	FALSE
OK09520	FALSE
OK10126	TRUE
OK10728W	TRUE
OK10805W	FALSE
LCH11-1064	FALSE
LCH11-109	TRUE
LCH10-187	FALSE
LCH09-06	FALSE
KS030887-K-6	FALSE
KS061406-LN-15	FALSE
KS061406-LN-26	FALSE
NE10478	FALSE
HV9W09-0746	TRUE
HV9W09-0918	TRUE
N11MD2172	TRUE
N11MD2157W	FALSE
CO11D1353	FALSE
CO11D1397	FALSE
CO11D1539	TRUE
CO11D1316W	FALSE
LCH13-092	FALSE
LCH13DH-20-87	TRUE
LCI13DH-14-53W	FALSE
LCH11-1117	FALSE
LCH12-012	FALSE
KS060106-M-11	TRUE
KS060143-K-2	TRUE
TX10A001099	FALSE
TX09V7315	FALSE
TX09V7352	FALSE
TX12M4004	TRUE
TX12M4063	TRUE
TX12M4065	FALSE
NI13706	FALSE
NE12429	FALSE
NE12571	FALSE
NE10507	FALSE
LCH13DH-3-31	FALSE
HV9W10-0091	FALSE
HV9W10-1002	TRUE
OK89499	FALSE
OK89399	FALSE
TX88A6480	FALSE
TX88A6533	FALSE
CO860235	FALSE
KS84170E-8-3	FALSE
HBC302E	FALSE
KS87H325-2	FALSE
KS89H50-4	FALSE
N87V106	FALSE
PRONGHORN	FALSE
KSH1436	FALSE
KSH1437	FALSE
KSH1497	FALSE
PECOS	FALSE
WI88-028	FALSE
CUSTER	FALSE
TONKAWA	FALSE
TX90D9277	FALSE
KS84063-9-7	TRUE
KS92P059E	FALSE
KS92P0363-134	FALSE
KS92P0425-155	FALSE
NE90479	FALSE
NE90524	FALSE
NE90574	FALSE
KSH1455	FALSE
KSH1520	FALSE
KSH1529	FALSE
KSH1610	FALSE
PONDEROSA	FALSE
OK90604	FALSE
TX90V6313	FALSE
TX92V4135	FALSE
HBE0726-1	FALSE
HALT	FALSE
KS93U206	FALSE
NE91608	FALSE
NE91635	FALSE
NE91651	FALSE
KSH1689	FALSE
KSH1693	FALSE
KSH1706	FALSE
HICKOK	FALSE
T-4732	FALSE
T-83	FALSE
2174	FALSE
OK91P648	FALSE
OK93P735	FALSE
OK93P656	FALSE
OK93P727	FALSE
TAM302	FALSE
TX91D6991	FALSE
HBI0531-A2	FALSE
TX93V5919	FALSE
TX93V5922	FALSE
TX93V4927	FALSE
TX92V2519	FALSE
CO890323	FALSE
CO900166	FALSE
KS91H153-2	FALSE
N93L058	FALSE
NE92614	FALSE
NE92646	FALSE
KSH1752	FALSE
KSH1778	FALSE
KSH1798	FALSE
ROWDY	FALSE
CORONADO	FALSE
QAP7510	FALSE
PLATTE	FALSE
WI90-540W	FALSE
OROBLANCO	FALSE
T-702	FALSE
T-834	FALSE
T-812	FALSE
T-861	FALSE
OK93P634	FALSE
OK92403	FALSE
TX92V3108	FALSE
CO910424	FALSE
CO910748	FALSE
KS941064-3	FALSE
KS941064-6	FALSE
KS940935-7-2-1	FALSE
KS940935-125-5-2	FALSE
KS85W663-11-6-MB	TRUE
NE93405	FALSE
NE93427	FALSE
BIGDAWG	TRUE
T-89	FALSE
G1878	FALSE
OK93617	FALSE
OK94P549	FALSE
OK94P461	FALSE
TX91D6825	FALSE
TX91D6856	FALSE
HBG0358	FALSE
TX94V2327	FALSE
TX94V3329	FALSE
TX95V4926	FALSE
TX95V4933	FALSE
TX95V5332	FALSE
TX94V2130	FALSE
CO920696	FALSE
YUMAR	FALSE
KS84W063-9-39-3-MB	FALSE
COUGAR	FALSE
NE94632	FALSE
W94-042	FALSE
W94-137	FALSE
W94-320	FALSE
W94-245	FALSE
W94-435	FALSE
QT-7550	FALSE
QT-7504	TRUE
KSH1881	FALSE
WX95-2401	FALSE
T-86	FALSE
T-93	FALSE
T-94	FALSE
G1594	FALSE
G1720	FALSE
ENHANCER	FALSE
OK95548	FALSE
OK101	FALSE
OK95593	FALSE
INTRADA	FALSE
STANTON	FALSE
KS97W0935-29-15	FALSE
THUNDERBOLT	FALSE
W94-244-132	FALSE
W95-301	NA
W95-221	FALSE
KSH1875	FALSE
WH1872	FALSE
T-99	FALSE
T-100	FALSE
T-102	FALSE
G15048	FALSE
G15011	FALSE
G15458	FALSE
G15111	FALSE
OK95548-26C	FALSE
AVALANCHE	TRUE
G96047	FALSE
G96134	FALSE
G96135	FALSE
G96044	FALSE
NE96573	FALSE
TK1269	FALSE
TB1071	FALSE
T-108	FALSE
T-111	FALSE
T-112	FALSE
T-114	FALSE
Q7588	FALSE
NW97S151	FALSE
ROUGHRIDER	FALSE
NUPLAINS	FALSE
NEKOTA	FALSE
G980172W	FALSE
G980723	FALSE
G980926W	FALSE
NW97S412-1	FALSE
NW97S142-1	FALSE
NW97S139-1	FALSE
NW97S139-2	FALSE
NW99L7083	FALSE
NW99L7171	FALSE
NW98S097	FALSE
NW97S218-LT	TRUE
NE99495	FALSE
NI01808	FALSE
NI01824	FALSE
NE99464	FALSE
NE99489	FALSE
NE00658	FALSE
NE00679	FALSE
MT-9426	FALSE
SD97049	FALSE
SD97250	FALSE
SD98102	FALSE
SD96306	FALSE
SD97380-2	FALSE
SD97394-1	FALSE
SD98243	FALSE
SD97250-2	FALSE
SD97059-2	FALSE
SD97W609	FALSE
SD97W650	FALSE
HARDING	FALSE
MORELAND(IDO517)	FALSE
DW(IDO513)	FALSE
NW98S104	FALSE
N02Y5065	FALSE
N02Y5072	FALSE
N02Y5075	FALSE
N02Y5078	FALSE
N02Y5117	FALSE
SD99073	FALSE
SD00032	FALSE
SD00111	FALSE
SD00258	FALSE
SD97W671-1	FALSE
NE00633	FALSE
NE01422	FALSE
NE01564	FALSE
NE01643	FALSE
NE99533-3	FALSE
NE99533-5	FALSE
NE99656-1	FALSE
MTR9997	FALSE
MT-0097	FALSE
MT-00159	FALSE
NP-02	FALSE
NE01604	FALSE
NE02528	FALSE
NE02584	FALSE
NE02592	TRUE
NI03427	FALSE
NH01036	FALSE
NH01048	FALSE
SD01054	FALSE
SD02024	FALSE
SD02039	FALSE
SD02480	FALSE
SD02771	FALSE
SD01W064	FALSE
SD02W129	FALSE
SD98W175-1	TRUE
NX02Y4481	FALSE
NW03Y2022	FALSE
NW03Y2023	FALSE
NE03458	FALSE
NH03609	FALSE
NH03614	FALSE
NI04430	FALSE
NW03638	FALSE
NW03681	FALSE
SD02279	FALSE
SD02286	FALSE
SD01058	FALSE
SD96240-3-1	FALSE
SD00151-7	FALSE
JERRY	FALSE
HV9W98A-1002R	FALSE
MILLENNIUM-27	ALS-1	FALSE
NE04537	FALSE
NW03666	FALSE
NI04427	FALSE
NE05569	FALSE
MT-0495	FALSE
MTS0531	FALSE
MT-0552	FALSE
NX05M4180-6	TRUE
NX05M4499-1	FALSE
LE1911	FALSE
SD07126	TRUE
CA9W07-817	FALSE
CA9W07-818	FALSE
NE06436	FALSE
NE07521	FALSE
NW07534	TRUE
CA9W06-788	FALSE
CA9W08-856	FALSE
BZ9W05-2039	FALSE
BZ9W05-2043	FALSE
SD06069	FALSE
SD07056	FALSE
SD07184	NA
MTS0532	FALSE
MTS0713	FALSE
MTS0721	FALSE
LYMAN	FALSE
NW05M6011-10-2	FALSE
NW05M6011-22-3	FALSE
NE09495	FALSE
NE09499	FALSE
NE09637	FALSE
NH09655	FALSE
NE08476	FALSE
NE08659	FALSE
NE08527	FALSE
MTS0808	FALSE
MTS0819	FALSE
MTS0826	FALSE
MT-0871	FALSE
LCH10-13	FALSE
SD07W083-4	TRUE
SD08200	FALSE
SD09113	TRUE
SD09192	FALSE
SD09227	TRUE
SD09138	FALSE
NX10MD2216	FALSE
NX10MD2300	FALSE
NI09710H	FALSE
NI10712	FALSE
NI10718W	FALSE
NE10418	NA
NE10442	FALSE
NE10589	NA
NH10665	FALSE
NW10487	FALSE
NHH11569	FALSE
NHH09655	FALSE
LCH08-109	FALSE
SD09118	FALSE
SD10257-2	TRUE
MT08172?????????????	FALSE
MT0978???????????????	FALSE
NX04Y2107W	TRUE
NX11MD2337	FALSE
N11MD2166W	TRUE
LCH13NEDH-14-53	FALSE
NE10683	FALSE
W434=FLOURISH	FALSE
W454=EMERSON	TRUE
NH11490	FALSE
HV9W06-505	TRUE
FA9W10-6012R	TRUE
MT-1078	FALSE
MT-1090	FALSE
SD10W153	TRUE
SD110060-9	TRUE
AACGATEWAY	FALSE
SD110085-1	TRUE
SD110060-7	NA
SD11023-8	TRUE
BCS-11L00002-001	FALSE
BCS-12L00001	FALSE
BCS-12L00003	FALSE
NORD1301	FALSE
LCH13-054	FALSE
LCH13DH-7-3	TRUE
LCH13DH-5-59	FALSE
LCI13DH-4-16W	TRUE
NW11511	TRUE
NI12702W	TRUE
NI13717	FALSE
NE12443	TRUE
NE12444	NA
NE12488	NA
NE12561	FALSE
NE12589	FALSE
MT-1117	FALSE
MT-1138	FALSE
BCS-12L00006	FALSE

## Sheet: S07_CIMMYT_4_Freq
Supplemental Table S7 CIMMYT breeding lines used for 2NS frequency analysis. Year indicates when tested in Elite Spring Wheat Yield Trial (ESWYT)
line	Trial	year	alien	info
GID103122	16ESWYT	1996	FALSE	cimmyt
GID107131	16ESWYT	1996	NA	cimmyt
GID126308	16ESWYT	1996	FALSE	cimmyt
GID126309	16ESWYT	1996	FALSE	cimmyt
GID130562	16ESWYT	1996	FALSE	cimmyt
GID143023	16ESWYT	1996	FALSE	cimmyt
GID143067	16ESWYT	1996	TRUE	cimmyt
GID143808	16ESWYT	1996	FALSE	cimmyt
GID143844	16ESWYT	1996	FALSE	cimmyt
GID15200	16ESWYT	1996	FALSE	cimmyt
GID16122	16ESWYT	1996	FALSE	cimmyt
GID168912	16ESWYT	1996	FALSE	cimmyt
GID168924	16ESWYT	1996	FALSE	cimmyt
GID168939	16ESWYT	1996	FALSE	cimmyt
GID169164	16ESWYT	1996	FALSE	cimmyt
GID20585	16ESWYT	1996	FALSE	cimmyt
GID214589	16ESWYT	1996	FALSE	cimmyt
GID217451	16ESWYT	1996	FALSE	cimmyt
GID217562	16ESWYT	1996	FALSE	cimmyt
GID220384	16ESWYT	1996	FALSE	cimmyt
GID220399	16ESWYT	1996	FALSE	cimmyt
GID220399	16ESWYT	1996	FALSE	cimmyt
GID295261	16ESWYT	1996	FALSE	cimmyt
GID304660	16ESWYT	1996	FALSE	cimmyt
GID321131	16ESWYT	1996	FALSE	cimmyt
GID3895	16ESWYT	1996	FALSE	cimmyt
GID447647	16ESWYT	1996	FALSE	cimmyt
GID601577	16ESWYT	1996	FALSE	cimmyt
GID64873	16ESWYT	1996	FALSE	cimmyt
GID65315	16ESWYT	1996	FALSE	cimmyt
GID76718	16ESWYT	1996	FALSE	cimmyt
GID77534	16ESWYT	1996	FALSE	cimmyt
GID78690	16ESWYT	1996	FALSE	cimmyt
GID80662	16ESWYT	1996	FALSE	cimmyt
GID82710	16ESWYT	1996	FALSE	cimmyt
GID85599	16ESWYT	1996	FALSE	cimmyt
GID85637	16ESWYT	1996	FALSE	cimmyt
GID85888	16ESWYT	1996	FALSE	cimmyt
GID87107	16ESWYT	1996	FALSE	cimmyt
GID96458	16ESWYT	1996	FALSE	cimmyt
GID1066175	17ESWYT	1997	TRUE	cimmyt
GID1066569	17ESWYT	1997	FALSE	cimmyt
GID1093268	17ESWYT	1997	FALSE	cimmyt
GID143058	17ESWYT	1997	FALSE	cimmyt
GID15200	17ESWYT	1997	FALSE	cimmyt
GID16122	17ESWYT	1997	FALSE	cimmyt
GID167864	17ESWYT	1997	FALSE	cimmyt
GID168060	17ESWYT	1997	FALSE	cimmyt
GID168614	17ESWYT	1997	FALSE	cimmyt
GID168979	17ESWYT	1997	FALSE	cimmyt
GID1700001	17ESWYT	1997	FALSE	cimmyt
GID170744	17ESWYT	1997	FALSE	cimmyt
GID217726	17ESWYT	1997	FALSE	cimmyt
GID217743	17ESWYT	1997	FALSE	cimmyt
GID217745	17ESWYT	1997	FALSE	cimmyt
GID217777	17ESWYT	1997	FALSE	cimmyt
GID218794	17ESWYT	1997	FALSE	cimmyt
GID292703	17ESWYT	1997	FALSE	cimmyt
GID292907	17ESWYT	1997	FALSE	cimmyt
GID294745	17ESWYT	1997	FALSE	cimmyt
GID294834	17ESWYT	1997	FALSE	cimmyt
GID295146	17ESWYT	1997	FALSE	cimmyt
GID295190	17ESWYT	1997	FALSE	cimmyt
GID304660	17ESWYT	1997	FALSE	cimmyt
GID321397	17ESWYT	1997	FALSE	cimmyt
GID321487	17ESWYT	1997	FALSE	cimmyt
GID326413	17ESWYT	1997	FALSE	cimmyt
GID3895	17ESWYT	1997	FALSE	cimmyt
GID393017	17ESWYT	1997	FALSE	cimmyt
GID412956	17ESWYT	1997	FALSE	cimmyt
GID447647	17ESWYT	1997	FALSE	cimmyt
GID480143	17ESWYT	1997	FALSE	cimmyt
GID480914	17ESWYT	1997	FALSE	cimmyt
GID512731	17ESWYT	1997	FALSE	cimmyt
GID520702	17ESWYT	1997	FALSE	cimmyt
GID536162	17ESWYT	1997	FALSE	cimmyt
GID5997100	17ESWYT	1997	FALSE	cimmyt
GID62526	17ESWYT	1997	FALSE	cimmyt
GID701166	17ESWYT	1997	FALSE	cimmyt
GID730613	17ESWYT	1997	FALSE	cimmyt
GID743023	17ESWYT	1997	FALSE	cimmyt
GID743034	17ESWYT	1997	FALSE	cimmyt
GID770285	17ESWYT	1997	FALSE	cimmyt
GID77128	17ESWYT	1997	FALSE	cimmyt
GID855168	17ESWYT	1997	FALSE	cimmyt
GID855587	17ESWYT	1997	FALSE	cimmyt
GID85637	17ESWYT	1997	FALSE	cimmyt
GID85888	17ESWYT	1997	FALSE	cimmyt
GID878573	17ESWYT	1997	FALSE	cimmyt
GID909641	17ESWYT	1997	FALSE	cimmyt
GID1058137	18ESWYT	1998	FALSE	cimmyt
GID1360815	18ESWYT	1998	FALSE	cimmyt
GID143050	18ESWYT	1998	FALSE	cimmyt
GID1491661	18ESWYT	1998	FALSE	cimmyt
GID1566810	18ESWYT	1998	FALSE	cimmyt
GID16122	18ESWYT	1998	FALSE	cimmyt
GID167864	18ESWYT	1998	FALSE	cimmyt
GID168524	18ESWYT	1998	FALSE	cimmyt
GID168928	18ESWYT	1998	FALSE	cimmyt
GID168945	18ESWYT	1998	FALSE	cimmyt
GID1831374	18ESWYT	1998	FALSE	cimmyt
GID2031157	18ESWYT	1998	FALSE	cimmyt
GID2163595	18ESWYT	1998	FALSE	cimmyt
GID2163596	18ESWYT	1998	FALSE	cimmyt
GID2163607	18ESWYT	1998	FALSE	cimmyt
GID217743	18ESWYT	1998	FALSE	cimmyt
GID217748	18ESWYT	1998	FALSE	cimmyt
GID217754	18ESWYT	1998	FALSE	cimmyt
GID218554	18ESWYT	1998	FALSE	cimmyt
GID2430154	18ESWYT	1998	FALSE	cimmyt
GID294614	18ESWYT	1998	FALSE	cimmyt
GID294670	18ESWYT	1998	FALSE	cimmyt
GID294705	18ESWYT	1998	FALSE	cimmyt
GID294724	18ESWYT	1998	FALSE	cimmyt
GID294745	18ESWYT	1998	FALSE	cimmyt
GID294818	18ESWYT	1998	FALSE	cimmyt
GID294881	18ESWYT	1998	FALSE	cimmyt
GID294897	18ESWYT	1998	FALSE	cimmyt
GID294910	18ESWYT	1998	FALSE	cimmyt
GID294940	18ESWYT	1998	FALSE	cimmyt
GID304660	18ESWYT	1998	FALSE	cimmyt
GID342284	18ESWYT	1998	FALSE	cimmyt
GID342294	18ESWYT	1998	FALSE	cimmyt
GID342325	18ESWYT	1998	FALSE	cimmyt
GID369673	18ESWYT	1998	FALSE	cimmyt
GID377191	18ESWYT	1998	FALSE	cimmyt
GID3895	18ESWYT	1998	FALSE	cimmyt
GID390845	18ESWYT	1998	FALSE	cimmyt
GID390866	18ESWYT	1998	FALSE	cimmyt
GID392036	18ESWYT	1998	FALSE	cimmyt
GID392884	18ESWYT	1998	FALSE	cimmyt
GID392956	18ESWYT	1998	FALSE	cimmyt
GID392959	18ESWYT	1998	FALSE	cimmyt
GID458835	18ESWYT	1998	FALSE	cimmyt
GID527773	18ESWYT	1998	FALSE	cimmyt
GID62526	18ESWYT	1998	FALSE	cimmyt
GID741166	18ESWYT	1998	FALSE	cimmyt
GID85587	18ESWYT	1998	FALSE	cimmyt
GID85599	18ESWYT	1998	FALSE	cimmyt
GID876108	18ESWYT	1998	FALSE	cimmyt
GID1047493	19ESWYT	1999	FALSE	cimmyt
GID1101307	19ESWYT	1999	FALSE	cimmyt
GID1127595	19ESWYT	1999	FALSE	cimmyt
GID1563730	19ESWYT	1999	FALSE	cimmyt
GID168928	19ESWYT	1999	FALSE	cimmyt
GID214589	19ESWYT	1999	FALSE	cimmyt
GID217743	19ESWYT	1999	FALSE	cimmyt
GID217748	19ESWYT	1999	FALSE	cimmyt
GID222693	19ESWYT	1999	FALSE	cimmyt
GID269000	19ESWYT	1999	FALSE	cimmyt
GID292703	19ESWYT	1999	FALSE	cimmyt
GID292717	19ESWYT	1999	FALSE	cimmyt
GID294670	19ESWYT	1999	FALSE	cimmyt
GID295091	19ESWYT	1999	FALSE	cimmyt
GID295146	19ESWYT	1999	FALSE	cimmyt
GID295296	19ESWYT	1999	FALSE	cimmyt
GID295788	19ESWYT	1999	FALSE	cimmyt
GID304660	19ESWYT	1999	FALSE	cimmyt
GID30709	19ESWYT	1999	FALSE	cimmyt
GID320849	19ESWYT	1999	FALSE	cimmyt
GID321822	19ESWYT	1999	FALSE	cimmyt
GID321833	19ESWYT	1999	FALSE	cimmyt
GID321840	19ESWYT	1999	FALSE	cimmyt
GID323172	19ESWYT	1999	FALSE	cimmyt
GID342090	19ESWYT	1999	FALSE	cimmyt
GID342202	19ESWYT	1999	FALSE	cimmyt
GID342218	19ESWYT	1999	FALSE	cimmyt
GID342231	19ESWYT	1999	FALSE	cimmyt
GID342253	19ESWYT	1999	FALSE	cimmyt
GID342263	19ESWYT	1999	FALSE	cimmyt
GID342294	19ESWYT	1999	FALSE	cimmyt
GID342325	19ESWYT	1999	FALSE	cimmyt
GID342336	19ESWYT	1999	FALSE	cimmyt
GID342374	19ESWYT	1999	FALSE	cimmyt
GID343215	19ESWYT	1999	FALSE	cimmyt
GID353782	19ESWYT	1999	FALSE	cimmyt
GID355408	19ESWYT	1999	FALSE	cimmyt
GID355411	19ESWYT	1999	FALSE	cimmyt
GID358886	19ESWYT	1999	FALSE	cimmyt
GID359354	19ESWYT	1999	FALSE	cimmyt
GID369564	19ESWYT	1999	FALSE	cimmyt
GID369673	19ESWYT	1999	FALSE	cimmyt
GID369682	19ESWYT	1999	FALSE	cimmyt
GID377191	19ESWYT	1999	FALSE	cimmyt
GID377246	19ESWYT	1999	FALSE	cimmyt
GID377276	19ESWYT	1999	FALSE	cimmyt
GID390604	19ESWYT	1999	FALSE	cimmyt
GID393205	19ESWYT	1999	FALSE	cimmyt
GID65315	19ESWYT	1999	FALSE	cimmyt
GID77534	19ESWYT	1999	FALSE	cimmyt
GID1047493	20ESWYT	2000	FALSE	cimmyt
GID1064007	20ESWYT	2000	FALSE	cimmyt
GID1079616	20ESWYT	2000	FALSE	cimmyt
GID1081265	20ESWYT	2000	FALSE	cimmyt
GID1082612	20ESWYT	2000	FALSE	cimmyt
GID1101307	20ESWYT	2000	FALSE	cimmyt
GID1127595	20ESWYT	2000	FALSE	cimmyt
GID1563726	20ESWYT	2000	FALSE	cimmyt
GID1563730	20ESWYT	2000	FALSE	cimmyt
GID16122	20ESWYT	2000	FALSE	cimmyt
GID168928	20ESWYT	2000	FALSE	cimmyt
GID1823515	20ESWYT	2000	FALSE	cimmyt
GID1831374	20ESWYT	2000	FALSE	cimmyt
GID214589	20ESWYT	2000	FALSE	cimmyt
GID217385	20ESWYT	2000	FALSE	cimmyt
GID292717	20ESWYT	2000	FALSE	cimmyt
GID295026	20ESWYT	2000	FALSE	cimmyt
GID295091	20ESWYT	2000	FALSE	cimmyt
GID295146	20ESWYT	2000	FALSE	cimmyt
GID304660	20ESWYT	2000	FALSE	cimmyt
GID321822	20ESWYT	2000	FALSE	cimmyt
GID321833	20ESWYT	2000	FALSE	cimmyt
GID321840	20ESWYT	2000	FALSE	cimmyt
GID323172	20ESWYT	2000	FALSE	cimmyt
GID341985	20ESWYT	2000	FALSE	cimmyt
GID342090	20ESWYT	2000	FALSE	cimmyt
GID342202	20ESWYT	2000	FALSE	cimmyt
GID342253	20ESWYT	2000	FALSE	cimmyt
GID342325	20ESWYT	2000	FALSE	cimmyt
GID358060	20ESWYT	2000	FALSE	cimmyt
GID358856	20ESWYT	2000	FALSE	cimmyt
GID358886	20ESWYT	2000	FALSE	cimmyt
GID367751	20ESWYT	2000	FALSE	cimmyt
GID367789	20ESWYT	2000	FALSE	cimmyt
GID368747	20ESWYT	2000	FALSE	cimmyt
GID369564	20ESWYT	2000	FALSE	cimmyt
GID369673	20ESWYT	2000	FALSE	cimmyt
GID369679	20ESWYT	2000	FALSE	cimmyt
GID369682	20ESWYT	2000	FALSE	cimmyt
GID376718	20ESWYT	2000	FALSE	cimmyt
GID377165	20ESWYT	2000	FALSE	cimmyt
GID390604	20ESWYT	2000	FALSE	cimmyt
GID391994	20ESWYT	2000	FALSE	cimmyt
GID393205	20ESWYT	2000	FALSE	cimmyt
GID393281	20ESWYT	2000	FALSE	cimmyt
GID393298	20ESWYT	2000	FALSE	cimmyt
GID835884	20ESWYT	2000	FALSE	cimmyt
GID877657	20ESWYT	2000	FALSE	cimmyt
GID934019	20ESWYT	2000	FALSE	cimmyt
GID984151	20ESWYT	2000	FALSE	cimmyt
GID1127595	21ESWYT	2001	FALSE	cimmyt
GID1193118	21ESWYT	2001	FALSE	cimmyt
GID1290408	21ESWYT	2001	FALSE	cimmyt
GID1291472	21ESWYT	2001	NA	cimmyt
GID1291739	21ESWYT	2001	FALSE	cimmyt
GID1295736	21ESWYT	2001	FALSE	cimmyt
GID1295755	21ESWYT	2001	FALSE	cimmyt
GID1298199	21ESWYT	2001	FALSE	cimmyt
GID1298205	21ESWYT	2001	FALSE	cimmyt
GID1300939	21ESWYT	2001	FALSE	cimmyt
GID1301796	21ESWYT	2001	FALSE	cimmyt
GID1301798	21ESWYT	2001	FALSE	cimmyt
GID1301800	21ESWYT	2001	FALSE	cimmyt
GID1301802	21ESWYT	2001	FALSE	cimmyt
GID1301936	21ESWYT	2001	FALSE	cimmyt
GID1302311	21ESWYT	2001	FALSE	cimmyt
GID1306534	21ESWYT	2001	FALSE	cimmyt
GID1311265	21ESWYT	2001	FALSE	cimmyt
GID1343502	21ESWYT	2001	TRUE	cimmyt
GID1410845	21ESWYT	2001	FALSE	cimmyt
GID1491661	21ESWYT	2001	FALSE	cimmyt
GID1494896	21ESWYT	2001	FALSE	cimmyt
GID2430154	21ESWYT	2001	FALSE	cimmyt
GID295146	21ESWYT	2001	FALSE	cimmyt
GID304660	21ESWYT	2001	FALSE	cimmyt
GID341985	21ESWYT	2001	FALSE	cimmyt
GID342090	21ESWYT	2001	FALSE	cimmyt
GID342202	21ESWYT	2001	FALSE	cimmyt
GID342218	21ESWYT	2001	FALSE	cimmyt
GID342253	21ESWYT	2001	FALSE	cimmyt
GID342263	21ESWYT	2001	FALSE	cimmyt
GID342325	21ESWYT	2001	FALSE	cimmyt
GID358060	21ESWYT	2001	FALSE	cimmyt
GID369564	21ESWYT	2001	FALSE	cimmyt
GID369670	21ESWYT	2001	FALSE	cimmyt
GID373045	21ESWYT	2001	FALSE	cimmyt
GID373101	21ESWYT	2001	FALSE	cimmyt
GID376718	21ESWYT	2001	FALSE	cimmyt
GID376790	21ESWYT	2001	FALSE	cimmyt
GID376804	21ESWYT	2001	FALSE	cimmyt
GID391721	21ESWYT	2001	FALSE	cimmyt
GID391994	21ESWYT	2001	FALSE	cimmyt
GID393205	21ESWYT	2001	FALSE	cimmyt
GID692864	21ESWYT	2001	FALSE	cimmyt
GID692876	21ESWYT	2001	FALSE	cimmyt
GID692904	21ESWYT	2001	FALSE	cimmyt
GID835884	21ESWYT	2001	FALSE	cimmyt
GID909658	21ESWYT	2001	FALSE	cimmyt
GID916978	21ESWYT	2001	FALSE	cimmyt
GID934019	21ESWYT	2001	FALSE	cimmyt
GID1066279	22ESWYT	2002	FALSE	cimmyt
GID1290414	22ESWYT	2002	FALSE	cimmyt
GID1291474	22ESWYT	2002	FALSE	cimmyt
GID1293839	22ESWYT	2002	FALSE	cimmyt
GID1296234	22ESWYT	2002	FALSE	cimmyt
GID1296766	22ESWYT	2002	FALSE	cimmyt
GID1298211	22ESWYT	2002	FALSE	cimmyt
GID1302304	22ESWYT	2002	FALSE	cimmyt
GID1342417	22ESWYT	2002	FALSE	cimmyt
GID1390242	22ESWYT	2002	FALSE	cimmyt
GID1393230	22ESWYT	2002	FALSE	cimmyt
GID1402346	22ESWYT	2002	FALSE	cimmyt
GID1410845	22ESWYT	2002	FALSE	cimmyt
GID1437563	22ESWYT	2002	FALSE	cimmyt
GID1439621	22ESWYT	2002	FALSE	cimmyt
GID1491661	22ESWYT	2002	FALSE	cimmyt
GID1500224	22ESWYT	2002	FALSE	cimmyt
GID1541045	22ESWYT	2002	FALSE	cimmyt
GID1541049	22ESWYT	2002	FALSE	cimmyt
GID16004	22ESWYT	2002	FALSE	cimmyt
GID1637606	22ESWYT	2002	FALSE	cimmyt
GID1672866	22ESWYT	2002	FALSE	cimmyt
GID1812547	22ESWYT	2002	FALSE	cimmyt
GID1815932	22ESWYT	2002	FALSE	cimmyt
GID1815954	22ESWYT	2002	FALSE	cimmyt
GID1816016	22ESWYT	2002	FALSE	cimmyt
GID1816173	22ESWYT	2002	FALSE	cimmyt
GID1817540	22ESWYT	2002	FALSE	cimmyt
GID2011449	22ESWYT	2002	FALSE	cimmyt
GID217743	22ESWYT	2002	FALSE	cimmyt
GID217748	22ESWYT	2002	FALSE	cimmyt
GID2200733	22ESWYT	2002	FALSE	cimmyt
GID2430154	22ESWYT	2002	FALSE	cimmyt
GID2448313	22ESWYT	2002	FALSE	cimmyt
GID2448315	22ESWYT	2002	FALSE	cimmyt
GID2464236	22ESWYT	2002	FALSE	cimmyt
GID2600794	22ESWYT	2002	FALSE	cimmyt
GID2601500	22ESWYT	2002	FALSE	cimmyt
GID2668073	22ESWYT	2002	FALSE	cimmyt
GID295190	22ESWYT	2002	FALSE	cimmyt
GID295191	22ESWYT	2002	FALSE	cimmyt
GID295788	22ESWYT	2002	FALSE	cimmyt
GID304660	22ESWYT	2002	FALSE	cimmyt
GID320849	22ESWYT	2002	FALSE	cimmyt
GID321614	22ESWYT	2002	FALSE	cimmyt
GID341985	22ESWYT	2002	FALSE	cimmyt
GID376804	22ESWYT	2002	FALSE	cimmyt
GID391994	22ESWYT	2002	FALSE	cimmyt
GID6309121	22ESWYT	2002	FALSE	cimmyt
GID675238	22ESWYT	2002	FALSE	cimmyt
GID1290414	23ESWYT	2003	FALSE	cimmyt
GID1295300	23ESWYT	2003	FALSE	cimmyt
GID1302304	23ESWYT	2003	FALSE	cimmyt
GID1342417	23ESWYT	2003	FALSE	cimmyt
GID1390242	23ESWYT	2003	FALSE	cimmyt
GID1393230	23ESWYT	2003	FALSE	cimmyt
GID1491661	23ESWYT	2003	FALSE	cimmyt
GID1504972	23ESWYT	2003	FALSE	cimmyt
GID1507248	23ESWYT	2003	FALSE	cimmyt
GID1541043	23ESWYT	2003	FALSE	cimmyt
GID1541049	23ESWYT	2003	FALSE	cimmyt
GID1542708	23ESWYT	2003	FALSE	cimmyt
GID1630947	23ESWYT	2003	FALSE	cimmyt
GID1630957	23ESWYT	2003	FALSE	cimmyt
GID1635496	23ESWYT	2003	FALSE	cimmyt
GID1635819	23ESWYT	2003	FALSE	cimmyt
GID1636202	23ESWYT	2003	FALSE	cimmyt
GID1636586	23ESWYT	2003	FALSE	cimmyt
GID1637620	23ESWYT	2003	FALSE	cimmyt
GID1642335	23ESWYT	2003	FALSE	cimmyt
GID1642433	23ESWYT	2003	FALSE	cimmyt
GID1642486	23ESWYT	2003	FALSE	cimmyt
GID1651705	23ESWYT	2003	FALSE	cimmyt
GID1671942	23ESWYT	2003	FALSE	cimmyt
GID1671946	23ESWYT	2003	FALSE	cimmyt
GID1766332	23ESWYT	2003	TRUE	cimmyt
GID1766345	23ESWYT	2003	TRUE	cimmyt
GID1766370	23ESWYT	2003	TRUE	cimmyt
GID1790751	23ESWYT	2003	FALSE	cimmyt
GID1796426	23ESWYT	2003	TRUE	cimmyt
GID1799716	23ESWYT	2003	FALSE	cimmyt
GID1982528	23ESWYT	2003	FALSE	cimmyt
GID2011449	23ESWYT	2003	FALSE	cimmyt
GID2430154	23ESWYT	2003	FALSE	cimmyt
GID2448313	23ESWYT	2003	FALSE	cimmyt
GID2448314	23ESWYT	2003	FALSE	cimmyt
GID2460025	23ESWYT	2003	FALSE	cimmyt
GID2464236	23ESWYT	2003	FALSE	cimmyt
GID2464628	23ESWYT	2003	FALSE	cimmyt
GID2464631	23ESWYT	2003	FALSE	cimmyt
GID2586605	23ESWYT	2003	FALSE	cimmyt
GID2586621	23ESWYT	2003	FALSE	cimmyt
GID2586622	23ESWYT	2003	FALSE	cimmyt
GID2588632	23ESWYT	2003	FALSE	cimmyt
GID2588634	23ESWYT	2003	FALSE	cimmyt
GID2588696	23ESWYT	2003	FALSE	cimmyt
GID2668073	23ESWYT	2003	FALSE	cimmyt
GID304660	23ESWYT	2003	FALSE	cimmyt
GID392036	23ESWYT	2003	FALSE	cimmyt
GID458835	23ESWYT	2003	FALSE	cimmyt
GID1195398	24ESWYT	2004	FALSE	cimmyt
GID1210458	24ESWYT	2004	FALSE	cimmyt
GID1390246	24ESWYT	2004	FALSE	cimmyt
GID1399978	24ESWYT	2004	FALSE	cimmyt
GID1491661	24ESWYT	2004	FALSE	cimmyt
GID1507236	24ESWYT	2004	FALSE	cimmyt
GID1507248	24ESWYT	2004	FALSE	cimmyt
GID1541045	24ESWYT	2004	FALSE	cimmyt
GID16004	24ESWYT	2004	FALSE	cimmyt
GID1635496	24ESWYT	2004	FALSE	cimmyt
GID1671946	24ESWYT	2004	FALSE	cimmyt
GID1673085	24ESWYT	2004	FALSE	cimmyt
GID217743	24ESWYT	2004	FALSE	cimmyt
GID2484301	24ESWYT	2004	FALSE	cimmyt
GID2484313	24ESWYT	2004	FALSE	cimmyt
GID2484320	24ESWYT	2004	FALSE	cimmyt
GID2485043	24ESWYT	2004	FALSE	cimmyt
GID2485050	24ESWYT	2004	FALSE	cimmyt
GID2485148	24ESWYT	2004	FALSE	cimmyt
GID2485260	24ESWYT	2004	FALSE	cimmyt
GID2485890	24ESWYT	2004	FALSE	cimmyt
GID2485920	24ESWYT	2004	FALSE	cimmyt
GID2588632	24ESWYT	2004	FALSE	cimmyt
GID2620837	24ESWYT	2004	FALSE	cimmyt
GID2621094	24ESWYT	2004	FALSE	cimmyt
GID2621109	24ESWYT	2004	FALSE	cimmyt
GID2621166	24ESWYT	2004	FALSE	cimmyt
GID2621174	24ESWYT	2004	FALSE	cimmyt
GID2668073	24ESWYT	2004	FALSE	cimmyt
GID304660	24ESWYT	2004	FALSE	cimmyt
GID3578390	24ESWYT	2004	FALSE	cimmyt
GID3578468	24ESWYT	2004	FALSE	cimmyt
GID3617481	24ESWYT	2004	FALSE	cimmyt
GID3822784	24ESWYT	2004	FALSE	cimmyt
GID3825284	24ESWYT	2004	FALSE	cimmyt
GID3825285	24ESWYT	2004	FALSE	cimmyt
GID3826177	24ESWYT	2004	FALSE	cimmyt
GID3826178	24ESWYT	2004	FALSE	cimmyt
GID3826179	24ESWYT	2004	FALSE	cimmyt
GID4057141	24ESWYT	2004	FALSE	cimmyt
GID4057142	24ESWYT	2004	FALSE	cimmyt
GID4057151	24ESWYT	2004	FALSE	cimmyt
GID4057155	24ESWYT	2004	FALSE	cimmyt
GID4059217	24ESWYT	2004	TRUE	cimmyt
GID4059227	24ESWYT	2004	FALSE	cimmyt
GID4062993	24ESWYT	2004	FALSE	cimmyt
GID4066585	24ESWYT	2004	FALSE	cimmyt
GID4069736	24ESWYT	2004	FALSE	cimmyt
GID4069854	24ESWYT	2004	FALSE	cimmyt
GID1838323	25ESWYT	2005	FALSE	cimmyt
GID2201662	25ESWYT	2005	FALSE	cimmyt
GID2201664	25ESWYT	2005	FALSE	cimmyt
GID2450184	25ESWYT	2005	FALSE	cimmyt
GID2484301	25ESWYT	2005	FALSE	cimmyt
GID2485913	25ESWYT	2005	FALSE	cimmyt
GID2485915	25ESWYT	2005	FALSE	cimmyt
GID2487807	25ESWYT	2005	FALSE	cimmyt
GID2668073	25ESWYT	2005	FALSE	cimmyt
GID304660	25ESWYT	2005	FALSE	cimmyt
GID3827748	25ESWYT	2005	FALSE	cimmyt
GID3827757	25ESWYT	2005	FALSE	cimmyt
GID3827759	25ESWYT	2005	TRUE	cimmyt
GID3827762	25ESWYT	2005	TRUE	cimmyt
GID3827768	25ESWYT	2005	FALSE	cimmyt
GID3827770	25ESWYT	2005	TRUE	cimmyt
GID3827771	25ESWYT	2005	FALSE	cimmyt
GID3827774	25ESWYT	2005	TRUE	cimmyt
GID3830032	25ESWYT	2005	FALSE	cimmyt
GID3830034	25ESWYT	2005	FALSE	cimmyt
GID3830068	25ESWYT	2005	TRUE	cimmyt
GID3830069	25ESWYT	2005	FALSE	cimmyt
GID3830083	25ESWYT	2005	FALSE	cimmyt
GID3830109	25ESWYT	2005	FALSE	cimmyt
GID3830114	25ESWYT	2005	FALSE	cimmyt
GID3830128	25ESWYT	2005	FALSE	cimmyt
GID3830130	25ESWYT	2005	TRUE	cimmyt
GID3830162	25ESWYT	2005	TRUE	cimmyt
GID3830165	25ESWYT	2005	FALSE	cimmyt
GID3830167	25ESWYT	2005	TRUE	cimmyt
GID3830184	25ESWYT	2005	FALSE	cimmyt
GID3830198	25ESWYT	2005	FALSE	cimmyt
GID3830201	25ESWYT	2005	TRUE	cimmyt
GID3830206	25ESWYT	2005	FALSE	cimmyt
GID3848142	25ESWYT	2005	FALSE	cimmyt
GID3848815	25ESWYT	2005	FALSE	cimmyt
GID3849968	25ESWYT	2005	FALSE	cimmyt
GID3854950	25ESWYT	2005	TRUE	cimmyt
GID3855090	25ESWYT	2005	FALSE	cimmyt
GID3855110	25ESWYT	2005	FALSE	cimmyt
GID3855646	25ESWYT	2005	FALSE	cimmyt
GID3855675	25ESWYT	2005	FALSE	cimmyt
GID3863169	25ESWYT	2005	FALSE	cimmyt
GID3863186	25ESWYT	2005	FALSE	cimmyt
GID3864287	25ESWYT	2005	FALSE	cimmyt
GID3865255	25ESWYT	2005	FALSE	cimmyt
GID3868700	25ESWYT	2005	FALSE	cimmyt
GID3868812	25ESWYT	2005	FALSE	cimmyt
GID424741	25ESWYT	2005	FALSE	cimmyt
GID1399978	26ESWYT	2006	FALSE	cimmyt
GID1491661	26ESWYT	2006	FALSE	cimmyt
GID16004	26ESWYT	2006	FALSE	cimmyt
GID1637273	26ESWYT	2006	FALSE	cimmyt
GID2201664	26ESWYT	2006	FALSE	cimmyt
GID2430154	26ESWYT	2006	FALSE	cimmyt
GID2450184	26ESWYT	2006	FALSE	cimmyt
GID2484301	26ESWYT	2006	FALSE	cimmyt
GID2485578	26ESWYT	2006	FALSE	cimmyt
GID2487807	26ESWYT	2006	FALSE	cimmyt
GID2580001	26ESWYT	2006	FALSE	cimmyt
GID2593540	26ESWYT	2006	FALSE	cimmyt
GID2668073	26ESWYT	2006	FALSE	cimmyt
GID304660	26ESWYT	2006	FALSE	cimmyt
GID3585839	26ESWYT	2006	FALSE	cimmyt
GID3585854	26ESWYT	2006	FALSE	cimmyt
GID3617481	26ESWYT	2006	FALSE	cimmyt
GID3827748	26ESWYT	2006	FALSE	cimmyt
GID3827755	26ESWYT	2006	FALSE	cimmyt
GID3827757	26ESWYT	2006	FALSE	cimmyt
GID3827962	26ESWYT	2006	FALSE	cimmyt
GID3830023	26ESWYT	2006	FALSE	cimmyt
GID3830032	26ESWYT	2006	FALSE	cimmyt
GID3830034	26ESWYT	2006	FALSE	cimmyt
GID3830040	26ESWYT	2006	TRUE	cimmyt
GID3830042	26ESWYT	2006	TRUE	cimmyt
GID3830068	26ESWYT	2006	TRUE	cimmyt
GID3830080	26ESWYT	2006	TRUE	cimmyt
GID3830088	26ESWYT	2006	FALSE	cimmyt
GID3830144	26ESWYT	2006	TRUE	cimmyt
GID3830198	26ESWYT	2006	FALSE	cimmyt
GID385942	26ESWYT	2006	FALSE	cimmyt
GID4057141	26ESWYT	2006	FALSE	cimmyt
GID4063005	26ESWYT	2006	FALSE	cimmyt
GID4063012	26ESWYT	2006	TRUE	cimmyt
GID4063018	26ESWYT	2006	FALSE	cimmyt
GID4315441	26ESWYT	2006	FALSE	cimmyt
GID4316534	26ESWYT	2006	NA	cimmyt
GID4316539	26ESWYT	2006	NA	cimmyt
GID4316595	26ESWYT	2006	FALSE	cimmyt
GID4316601	26ESWYT	2006	FALSE	cimmyt
GID4577842	26ESWYT	2006	NA	cimmyt
GID4746120	26ESWYT	2006	FALSE	cimmyt
GID4746124	26ESWYT	2006	FALSE	cimmyt
GID4746365	26ESWYT	2006	FALSE	cimmyt
GID4746367	26ESWYT	2006	FALSE	cimmyt
GID4746368	26ESWYT	2006	FALSE	cimmyt
GID4746372	26ESWYT	2006	FALSE	cimmyt
GID4799353	26ESWYT	2006	FALSE	cimmyt
GID4817951	26ESWYT	2006	FALSE	cimmyt
GID2430154	27ESWYT	2007	FALSE	cimmyt
GID304660	27ESWYT	2007	FALSE	cimmyt
GID3617481	27ESWYT	2007	FALSE	cimmyt
GID3820458	27ESWYT	2007	FALSE	cimmyt
GID3822974	27ESWYT	2007	FALSE	cimmyt
GID4753759	27ESWYT	2007	FALSE	cimmyt
GID4753871	27ESWYT	2007	TRUE	cimmyt
GID4754187	27ESWYT	2007	TRUE	cimmyt
GID4754308	27ESWYT	2007	TRUE	cimmyt
GID4754333	27ESWYT	2007	TRUE	cimmyt
GID4754361	27ESWYT	2007	TRUE	cimmyt
GID4754550	27ESWYT	2007	TRUE	cimmyt
GID4754941	27ESWYT	2007	TRUE	cimmyt
GID4754971	27ESWYT	2007	FALSE	cimmyt
GID4755015	27ESWYT	2007	TRUE	cimmyt
GID4755016	27ESWYT	2007	TRUE	cimmyt
GID4755033	27ESWYT	2007	FALSE	cimmyt
GID4755104	27ESWYT	2007	FALSE	cimmyt
GID4755406	27ESWYT	2007	TRUE	cimmyt
GID4755407	27ESWYT	2007	TRUE	cimmyt
GID4755489	27ESWYT	2007	FALSE	cimmyt
GID4755554	27ESWYT	2007	FALSE	cimmyt
GID4755691	27ESWYT	2007	FALSE	cimmyt
GID4755706	27ESWYT	2007	FALSE	cimmyt
GID4755841	27ESWYT	2007	TRUE	cimmyt
GID4755979	27ESWYT	2007	TRUE	cimmyt
GID4757265	27ESWYT	2007	FALSE	cimmyt
GID4757836	27ESWYT	2007	FALSE	cimmyt
GID4757872	27ESWYT	2007	FALSE	cimmyt
GID4757903	27ESWYT	2007	FALSE	cimmyt
GID4757908	27ESWYT	2007	FALSE	cimmyt
GID4757918	27ESWYT	2007	FALSE	cimmyt
GID4758872	27ESWYT	2007	FALSE	cimmyt
GID4760307	27ESWYT	2007	FALSE	cimmyt
GID4763642	27ESWYT	2007	FALSE	cimmyt
GID4763836	27ESWYT	2007	FALSE	cimmyt
GID4764397	27ESWYT	2007	TRUE	cimmyt
GID4764687	27ESWYT	2007	FALSE	cimmyt
GID4879639	27ESWYT	2007	FALSE	cimmyt
GID4880354	27ESWYT	2007	FALSE	cimmyt
GID4880410	27ESWYT	2007	FALSE	cimmyt
GID4880411	27ESWYT	2007	FALSE	cimmyt
GID4880451	27ESWYT	2007	FALSE	cimmyt
GID4881156	27ESWYT	2007	FALSE	cimmyt
GID4885160	27ESWYT	2007	TRUE	cimmyt
GID4904773	27ESWYT	2007	FALSE	cimmyt
GID4905340	27ESWYT	2007	FALSE	cimmyt
GID4905617	27ESWYT	2007	FALSE	cimmyt
GID4905746	27ESWYT	2007	FALSE	cimmyt
GID2430154	28ESWYT	2008	FALSE	cimmyt
GID304660	28ESWYT	2008	FALSE	cimmyt
GID3617481	28ESWYT	2008	FALSE	cimmyt
GID3820458	28ESWYT	2008	FALSE	cimmyt
GID3822974	28ESWYT	2008	FALSE	cimmyt
GID4319982	28ESWYT	2008	TRUE	cimmyt
GID4753995	28ESWYT	2008	TRUE	cimmyt
GID4754188	28ESWYT	2008	TRUE	cimmyt
GID4754362	28ESWYT	2008	TRUE	cimmyt
GID4754390	28ESWYT	2008	TRUE	cimmyt
GID4754420	28ESWYT	2008	TRUE	cimmyt
GID4755013	28ESWYT	2008	TRUE	cimmyt
GID4755014	28ESWYT	2008	TRUE	cimmyt
GID4755085	28ESWYT	2008	FALSE	cimmyt
GID4755402	28ESWYT	2008	TRUE	cimmyt
GID4755561	28ESWYT	2008	FALSE	cimmyt
GID4755892	28ESWYT	2008	TRUE	cimmyt
GID4756035	28ESWYT	2008	FALSE	cimmyt
GID4756179	28ESWYT	2008	FALSE	cimmyt
GID4756342	28ESWYT	2008	TRUE	cimmyt
GID4757869	28ESWYT	2008	FALSE	cimmyt
GID4757870	28ESWYT	2008	FALSE	cimmyt
GID4757905	28ESWYT	2008	FALSE	cimmyt
GID4758874	28ESWYT	2008	FALSE	cimmyt
GID4763834	28ESWYT	2008	FALSE	cimmyt
GID4764079	28ESWYT	2008	FALSE	cimmyt
GID4835368	28ESWYT	2008	FALSE	cimmyt
GID4835369	28ESWYT	2008	FALSE	cimmyt
GID4835640	28ESWYT	2008	FALSE	cimmyt
GID4835745	28ESWYT	2008	FALSE	cimmyt
GID4880393	28ESWYT	2008	FALSE	cimmyt
GID4884051	28ESWYT	2008	FALSE	cimmyt
GID4902864	28ESWYT	2008	FALSE	cimmyt
GID4902873	28ESWYT	2008	FALSE	cimmyt
GID4904658	28ESWYT	2008	FALSE	cimmyt
GID4904848	28ESWYT	2008	FALSE	cimmyt
GID4905071	28ESWYT	2008	FALSE	cimmyt
GID4905277	28ESWYT	2008	FALSE	cimmyt
GID4905279	28ESWYT	2008	FALSE	cimmyt
GID4905280	28ESWYT	2008	FALSE	cimmyt
GID4935133	28ESWYT	2008	FALSE	cimmyt
GID4940526	28ESWYT	2008	FALSE	cimmyt
GID4940559	28ESWYT	2008	FALSE	cimmyt
GID5106631	28ESWYT	2008	FALSE	cimmyt
GID5106632	28ESWYT	2008	FALSE	cimmyt
GID5106646	28ESWYT	2008	FALSE	cimmyt
GID5106650	28ESWYT	2008	FALSE	cimmyt
GID5106691	28ESWYT	2008	FALSE	cimmyt
GID5149488	28ESWYT	2008	FALSE	cimmyt
GID5149516	28ESWYT	2008	FALSE	cimmyt
GID2430154	29ESWYT	2009	FALSE	cimmyt
GID304660	29ESWYT	2009	FALSE	cimmyt
GID3822784	29ESWYT	2009	FALSE	cimmyt
GID4754401	29ESWYT	2009	TRUE	cimmyt
GID4754964	29ESWYT	2009	FALSE	cimmyt
GID4880455	29ESWYT	2009	FALSE	cimmyt
GID4902859	29ESWYT	2009	FALSE	cimmyt
GID4905265	29ESWYT	2009	FALSE	cimmyt
GID4905617	29ESWYT	2009	FALSE	cimmyt
GID4960851	29ESWYT	2009	TRUE	cimmyt
GID5090604	29ESWYT	2009	FALSE	cimmyt
GID5090612	29ESWYT	2009	FALSE	cimmyt
GID5106304	29ESWYT	2009	FALSE	cimmyt
GID5149484	29ESWYT	2009	FALSE	cimmyt
GID5307520	29ESWYT	2009	TRUE	cimmyt
GID5307556	29ESWYT	2009	TRUE	cimmyt
GID5307571	29ESWYT	2009	FALSE	cimmyt
GID5307637	29ESWYT	2009	FALSE	cimmyt
GID5307704	29ESWYT	2009	FALSE	cimmyt
GID5307736	29ESWYT	2009	FALSE	cimmyt
GID5307758	29ESWYT	2009	FALSE	cimmyt
GID5307791	29ESWYT	2009	TRUE	cimmyt
GID5322969	29ESWYT	2009	FALSE	cimmyt
GID5334154	29ESWYT	2009	FALSE	cimmyt
GID5337014	29ESWYT	2009	FALSE	cimmyt
GID5390612	29ESWYT	2009	FALSE	cimmyt
GID5390665	29ESWYT	2009	FALSE	cimmyt
GID5390748	29ESWYT	2009	FALSE	cimmyt
GID5390787	29ESWYT	2009	FALSE	cimmyt
GID5390791	29ESWYT	2009	FALSE	cimmyt
GID5390807	29ESWYT	2009	FALSE	cimmyt
GID5390889	29ESWYT	2009	FALSE	cimmyt
GID5391052	29ESWYT	2009	FALSE	cimmyt
GID5397993	29ESWYT	2009	FALSE	cimmyt
GID5398163	29ESWYT	2009	FALSE	cimmyt
GID5398168	29ESWYT	2009	FALSE	cimmyt
GID5398173	29ESWYT	2009	FALSE	cimmyt
GID5398190	29ESWYT	2009	FALSE	cimmyt
GID5398205	29ESWYT	2009	FALSE	cimmyt
GID5398326	29ESWYT	2009	FALSE	cimmyt
GID5398330	29ESWYT	2009	FALSE	cimmyt
GID5398398	29ESWYT	2009	FALSE	cimmyt
GID5398402	29ESWYT	2009	FALSE	cimmyt
GID5398419	29ESWYT	2009	FALSE	cimmyt
GID5398434	29ESWYT	2009	FALSE	cimmyt
GID5398483	29ESWYT	2009	FALSE	cimmyt
GID5398546	29ESWYT	2009	FALSE	cimmyt
GID5398718	29ESWYT	2009	FALSE	cimmyt
GID5398778	29ESWYT	2009	FALSE	cimmyt
GID2430154	30ESWYT	2010	FALSE	cimmyt
GID2673706	30ESWYT	2010	FALSE	cimmyt
GID304660	30ESWYT	2010	FALSE	cimmyt
GID3822784	30ESWYT	2010	FALSE	cimmyt
GID3872046	30ESWYT	2010	FALSE	cimmyt
GID4893489	30ESWYT	2010	FALSE	cimmyt
GID5390612	30ESWYT	2010	FALSE	cimmyt
GID5390631	30ESWYT	2010	FALSE	cimmyt
GID5390809	30ESWYT	2010	FALSE	cimmyt
GID5398136	30ESWYT	2010	FALSE	cimmyt
GID5398160	30ESWYT	2010	FALSE	cimmyt
GID5398190	30ESWYT	2010	FALSE	cimmyt
GID5398279	30ESWYT	2010	FALSE	cimmyt
GID5398424	30ESWYT	2010	FALSE	cimmyt
GID5398434	30ESWYT	2010	FALSE	cimmyt
GID5398450	30ESWYT	2010	FALSE	cimmyt
GID5398471	30ESWYT	2010	FALSE	cimmyt
GID5398530	30ESWYT	2010	NA	cimmyt
GID5398758	30ESWYT	2010	FALSE	cimmyt
GID5534312	30ESWYT	2010	FALSE	cimmyt
GID5534326	30ESWYT	2010	FALSE	cimmyt
GID5534335	30ESWYT	2010	FALSE	cimmyt
GID5534339	30ESWYT	2010	FALSE	cimmyt
GID5534344	30ESWYT	2010	TRUE	cimmyt
GID5534459	30ESWYT	2010	FALSE	cimmyt
GID5534475	30ESWYT	2010	FALSE	cimmyt
GID5535415	30ESWYT	2010	FALSE	cimmyt
GID5535428	30ESWYT	2010	FALSE	cimmyt
GID5535500	30ESWYT	2010	FALSE	cimmyt
GID5535514	30ESWYT	2010	FALSE	cimmyt
GID5535534	30ESWYT	2010	FALSE	cimmyt
GID5551629	30ESWYT	2010	FALSE	cimmyt
GID5551690	30ESWYT	2010	FALSE	cimmyt
GID5551704	30ESWYT	2010	FALSE	cimmyt
GID5551747	30ESWYT	2010	FALSE	cimmyt
GID5551750	30ESWYT	2010	FALSE	cimmyt
GID5551765	30ESWYT	2010	FALSE	cimmyt
GID5551798	30ESWYT	2010	FALSE	cimmyt
GID5551820	30ESWYT	2010	FALSE	cimmyt
GID5551827	30ESWYT	2010	FALSE	cimmyt
GID5551892	30ESWYT	2010	FALSE	cimmyt
GID5551989	30ESWYT	2010	FALSE	cimmyt
GID5552005	30ESWYT	2010	FALSE	cimmyt
GID5552010	30ESWYT	2010	FALSE	cimmyt
GID5552050	30ESWYT	2010	FALSE	cimmyt
GID5552093	30ESWYT	2010	FALSE	cimmyt
GID5552140	30ESWYT	2010	FALSE	cimmyt
GID5552189	30ESWYT	2010	FALSE	cimmyt
GID5552193	30ESWYT	2010	FALSE	cimmyt
GID5552327	30ESWYT	2010	FALSE	cimmyt
GID2430154	31ESWYT	2011	FALSE	cimmyt
GID304660	31ESWYT	2011	FALSE	cimmyt
GID3822784	31ESWYT	2011	FALSE	cimmyt
GID4763834	31ESWYT	2011	FALSE	cimmyt
GID5398530	31ESWYT	2011	NA	cimmyt
GID5398754	31ESWYT	2011	FALSE	cimmyt
GID5534349	31ESWYT	2011	TRUE	cimmyt
GID5535430	31ESWYT	2011	FALSE	cimmyt
GID5552007	31ESWYT	2011	FALSE	cimmyt
GID5792799	31ESWYT	2011	FALSE	cimmyt
GID5792818	31ESWYT	2011	FALSE	cimmyt
GID5792835	31ESWYT	2011	FALSE	cimmyt
GID5792875	31ESWYT	2011	FALSE	cimmyt
GID5792898	31ESWYT	2011	FALSE	cimmyt
GID5792994	31ESWYT	2011	FALSE	cimmyt
GID5793000	31ESWYT	2011	FALSE	cimmyt
GID5793004	31ESWYT	2011	FALSE	cimmyt
GID5793038	31ESWYT	2011	FALSE	cimmyt
GID5793057	31ESWYT	2011	FALSE	cimmyt
GID5793096	31ESWYT	2011	FALSE	cimmyt
GID5793283	31ESWYT	2011	FALSE	cimmyt
GID5793334	31ESWYT	2011	FALSE	cimmyt
GID5793395	31ESWYT	2011	FALSE	cimmyt
GID5793490	31ESWYT	2011	TRUE	cimmyt
GID5793549	31ESWYT	2011	TRUE	cimmyt
GID5793725	31ESWYT	2011	FALSE	cimmyt
GID5793757	31ESWYT	2011	FALSE	cimmyt
GID5793764	31ESWYT	2011	FALSE	cimmyt
GID5793765	31ESWYT	2011	FALSE	cimmyt
GID5793774	31ESWYT	2011	FALSE	cimmyt
GID5793798	31ESWYT	2011	FALSE	cimmyt
GID5793839	31ESWYT	2011	FALSE	cimmyt
GID5793843	31ESWYT	2011	FALSE	cimmyt
GID5793893	31ESWYT	2011	FALSE	cimmyt
GID5793912	31ESWYT	2011	FALSE	cimmyt
GID5794156	31ESWYT	2011	FALSE	cimmyt
GID5794157	31ESWYT	2011	FALSE	cimmyt
GID5794159	31ESWYT	2011	FALSE	cimmyt
GID5794173	31ESWYT	2011	FALSE	cimmyt
GID5794452	31ESWYT	2011	FALSE	cimmyt
GID5794455	31ESWYT	2011	FALSE	cimmyt
GID5794465	31ESWYT	2011	FALSE	cimmyt
GID5794466	31ESWYT	2011	FALSE	cimmyt
GID5794488	31ESWYT	2011	FALSE	cimmyt
GID5794494	31ESWYT	2011	FALSE	cimmyt
GID5794506	31ESWYT	2011	FALSE	cimmyt
GID5794630	31ESWYT	2011	FALSE	cimmyt
GID5794687	31ESWYT	2011	FALSE	cimmyt
GID5796773	31ESWYT	2011	FALSE	cimmyt
GID5796834	31ESWYT	2011	FALSE	cimmyt
GID2430154	32ESWYT	2012	FALSE	cimmyt
GID304660	32ESWYT	2012	FALSE	cimmyt
GID3822784	32ESWYT	2012	FALSE	cimmyt
GID4905617	32ESWYT	2012	FALSE	cimmyt
GID5398530	32ESWYT	2012	NA	cimmyt
GID5849420	32ESWYT	2012	FALSE	cimmyt
GID5849423	32ESWYT	2012	FALSE	cimmyt
GID5993501	32ESWYT	2012	FALSE	cimmyt
GID5993661	32ESWYT	2012	FALSE	cimmyt
GID5993664	32ESWYT	2012	FALSE	cimmyt
GID5993674	32ESWYT	2012	FALSE	cimmyt
GID5993721	32ESWYT	2012	FALSE	cimmyt
GID5993762	32ESWYT	2012	FALSE	cimmyt
GID5993768	32ESWYT	2012	FALSE	cimmyt
GID5993849	32ESWYT	2012	FALSE	cimmyt
GID5993895	32ESWYT	2012	FALSE	cimmyt
GID5993957	32ESWYT	2012	TRUE	cimmyt
GID5993965	32ESWYT	2012	TRUE	cimmyt
GID5994020	32ESWYT	2012	TRUE	cimmyt
GID5994170	32ESWYT	2012	FALSE	cimmyt
GID5994277	32ESWYT	2012	FALSE	cimmyt
GID5994279	32ESWYT	2012	FALSE	cimmyt
GID5994280	32ESWYT	2012	FALSE	cimmyt
GID5994285	32ESWYT	2012	FALSE	cimmyt
GID5994287	32ESWYT	2012	FALSE	cimmyt
GID5994288	32ESWYT	2012	FALSE	cimmyt
GID5994312	32ESWYT	2012	FALSE	cimmyt
GID5994313	32ESWYT	2012	FALSE	cimmyt
GID5994383	32ESWYT	2012	FALSE	cimmyt
GID5994462	32ESWYT	2012	FALSE	cimmyt
GID5994465	32ESWYT	2012	FALSE	cimmyt
GID5994557	32ESWYT	2012	FALSE	cimmyt
GID5994789	32ESWYT	2012	FALSE	cimmyt
GID5994921	32ESWYT	2012	FALSE	cimmyt
GID5994998	32ESWYT	2012	FALSE	cimmyt
GID5995117	32ESWYT	2012	FALSE	cimmyt
GID5995182	32ESWYT	2012	FALSE	cimmyt
GID5995318	32ESWYT	2012	FALSE	cimmyt
GID5995324	32ESWYT	2012	FALSE	cimmyt
GID5995469	32ESWYT	2012	FALSE	cimmyt
GID5995590	32ESWYT	2012	FALSE	cimmyt
GID5995599	32ESWYT	2012	FALSE	cimmyt
GID5995610	32ESWYT	2012	TRUE	cimmyt
GID5995641	32ESWYT	2012	FALSE	cimmyt
GID5995714	32ESWYT	2012	TRUE	cimmyt
GID5995732	32ESWYT	2012	FALSE	cimmyt
GID5996632	32ESWYT	2012	FALSE	cimmyt
GID5996730	32ESWYT	2012	FALSE	cimmyt
GID5996837	32ESWYT	2012	FALSE	cimmyt
GID5996838	32ESWYT	2012	FALSE	cimmyt
GID2430154	33ESWYT	2013	FALSE	cimmyt
GID304660	33ESWYT	2013	FALSE	cimmyt
GID3822784	33ESWYT	2013	FALSE	cimmyt
GID5398530	33ESWYT	2013	NA	cimmyt
GID6174847	33ESWYT	2013	FALSE	cimmyt
GID6174858	33ESWYT	2013	FALSE	cimmyt
GID6174867	33ESWYT	2013	FALSE	cimmyt
GID6174886	33ESWYT	2013	TRUE	cimmyt
GID6174889	33ESWYT	2013	TRUE	cimmyt
GID6174903	33ESWYT	2013	TRUE	cimmyt
GID6174949	33ESWYT	2013	TRUE	cimmyt
GID6175022	33ESWYT	2013	FALSE	cimmyt
GID6175076	33ESWYT	2013	TRUE	cimmyt
GID6175216	33ESWYT	2013	FALSE	cimmyt
GID6175234	33ESWYT	2013	FALSE	cimmyt
GID6175411	33ESWYT	2013	TRUE	cimmyt
GID6175439	33ESWYT	2013	FALSE	cimmyt
GID6175947	33ESWYT	2013	TRUE	cimmyt
GID6175962	33ESWYT	2013	TRUE	cimmyt
GID6176022	33ESWYT	2013	FALSE	cimmyt
GID6176308	33ESWYT	2013	TRUE	cimmyt
GID6176334	33ESWYT	2013	FALSE	cimmyt
GID6176409	33ESWYT	2013	FALSE	cimmyt
GID6176558	33ESWYT	2013	NA	cimmyt
GID6176914	33ESWYT	2013	FALSE	cimmyt
GID6177148	33ESWYT	2013	TRUE	cimmyt
GID6177174	33ESWYT	2013	TRUE	cimmyt
GID6177395	33ESWYT	2013	FALSE	cimmyt
GID6177447	33ESWYT	2013	FALSE	cimmyt
GID6177595	33ESWYT	2013	TRUE	cimmyt
GID6177598	33ESWYT	2013	TRUE	cimmyt
GID6177648	33ESWYT	2013	TRUE	cimmyt
GID6177828	33ESWYT	2013	FALSE	cimmyt
GID6177834	33ESWYT	2013	FALSE	cimmyt
GID6177947	33ESWYT	2013	FALSE	cimmyt
GID6177951	33ESWYT	2013	FALSE	cimmyt
GID6178095	33ESWYT	2013	FALSE	cimmyt
GID6178402	33ESWYT	2013	TRUE	cimmyt
GID6178517	33ESWYT	2013	TRUE	cimmyt
GID6178533	33ESWYT	2013	FALSE	cimmyt
GID6178556	33ESWYT	2013	FALSE	cimmyt
GID6178875	33ESWYT	2013	TRUE	cimmyt
GID6178935	33ESWYT	2013	FALSE	cimmyt
GID6178973	33ESWYT	2013	FALSE	cimmyt
GID6178997	33ESWYT	2013	FALSE	cimmyt
GID6179118	33ESWYT	2013	FALSE	cimmyt
GID6179220	33ESWYT	2013	TRUE	cimmyt
GID6179222	33ESWYT	2013	TRUE	cimmyt
GID6179227	33ESWYT	2013	TRUE	cimmyt
GID6179255	33ESWYT	2013	FALSE	cimmyt
GID2430154	34ESWYT	2014	FALSE	cimmyt
GID304660	34ESWYT	2014	FALSE	cimmyt
GID3822784	34ESWYT	2014	FALSE	cimmyt
GID5390612	34ESWYT	2014	FALSE	cimmyt
GID5398530	34ESWYT	2014	NA	cimmyt
GID6174884	34ESWYT	2014	TRUE	cimmyt
GID6174901	34ESWYT	2014	TRUE	cimmyt
GID6175067	34ESWYT	2014	TRUE	cimmyt
GID6175662	34ESWYT	2014	FALSE	cimmyt
GID6175963	34ESWYT	2014	TRUE	cimmyt
GID6176368	34ESWYT	2014	TRUE	cimmyt
GID6176829	34ESWYT	2014	TRUE	cimmyt
GID6332122	34ESWYT	2014	TRUE	cimmyt
GID6332960	34ESWYT	2014	FALSE	cimmyt
GID6333158	34ESWYT	2014	FALSE	cimmyt
GID6334286	34ESWYT	2014	FALSE	cimmyt
GID6334696	34ESWYT	2014	FALSE	cimmyt
GID6336482	34ESWYT	2014	FALSE	cimmyt
GID6336494	34ESWYT	2014	FALSE	cimmyt
GID6337034	34ESWYT	2014	TRUE	cimmyt
GID6337327	34ESWYT	2014	FALSE	cimmyt
GID6337624	34ESWYT	2014	TRUE	cimmyt
GID6338512	34ESWYT	2014	FALSE	cimmyt
GID6341870	34ESWYT	2014	TRUE	cimmyt
GID6342011	34ESWYT	2014	FALSE	cimmyt
GID6414818	34ESWYT	2014	FALSE	cimmyt
GID6415095	34ESWYT	2014	FALSE	cimmyt
GID6415108	34ESWYT	2014	FALSE	cimmyt
GID6415172	34ESWYT	2014	FALSE	cimmyt
GID6415627	34ESWYT	2014	FALSE	cimmyt
GID6415761	34ESWYT	2014	FALSE	cimmyt
GID6415827	34ESWYT	2014	TRUE	cimmyt
GID6415858	34ESWYT	2014	TRUE	cimmyt
GID6415882	34ESWYT	2014	FALSE	cimmyt
GID6415924	34ESWYT	2014	TRUE	cimmyt
GID6416011	34ESWYT	2014	FALSE	cimmyt
GID6416482	34ESWYT	2014	TRUE	cimmyt
GID6416942	34ESWYT	2014	FALSE	cimmyt
GID6416954	34ESWYT	2014	TRUE	cimmyt
GID6417113	34ESWYT	2014	FALSE	cimmyt
GID6417117	34ESWYT	2014	FALSE	cimmyt
GID6417209	34ESWYT	2014	FALSE	cimmyt
GID6417213	34ESWYT	2014	FALSE	cimmyt
GID6417572	34ESWYT	2014	TRUE	cimmyt
GID6417583	34ESWYT	2014	TRUE	cimmyt
GID6417590	34ESWYT	2014	TRUE	cimmyt
GID6417649	34ESWYT	2014	FALSE	cimmyt
GID6417653	34ESWYT	2014	FALSE	cimmyt
GID6417794	34ESWYT	2014	FALSE	cimmyt
GID7806808	34ESWYT	2014	FALSE	cimmyt
GID304660	35ESWYT	2015	FALSE	cimmyt
GID3822784	35ESWYT	2015	FALSE	cimmyt
GID4755014	35ESWYT	2015	TRUE	cimmyt
GID5398530	35ESWYT	2015	NA	cimmyt
GID6463812	35ESWYT	2015	FALSE	cimmyt
GID6463832	35ESWYT	2015	FALSE	cimmyt
GID6565632	35ESWYT	2015	TRUE	cimmyt
GID6566775	35ESWYT	2015	TRUE	cimmyt
GID6568075	35ESWYT	2015	NA	cimmyt
GID6568200	35ESWYT	2015	FALSE	cimmyt
GID6568341	35ESWYT	2015	FALSE	cimmyt
GID6568374	35ESWYT	2015	FALSE	cimmyt
GID6568389	35ESWYT	2015	TRUE	cimmyt
GID6679501	35ESWYT	2015	FALSE	cimmyt
GID6679707	35ESWYT	2015	FALSE	cimmyt
GID6679937	35ESWYT	2015	TRUE	cimmyt
GID6679959	35ESWYT	2015	FALSE	cimmyt
GID6680599	35ESWYT	2015	FALSE	cimmyt
GID6680725	35ESWYT	2015	FALSE	cimmyt
GID6680727	35ESWYT	2015	FALSE	cimmyt
GID6680812	35ESWYT	2015	FALSE	cimmyt
GID6680863	35ESWYT	2015	FALSE	cimmyt
GID6680905	35ESWYT	2015	FALSE	cimmyt
GID6680913	35ESWYT	2015	TRUE	cimmyt
GID6680937	35ESWYT	2015	FALSE	cimmyt
GID6680947	35ESWYT	2015	TRUE	cimmyt
GID6680967	35ESWYT	2015	FALSE	cimmyt
GID6681194	35ESWYT	2015	TRUE	cimmyt
GID6681419	35ESWYT	2015	FALSE	cimmyt
GID6681462	35ESWYT	2015	FALSE	cimmyt
GID6681793	35ESWYT	2015	FALSE	cimmyt
GID6681798	35ESWYT	2015	TRUE	cimmyt
GID6681820	35ESWYT	2015	FALSE	cimmyt
GID6681853	35ESWYT	2015	FALSE	cimmyt
GID6681899	35ESWYT	2015	FALSE	cimmyt
GID6682188	35ESWYT	2015	FALSE	cimmyt
GID6682916	35ESWYT	2015	FALSE	cimmyt
GID6682939	35ESWYT	2015	FALSE	cimmyt
GID6683402	35ESWYT	2015	NA	cimmyt
GID6683456	35ESWYT	2015	TRUE	cimmyt
GID6683482	35ESWYT	2015	TRUE	cimmyt
GID6683513	35ESWYT	2015	TRUE	cimmyt
GID6683614	35ESWYT	2015	FALSE	cimmyt
GID6684036	35ESWYT	2015	FALSE	cimmyt
GID6684107	35ESWYT	2015	TRUE	cimmyt
GID6684265	35ESWYT	2015	FALSE	cimmyt
GID6684333	35ESWYT	2015	TRUE	cimmyt
GID6691533	35ESWYT	2015	FALSE	cimmyt
GID7213309	35ESWYT	2015	FALSE	cimmyt
GID304660	36ESWYT	2016	FALSE	cimmyt
GID3822784	36ESWYT	2016	FALSE	cimmyt
GID4755014	36ESWYT	2016	TRUE	cimmyt
GID6688880	36ESWYT	2016	TRUE	cimmyt
GID6689550	36ESWYT	2016	TRUE	cimmyt
GID6689579	36ESWYT	2016	TRUE	cimmyt
GID6931353	36ESWYT	2016	FALSE	cimmyt
GID6931427	36ESWYT	2016	TRUE	cimmyt
GID6931430	36ESWYT	2016	TRUE	cimmyt
GID6931781	36ESWYT	2016	FALSE	cimmyt
GID6932080	36ESWYT	2016	TRUE	cimmyt
GID6932358	36ESWYT	2016	TRUE	cimmyt
GID6932999	36ESWYT	2016	FALSE	cimmyt
GID6933182	36ESWYT	2016	TRUE	cimmyt
GID6933207	36ESWYT	2016	TRUE	cimmyt
GID6933422	36ESWYT	2016	TRUE	cimmyt
GID6933497	36ESWYT	2016	TRUE	cimmyt
GID6933502	36ESWYT	2016	TRUE	cimmyt
GID6933507	36ESWYT	2016	TRUE	cimmyt
GID6933863	36ESWYT	2016	TRUE	cimmyt
GID6933866	36ESWYT	2016	TRUE	cimmyt
GID6933960	36ESWYT	2016	TRUE	cimmyt
GID6934151	36ESWYT	2016	FALSE	cimmyt
GID6934167	36ESWYT	2016	TRUE	cimmyt
GID6934236	36ESWYT	2016	TRUE	cimmyt
GID6934241	36ESWYT	2016	TRUE	cimmyt
GID6934406	36ESWYT	2016	TRUE	cimmyt
GID6934427	36ESWYT	2016	TRUE	cimmyt
GID6934689	36ESWYT	2016	TRUE	cimmyt
GID6934907	36ESWYT	2016	FALSE	cimmyt
GID6934955	36ESWYT	2016	FALSE	cimmyt
GID6935757	36ESWYT	2016	FALSE	cimmyt
GID6935866	36ESWYT	2016	TRUE	cimmyt
GID6935965	36ESWYT	2016	TRUE	cimmyt
GID6935968	36ESWYT	2016	TRUE	cimmyt
GID6936054	36ESWYT	2016	TRUE	cimmyt
GID6937396	36ESWYT	2016	FALSE	cimmyt
GID6937420	36ESWYT	2016	TRUE	cimmyt
GID6937552	36ESWYT	2016	FALSE	cimmyt
GID6937850	36ESWYT	2016	TRUE	cimmyt
GID6937851	36ESWYT	2016	TRUE	cimmyt
GID6937974	36ESWYT	2016	TRUE	cimmyt
GID6938535	36ESWYT	2016	TRUE	cimmyt
GID6938851	36ESWYT	2016	TRUE	cimmyt
GID6938863	36ESWYT	2016	TRUE	cimmyt
GID6939838	36ESWYT	2016	FALSE	cimmyt
GID6939938	36ESWYT	2016	FALSE	cimmyt
GID7213309	36ESWYT	2016	FALSE	cimmyt
GID304660	37ESWYT	2017	FALSE	cimmyt
GID6176368	37ESWYT	2017	TRUE	cimmyt
GID6332122	37ESWYT	2017	TRUE	cimmyt
GID6341870	37ESWYT	2017	TRUE	cimmyt
GID7044800	37ESWYT	2017	FALSE	cimmyt
GID7044885	37ESWYT	2017	TRUE	cimmyt
GID7045271	37ESWYT	2017	FALSE	cimmyt
GID7045950	37ESWYT	2017	TRUE	cimmyt
GID7046782	37ESWYT	2017	TRUE	cimmyt
GID7047479	37ESWYT	2017	TRUE	cimmyt
GID7047560	37ESWYT	2017	TRUE	cimmyt
GID7047568	37ESWYT	2017	TRUE	cimmyt
GID7048518	37ESWYT	2017	TRUE	cimmyt
GID7170962	37ESWYT	2017	TRUE	cimmyt
GID7171118	37ESWYT	2017	TRUE	cimmyt
GID7171238	37ESWYT	2017	FALSE	cimmyt
GID7173723	37ESWYT	2017	TRUE	cimmyt
GID7173803	37ESWYT	2017	TRUE	cimmyt
GID7174267	37ESWYT	2017	FALSE	cimmyt
GID7174270	37ESWYT	2017	NA	cimmyt
GID7174314	37ESWYT	2017	TRUE	cimmyt
GID7174320	37ESWYT	2017	TRUE	cimmyt
GID7174342	37ESWYT	2017	TRUE	cimmyt
GID7174349	37ESWYT	2017	TRUE	cimmyt
GID7174351	37ESWYT	2017	TRUE	cimmyt
GID7174396	37ESWYT	2017	TRUE	cimmyt
GID7174418	37ESWYT	2017	TRUE	cimmyt
GID7174421	37ESWYT	2017	TRUE	cimmyt
GID7174570	37ESWYT	2017	TRUE	cimmyt
GID7174591	37ESWYT	2017	TRUE	cimmyt
GID7174657	37ESWYT	2017	TRUE	cimmyt
GID7174701	37ESWYT	2017	TRUE	cimmyt
GID7174709	37ESWYT	2017	TRUE	cimmyt
GID7175970	37ESWYT	2017	FALSE	cimmyt
GID7176565	37ESWYT	2017	TRUE	cimmyt
GID7176616	37ESWYT	2017	TRUE	cimmyt
GID7176624	37ESWYT	2017	TRUE	cimmyt
GID7176644	37ESWYT	2017	TRUE	cimmyt
GID7176774	37ESWYT	2017	TRUE	cimmyt
GID7176779	37ESWYT	2017	TRUE	cimmyt
GID7177198	37ESWYT	2017	FALSE	cimmyt
GID7177282	37ESWYT	2017	FALSE	cimmyt
GID7178541	37ESWYT	2017	TRUE	cimmyt
GID7178612	37ESWYT	2017	FALSE	cimmyt
GID7178649	37ESWYT	2017	FALSE	cimmyt
GID7178651	37ESWYT	2017	FALSE	cimmyt
GID7178692	37ESWYT	2017	TRUE	cimmyt
GID7179800	37ESWYT	2017	TRUE	cimmyt
GID7179812	37ESWYT	2017	TRUE	cimmyt

## Sheet: S08_Jagger_RNA
Supplemental Table S8. Jagger RNA-seq datasets metadata including accession numbers on NCBI
NCBI SRA	Seq Project ID (No edit)	Seq Project Name (No edit)	Sample ID (No edit)	Sample Name*	Sample Group Name (required for some products*)	Descriptive Sample Name	Days post planting	Genus*	Species*	Description of Pathogenicity to any host*	Concentration* (ng/ul)	Volume* (ul)	Absorbance 260/280	Absorbance 260/230	Tube or Plate Label*	Sample Container*	Plate location (well #)* required if samples will be provided in a plate.	Sample Format*	Was Sample DNAse treated?*	Is starting culture axenic / strain pure?	Describe the evidence that ensures culture is strain pure (16s or qPCR)?	Biosafety Material Category*	Sample Isolation Method*	Collection Year*	Collection Month*	Collection Day*	Sample Isolated From*	Collection Site or Growth Conditions* (required for RNA samples)
PRJNA439939	1148150	Triticum aestivum Chinese Spring Gene Expression Profiling	149823	J27-1	EL-pre	Early Leaf - Pre Vernalization	34	Triticum	aestivum	none known	112	50	2		HexWheatRNAPlate1	plate	B1	water	Y	N	n/a	Plant	Qiagen Rneasy	2016	April	23	growth chamber	16 hour days at 20 degrees C, 8 hour nights at 15 degrees C. Vernalization treatment 5 degrees C with 10 hour days
PRJNA442617	1148150	Triticum aestivum Chinese Spring Gene Expression Profiling	149824	J26-1	EL-pre	Early Leaf - Pre Vernalization	34	Triticum	aestivum	none known	172	50	1.9		HexWheatRNAPlate2	plate	C1	water	Y	N	n/a	Plant	Qiagen Rneasy	2016	April	23	growth chamber	16 hour days at 20 degrees C, 8 hour nights at 15 degrees C. Vernalization treatment 5 degrees C with 10 hour days
PRJNA442618	1148150	Triticum aestivum Chinese Spring Gene Expression Profiling	149825	J25-1	EL-pre	Early Leaf - Pre Vernalization	34	Triticum	aestivum	none known	150	50	2		HexWheatRNAPlate3	plate	D1	water	Y	N	n/a	Plant	Qiagen Rneasy	2016	April	23	growth chamber	16 hour days at 20 degrees C, 8 hour nights at 15 degrees C. Vernalization treatment 5 degrees C with 10 hour days
PRJNA442619	1148150	Triticum aestivum Chinese Spring Gene Expression Profiling	149826	J24-2	LL-pre	Late Leaf - Pre Vernalization	71	Triticum	aestivum	none known	117	50	2		HexWheatRNAPlate4	plate	E1	water	Y	N	n/a	Plant	Qiagen Rneasy	2016	May	30	growth chamber	16 hour days at 20 degrees C, 8 hour nights at 15 degrees C. Vernalization treatment 5 degrees C with 10 hour days
PRJNA442620	1148150	Triticum aestivum Chinese Spring Gene Expression Profiling	149827	J23-2	LL-pre	Late Leaf - Pre Vernalization	71	Triticum	aestivum	none known	108	50	2		HexWheatRNAPlate5	plate	F1	water	Y	N	n/a	Plant	Qiagen Rneasy	2016	May	30	growth chamber	16 hour days at 20 degrees C, 8 hour nights at 15 degrees C. Vernalization treatment 5 degrees C with 10 hour days
PRJNA442621	1148150	Triticum aestivum Chinese Spring Gene Expression Profiling	149828	J22-2	LL-pre	Late Leaf - Pre Vernalization	71	Triticum	aestivum	none known	181	50	2		HexWheatRNAPlate6	plate	G1	water	Y	N	n/a	Plant	Qiagen Rneasy	2016	May	30	growth chamber	16 hour days at 20 degrees C, 8 hour nights at 15 degrees C. Vernalization treatment 5 degrees C with 10 hour days
PRJNA442622	1148150	Triticum aestivum Chinese Spring Gene Expression Profiling	149829	J24-3	R-pre	Root - Pre Vernalization	71	Triticum	aestivum	none known	51	50	1.9		HexWheatRNAPlate7	plate	A2	water	Y	N	n/a	Plant	Qiagen Rneasy	2016	May	30	growth chamber	16 hour days at 20 degrees C, 8 hour nights at 15 degrees C. Vernalization treatment 5 degrees C with 10 hour days
PRJNA442623	1148150	Triticum aestivum Chinese Spring Gene Expression Profiling	149830	J23-3	R-pre	Root - Pre Vernalization	71	Triticum	aestivum	none known	52	50	2		HexWheatRNAPlate8	plate	B2	water	Y	N	n/a	Plant	Qiagen Rneasy	2016	May	30	growth chamber	16 hour days at 20 degrees C, 8 hour nights at 15 degrees C. Vernalization treatment 5 degrees C with 10 hour days
PRJNA442624	1148150	Triticum aestivum Chinese Spring Gene Expression Profiling	149831	J22-3C	R-pre	Root - Pre Vernalization	71	Triticum	aestivum	none known	68	50	2.2		HexWheatRNAPlate9	plate	C2	water	Y	N	n/a	Plant	Qiagen Rneasy	2016	May	30	growth chamber	16 hour days at 20 degrees C, 8 hour nights at 15 degrees C. Vernalization treatment 5 degrees C with 10 hour days
PRJNA442626	1148150	Triticum aestivum Chinese Spring Gene Expression Profiling	149832	J24-4	C-pre	Crown - Pre Vernalization	71	Triticum	aestivum	none known	99	50	2.2		HexWheatRNAPlate10	plate	D2	water	Y	N	n/a	Plant	Qiagen Rneasy	2016	May	30	growth chamber	16 hour days at 20 degrees C, 8 hour nights at 15 degrees C. Vernalization treatment 5 degrees C with 10 hour days
PRJNA442627	1148150	Triticum aestivum Chinese Spring Gene Expression Profiling	149833	J23-4	C-pre	Crown - Pre Vernalization	71	Triticum	aestivum	none known	214	50	2.1		HexWheatRNAPlate11	plate	E2	water	Y	N	n/a	Plant	Qiagen Rneasy	2016	May	30	growth chamber	16 hour days at 20 degrees C, 8 hour nights at 15 degrees C. Vernalization treatment 5 degrees C with 10 hour days
PRJNA442628	1148150	Triticum aestivum Chinese Spring Gene Expression Profiling	149834	J22-4	C-pre	Crown - Pre Vernalization	71	Triticum	aestivum	none known	150	50	2.1		HexWheatRNAPlate12	plate	F2	water	Y	N	n/a	Plant	Qiagen Rneasy	2016	May	30	growth chamber	16 hour days at 20 degrees C, 8 hour nights at 15 degrees C. Vernalization treatment 5 degrees C with 10 hour days
PRJNA442629	1148150	Triticum aestivum Chinese Spring Gene Expression Profiling	149835	J21-5	L-V4	Leaf - 4th Week Vernalization	105	Triticum	aestivum	none known	186	50	2.1		HexWheatRNAPlate13	plate	G2	water	Y	N	n/a	Plant	Qiagen Rneasy	2016	July	3	growth chamber	16 hour days at 20 degrees C, 8 hour nights at 15 degrees C. Vernalization treatment 5 degrees C with 10 hour days
PRJNA442630	1148150	Triticum aestivum Chinese Spring Gene Expression Profiling	149836	J20-5	L-V4	Leaf - 4th Week Vernalization	105	Triticum	aestivum	none known	181	50	2.1		HexWheatRNAPlate14	plate	H2	water	Y	N	n/a	Plant	Qiagen Rneasy	2016	July	3	growth chamber	16 hour days at 20 degrees C, 8 hour nights at 15 degrees C. Vernalization treatment 5 degrees C with 10 hour days
PRJNA442631	1148150	Triticum aestivum Chinese Spring Gene Expression Profiling	149837	J19-5	L-V4	Leaf - 4th Week Vernalization	105	Triticum	aestivum	none known	200	50	2.1		HexWheatRNAPlate15	plate	A3	water	Y	N	n/a	Plant	Qiagen Rneasy	2016	July	3	growth chamber	16 hour days at 20 degrees C, 8 hour nights at 15 degrees C. Vernalization treatment 5 degrees C with 10 hour days
PRJNA442632	1148150	Triticum aestivum Chinese Spring Gene Expression Profiling	149838	J21-6	C-V4	Crown - 4th Week Vernalization	105	Triticum	aestivum	none known	144	50	2.1		HexWheatRNAPlate16	plate	B3	water	Y	N	n/a	Plant	Qiagen Rneasy	2016	July	3	growth chamber	16 hour days at 20 degrees C, 8 hour nights at 15 degrees C. Vernalization treatment 5 degrees C with 10 hour days
PRJNA442633	1148150	Triticum aestivum Chinese Spring Gene Expression Profiling	149839	J20-6	C-V4	Crown - 4th Week Vernalization	105	Triticum	aestivum	none known	150	50	2.1		HexWheatRNAPlate17	plate	C3	water	Y	N	n/a	Plant	Qiagen Rneasy	2016	July	3	growth chamber	16 hour days at 20 degrees C, 8 hour nights at 15 degrees C. Vernalization treatment 5 degrees C with 10 hour days
PRJNA442634	1148150	Triticum aestivum Chinese Spring Gene Expression Profiling	149840	J19-6	C-V4	Crown - 4th Week Vernalization	105	Triticum	aestivum	none known	234	50	2.1		HexWheatRNAPlate18	plate	D3	water	Y	N	n/a	Plant	Qiagen Rneasy	2016	July	3	growth chamber	16 hour days at 20 degrees C, 8 hour nights at 15 degrees C. Vernalization treatment 5 degrees C with 10 hour days
PRJNA442635	1148150	Triticum aestivum Chinese Spring Gene Expression Profiling	149841	J18-7	L-V8	Leaf - 8th Week Vernalization	138	Triticum	aestivum	none known	151	50	2.1		HexWheatRNAPlate19	plate	E3	water	Y	N	n/a	Plant	Qiagen Rneasy	2016	August	5	growth chamber	16 hour days at 20 degrees C, 8 hour nights at 15 degrees C. Vernalization treatment 5 degrees C with 10 hour days
PRJNA442636	1148150	Triticum aestivum Chinese Spring Gene Expression Profiling	149842	J17-7	L-V8	Leaf - 8th Week Vernalization	138	Triticum	aestivum	none known	175	50	2.1		HexWheatRNAPlate20	plate	F3	water	Y	N	n/a	Plant	Qiagen Rneasy	2016	August	5	growth chamber	16 hour days at 20 degrees C, 8 hour nights at 15 degrees C. Vernalization treatment 5 degrees C with 10 hour days
PRJNA442637	1148150	Triticum aestivum Chinese Spring Gene Expression Profiling	149843	J16-7	L-V8	Leaf - 8th Week Vernalization	138	Triticum	aestivum	none known	156	50	2.1		HexWheatRNAPlate21	plate	G3	water	Y	N	n/a	Plant	Qiagen Rneasy	2016	August	5	growth chamber	16 hour days at 20 degrees C, 8 hour nights at 15 degrees C. Vernalization treatment 5 degrees C with 10 hour days
PRJNA442638	1148150	Triticum aestivum Chinese Spring Gene Expression Profiling	149844	J18-8	C-V8	Crown - 8th Week Vernalization	138	Triticum	aestivum	none known	228	50	2.2		HexWheatRNAPlate22	plate	H3	water	Y	N	n/a	Plant	Qiagen Rneasy	2016	August	5	growth chamber	16 hour days at 20 degrees C, 8 hour nights at 15 degrees C. Vernalization treatment 5 degrees C with 10 hour days
PRJNA442639	1148150	Triticum aestivum Chinese Spring Gene Expression Profiling	149845	J17-8	C-V8	Crown - 8th Week Vernalization	138	Triticum	aestivum	none known	139	50	2.2		HexWheatRNAPlate23	plate	A4	water	Y	N	n/a	Plant	Qiagen Rneasy	2016	August	5	growth chamber	16 hour days at 20 degrees C, 8 hour nights at 15 degrees C. Vernalization treatment 5 degrees C with 10 hour days
PRJNA442640	1148150	Triticum aestivum Chinese Spring Gene Expression Profiling	149846	J16-8	C-V8	Crown - 8th Week Vernalization	138	Triticum	aestivum	none known	164	50	2.2		HexWheatRNAPlate24	plate	B4	water	Y	N	n/a	Plant	Qiagen Rneasy	2016	August	5	growth chamber	16 hour days at 20 degrees C, 8 hour nights at 15 degrees C. Vernalization treatment 5 degrees C with 10 hour days
PRJNA442641	1148150	Triticum aestivum Chinese Spring Gene Expression Profiling	149847	J15-9	L-post	Leaf - 1 week Post Vernalization	150	Triticum	aestivum	none known	226	50	2.1		HexWheatRNAPlate25	plate	C4	water	Y	N	n/a	Plant	Qiagen Rneasy	2016	August	17	growth chamber	16 hour days at 20 degrees C, 8 hour nights at 15 degrees C. Vernalization treatment 5 degrees C with 10 hour days
PRJNA442642	1148150	Triticum aestivum Chinese Spring Gene Expression Profiling	149848	J14-9	L-post	Leaf - 1 week Post Vernalization	150	Triticum	aestivum	none known	174	50	2.2		HexWheatRNAPlate26	plate	D4	water	Y	N	n/a	Plant	Qiagen Rneasy	2016	August	17	growth chamber	16 hour days at 20 degrees C, 8 hour nights at 15 degrees C. Vernalization treatment 5 degrees C with 10 hour days
PRJNA442643	1148150	Triticum aestivum Chinese Spring Gene Expression Profiling	149849	J13-9	L-post	Leaf - 1 week Post Vernalization	150	Triticum	aestivum	none known	160	50	2.2		HexWheatRNAPlate27	plate	E4	water	Y	N	n/a	Plant	Qiagen Rneasy	2016	August	17	growth chamber	16 hour days at 20 degrees C, 8 hour nights at 15 degrees C. Vernalization treatment 5 degrees C with 10 hour days
PRJNA439921	1148150	Triticum aestivum Chinese Spring Gene Expression Profiling	149850	J15-10	C-post	Crown - 1 week Post Vernalization	150	Triticum	aestivum	none known	235	50	2.2		HexWheatRNAPlate28	plate	F4	water	Y	N	n/a	Plant	Qiagen Rneasy	2016	August	17	growth chamber	16 hour days at 20 degrees C, 8 hour nights at 15 degrees C. Vernalization treatment 5 degrees C with 10 hour days
PRJNA439922	1148150	Triticum aestivum Chinese Spring Gene Expression Profiling	149851	J14-10	C-post	Crown - 1 week Post Vernalization	150	Triticum	aestivum	none known	275	50	2.2		HexWheatRNAPlate29	plate	G4	water	Y	N	n/a	Plant	Qiagen Rneasy	2016	August	17	growth chamber	16 hour days at 20 degrees C, 8 hour nights at 15 degrees C. Vernalization treatment 5 degrees C with 10 hour days
PRJNA439923	1148150	Triticum aestivum Chinese Spring Gene Expression Profiling	149852	J13-10	C-post	Crown - 1 week Post Vernalization	150	Triticum	aestivum	none known	299	50	2.2		HexWheatRNAPlate30	plate	H4	water	Y	N	n/a	Plant	Qiagen Rneasy	2016	August	17	growth chamber	16 hour days at 20 degrees C, 8 hour nights at 15 degrees C. Vernalization treatment 5 degrees C with 10 hour days
PRJNA439924	1148150	Triticum aestivum Chinese Spring Gene Expression Profiling	149853	J15-11	R-post	Root - 1 week Post Vernalization	150	Triticum	aestivum	none known	191	50	2.1		HexWheatRNAPlate31	plate	A5	water	Y	N	n/a	Plant	Qiagen Rneasy	2016	August	17	growth chamber	16 hour days at 20 degrees C, 8 hour nights at 15 degrees C. Vernalization treatment 5 degrees C with 10 hour days
PRJNA439925	1148150	Triticum aestivum Chinese Spring Gene Expression Profiling	149854	J14-11	R-post	Root - 1 week Post Vernalization	150	Triticum	aestivum	none known	143	50	2.2		HexWheatRNAPlate32	plate	B5	water	Y	N	n/a	Plant	Qiagen Rneasy	2016	August	17	growth chamber	16 hour days at 20 degrees C, 8 hour nights at 15 degrees C. Vernalization treatment 5 degrees C with 10 hour days
PRJNA439926	1148150	Triticum aestivum Chinese Spring Gene Expression Profiling	149855	J13-11	R-post	Root - 1 week Post Vernalization	150	Triticum	aestivum	none known	103	50	2.2		HexWheatRNAPlate33	plate	C5	water	Y	N	n/a	Plant	Qiagen Rneasy	2016	August	17	growth chamber	16 hour days at 20 degrees C, 8 hour nights at 15 degrees C. Vernalization treatment 5 degrees C with 10 hour days
PRJNA439927	1148150	Triticum aestivum Chinese Spring Gene Expression Profiling	149856	J12-12	L-heading	Leaf	193	Triticum	aestivum	none known	143	50	2.1		HexWheatRNAPlate34	plate	D5	water	Y	N	n/a	Plant	Qiagen Rneasy	2016	September	29	growth chamber	16 hour days at 20 degrees C, 8 hour nights at 15 degrees C. Vernalization treatment 5 degrees C with 10 hour days
PRJNA439928	1148150	Triticum aestivum Chinese Spring Gene Expression Profiling	149857	J11-12	L-heading	Leaf	193	Triticum	aestivum	none known	174	50	2.1		HexWheatRNAPlate35	plate	E5	water	Y	N	n/a	Plant	Qiagen Rneasy	2016	September	29	growth chamber	16 hour days at 20 degrees C, 8 hour nights at 15 degrees C. Vernalization treatment 5 degrees C with 10 hour days
PRJNA439929	1148150	Triticum aestivum Chinese Spring Gene Expression Profiling	149858	J10-12	L-heading	Leaf	193	Triticum	aestivum	none known	145	50	2		HexWheatRNAPlate36	plate	F5	water	Y	N	n/a	Plant	Qiagen Rneasy	2016	September	29	growth chamber	16 hour days at 20 degrees C, 8 hour nights at 15 degrees C. Vernalization treatment 5 degrees C with 10 hour days
PRJNA439930	1148150	Triticum aestivum Chinese Spring Gene Expression Profiling	149859	J12-13	C-heading	Crown	193	Triticum	aestivum	none known	72	50	2		HexWheatRNAPlate37	plate	G5	water	Y	N	n/a	Plant	Qiagen Rneasy	2016	September	29	growth chamber	16 hour days at 20 degrees C, 8 hour nights at 15 degrees C. Vernalization treatment 5 degrees C with 10 hour days
PRJNA439931	1148150	Triticum aestivum Chinese Spring Gene Expression Profiling	149860	J11-13	C-heading	Crown	193	Triticum	aestivum	none known	71	50	2.1		HexWheatRNAPlate38	plate	H5	water	Y	N	n/a	Plant	Qiagen Rneasy	2016	September	29	growth chamber	16 hour days at 20 degrees C, 8 hour nights at 15 degrees C. Vernalization treatment 5 degrees C with 10 hour days
PRJNA439932	1148150	Triticum aestivum Chinese Spring Gene Expression Profiling	149861	J10-13	C-heading	Crown	193	Triticum	aestivum	none known	129	50	2.1		HexWheatRNAPlate39	plate	A6	water	Y	N	n/a	Plant	Qiagen Rneasy	2016	September	29	growth chamber	16 hour days at 20 degrees C, 8 hour nights at 15 degrees C. Vernalization treatment 5 degrees C with 10 hour days
PRJNA439933	1148150	Triticum aestivum Chinese Spring Gene Expression Profiling	149862	J12-14	YH	Young Head	193	Triticum	aestivum	none known	156	50	1.9		HexWheatRNAPlate40	plate	B6	water	Y	N	n/a	Plant	Qiagen Rneasy	2016	September	29	growth chamber	16 hour days at 20 degrees C, 8 hour nights at 15 degrees C. Vernalization treatment 5 degrees C with 10 hour days
PRJNA439934	1148150	Triticum aestivum Chinese Spring Gene Expression Profiling	149863	J11-14	YH	Young Head	193	Triticum	aestivum	none known	212	50	2.1		HexWheatRNAPlate41	plate	C6	water	Y	N	n/a	Plant	Qiagen Rneasy	2016	September	29	growth chamber	16 hour days at 20 degrees C, 8 hour nights at 15 degrees C. Vernalization treatment 5 degrees C with 10 hour days
PRJNA439935	1148150	Triticum aestivum Chinese Spring Gene Expression Profiling	149864	J10-14	YH	Young Head	193	Triticum	aestivum	none known	172	50	2.1		HexWheatRNAPlate42	plate	D6	water	Y	N	n/a	Plant	Qiagen Rneasy	2016	September	29	growth chamber	16 hour days at 20 degrees C, 8 hour nights at 15 degrees C. Vernalization treatment 5 degrees C with 10 hour days
PRJNA439936	1148150	Triticum aestivum Chinese Spring Gene Expression Profiling	149865	J12-15	FLORET	Young Head - single floret	193	Triticum	aestivum	none known	181	50	2		HexWheatRNAPlate43	plate	E6	water	Y	N	n/a	Plant	Qiagen Rneasy	2016	September	29	growth chamber	16 hour days at 20 degrees C, 8 hour nights at 15 degrees C. Vernalization treatment 5 degrees C with 10 hour days
PRJNA439937	1148150	Triticum aestivum Chinese Spring Gene Expression Profiling	149866	J11-15	FLORET	Young Head - single floret	193	Triticum	aestivum	none known	162	50	2.1		HexWheatRNAPlate44	plate	F6	water	Y	N	n/a	Plant	Qiagen Rneasy	2016	September	29	growth chamber	16 hour days at 20 degrees C, 8 hour nights at 15 degrees C. Vernalization treatment 5 degrees C with 10 hour days
PRJNA439938	1148150	Triticum aestivum Chinese Spring Gene Expression Profiling	149867	J10-15	FLORET	Young Head - single floret	193	Triticum	aestivum	none known	158	50	2.1		HexWheatRNAPlate45	plate	G6	water	Y	N	n/a	Plant	Qiagen Rneasy	2016	September	29	growth chamber	16 hour days at 20 degrees C, 8 hour nights at 15 degrees C. Vernalization treatment 5 degrees C with 10 hour days

## Sheet: S09_KS_GBS_Key
Supplemental Table S9 GBS key file for Kansas materials
Flowcell	Lane	Barcode	FullSampleName	PlateID	Row	Col	Well
C08HVACXX	5	GGTATA	CO03064-2	DNA111102P02	E	2	E2
C08HVACXX	5	GGATA	CO04W320-1	DNA111102P02	H	2	H2
C08HVACXX	6	ATAGAT	CO050173	DNA111102P03	F	1	F1
C08HVACXX	5	AATAACCAA	CO050175-1	DNA111102P02	F	7	F7
C08HVACXX	6	CCGAACA	CO050233-2	DNA111102P03	G	1	G1
C08HVACXX	5	GCGCTCA	CO050270-1	DNA111102P02	C	3	C3
C08HVACXX	6	GGAAGACAT	CO050303-2	DNA111102P03	H	1	H1
C08HVACXX	6	GGCTTA	CO050322	DNA111102P03	A	2	A2
C08HVACXX	5	ATATAA	CO05066-1	DNA111102P02	F	3	F3
C08HVACXX	5	CCACTCA	CO06041	DNA111102P02	B	6	B6
C08HVACXX	6	GGTATA	CO06052	DNA111102P03	E	2	E2
C08HVACXX	5	TAGCCAA	CO06059	DNA111102P02	E	6	E6
C08HVACXX	5	CTCTA	CO06072	DNA111102P02	G	6	G6
C08HVACXX	5	CTCTCGCAT	CO06107	DNA111102P02	A	7	A7
C08HVACXX	6	CCTTGCCATT	CO06424	DNA111102P03	D	2	D2
C08HVACXX	5	CGTGGACAGT	CO06530	DNA111102P02	G	4	G4
C08HVACXX	5	AATTAG	CO06531	DNA111102P02	C	4	C4
C08HVACXX	5	TGCTT	CO06534	DNA111102P02	A	5	A5
C08HVACXX	5	GCAAGCCAT	CO06542	DNA111102P02	B	5	B5
C08HVACXX	5	TGGCAACAGA	CO06M242	DNA111102P02	G	3	G3
C08HVACXX	5	CTTGA	CO06W096	DNA111102P02	G	5	G5
C08HVACXX	5	ATGAGCAA	CO06W153	DNA111102P02	F	5	F5
C08HVACXX	5	AACGCACATT	KEOTA	DNA111102P02	B	2	B2
C08HVACXX	6	CAGATA	SETTLERCL	DNA111102P03	B	1	B1
C0GEWACXX	2	ATCCG	2137	DNA120117P10	G	11	G11
C0GEWACXX	2	CATCTGCCG	ASPEN	DNA120117P10	A	11	A11
C0GEWACXX	2	ACAACT	KS970093-8-9-1-1	DNA120117P10	E	4	E4
C1BB2ACXX	6	GCGTCCT	CO05W194	DNA121206P01	H	5	H5
C25U1ACXX	1	GTTGGAAG	CENTERFIELD	DNA120215P12	D	10	D10
C25U1ACXX	1	GCTGAA	GREER	DNA120215P12	D	11	D11
C25U1ACXX	2	TGCGG	IKE	DNA120215P13	G	3	G3
C25U1ACXX	1	CGGTG	JACKPOT	DNA120215P12	H	11	H11
C25U1ACXX	1	TCTAACAAGT	MCGILL	DNA120215P12	E	12	E12
C25U1ACXX	2	ACAACT	NE05496	DNA120215P13	E	4	E4
C25U1ACXX	2	TGTAG	NUDAKOTA	DNA120215P14	E	6	E6
C25U1ACXX	2	ACTGCT	OK07209	DNA120215P13	F	4	F4
C25U1ACXX	2	TCTTGG	RIPPER	DNA120215P13	F	2	F2
C25U1ACXX	1	AATAAGAGT	ROBIDOUX	DNA120215P12	F	11	F11
C25U1ACXX	2	CACCA	SCOUT66	DNA120215P13	B	4	B4
C25U1ACXX	2	CGCAACCAGT	SD05085-1	DNA120215P13	F	9	F9
C25U1ACXX	2	TGAAT	SD08080	DNA120215P13	B	10	B10
C25U1ACXX	2	CAGATA	SHOCKER	DNA120215P13	B	1	B1
C25U1ACXX	2	TAGCGGAT	STOUT	DNA120215P13	D	1	D1
C25U1ACXX	1	GTGCTACATT	T-136	DNA120215P12	A	5	A5
C25U1ACXX	1	GAGTCACAAT	T-140	DNA120215P12	B	5	B5
C25U1ACXX	2	CTAAGCA	T-154	DNA120215P13	A	3	A3
C25U1ACXX	2	CTTCAGA	T-179	DNA120215P14	D	3	D3
C25U1ACXX	2	AATTAG	TAM107	DNA120215P13	C	4	C4
C25U1ACXX	2	GGAACGA	TAM110	DNA120215P13	D	4	D4
C25U1ACXX	2	TTCGTT	TAM304	DNA120215P13	E	3	E3
C25U1ACXX	2	CAATCAT	TX03A0563-07AZHR247	DNA120215P14	F	1	F1
C25U1ACXX	1	TGTTAGCT	OKBULLET	DNA120215P12	F	5	F5
C2655ACXX	2	TGTATACAG	OK03305	DNA120215P04	H	4	H4
C2655ACXX	4	TGAAT	ANTON	DNA120215P07	B	10	B10
C2655ACXX	3	CAGCT	AP06TA4520	DNA120215P06	F	4	F4
C2655ACXX	3	CTCCAA	CA9W07-819	DNA120215P05	E	11	E11
C2655ACXX	2	ATGAGCAA	KHARKOF	DNA120215P03	F	5	F5
C2655ACXX	4	TGGCCAG	KS020319-7-2	DNA120215P07	C	9	C9
C2655ACXX	4	TATAAGCAG	KS020638-5-1	DNA120215P07	B	9	B9
C2655ACXX	3	AATTAG	KS05HW136-3	DNA120215P05	C	4	C4
C2655ACXX	4	ACACG	KS08HW35-1	DNA120215P07	A	8	A8
C2655ACXX	4	TTCCA	MACE	DNA120215P07	C	10	C10
C2655ACXX	3	TTCTCA	NE05549	DNA120215P05	A	10	A10
C2655ACXX	3	GTGACACAT	NI04420	DNA120215P05	D	10	D10
C2655ACXX	2	GTTCT	NX04Y2107	DNA120215P04	D	12	D12
C2655ACXX	3	GTCTTACT	OK04525	DNA120215P06	F	1	F1
C2655ACXX	4	AATTG	OK06336	DNA120215P07	H	8	H8
C2655ACXX	4	GCGCCG	OK07218	DNA120215P07	G	8	G8
C2655ACXX	4	ATATT	OK07231	DNA120215P07	D	8	D8
C2655ACXX	3	GGATGA	SD05118-1	DNA120215P05	B	11	B11
C2655ACXX	3	GCTCTGCGA	SD05W030	DNA120215P06	E	8	E8
C2655ACXX	3	GCGCACT	SD06158	DNA120215P06	G	8	G8
C2655ACXX	4	ACCAAG	SD06W160-2	DNA120215P07	G	6	G6
C2655ACXX	3	CCAGGA	SD07165	DNA120215P05	A	11	A11
C2655ACXX	4	CAGAGGT	SD07W053	DNA120215P07	B	7	B7
C2655ACXX	3	TACCT	SD07W084	DNA120215P05	H	10	H10
C2655ACXX	4	CATAAG	SD08028	DNA120215P07	C	7	C7
C2655ACXX	3	CGCTCACACA	T150-1	DNA120215P06	C	11	C11
C2655ACXX	2	GTCCTGCCA	T-151	DNA120215P04	E	5	E5
C2655ACXX	3	CGTAGCAACA	T-164	DNA120215P05	F	12	F12
C2655ACXX	3	TCAGAGAT	T-165	DNA120215P05	G	12	G12
C2655ACXX	3	CAATTGCT	T-166	DNA120215P05	H	12	H12
C2655ACXX	4	TGTACGCA	T-180	DNA120215P07	F	4	F4
C2655ACXX	4	CGTGGACAGT	T-181	DNA120215P07	G	4	G4
C2655ACXX	3	CTCAT	TX04V075080	DNA120215P05	E	8	E8
C2655ACXX	4	AAGACGCT	TX05A001188	DNA120215P07	D	11	D11
C2655ACXX	3	ATCTGCAACA	TX05A001828	DNA120215P06	E	3	E3
C2655ACXX	4	AAGCAACT	TX05V7259	DNA120215P07	C	3	C3
C2655ACXX	4	GGTGT	TX06A001263	DNA120215P07	G	2	G2
C2655ACXX	4	GGATGA	TX06A001281	DNA120215P07	B	11	B11
C2655ACXX	4	CTTAG	TX07A001305	DNA120215P07	H	11	H11
C2AR4ACXX	6	TGACCG	CO050337-2	DNA130726P12	F	9	F9
C2AR4ACXX	6	AATCGGAGG	CO05W111	DNA130726P12	A	9	A9
C2AR4ACXX	6	AATCT	HV9W96-1383R	DNA130726P12	D	9	D9
C2AR4ACXX	6	AACGG	KS020319-7-3	DNA130726P12	E	9	E9
C2AR4ACXX	6	TCAACACT	OK07214	DNA130726P12	G	7	G7
C2AR4ACXX	6	CAGGCACAGA	OK08328	DNA130726P12	H	8	H8
C2AR4ACXX	6	GTTGGAAG	TAM112	DNA130726P12	D	10	D10
C2AR4ACXX	6	GTAGGCA	TX06V7266	DNA130726P12	G	5	G5
C2AR4ACXX	6	ATCAA	TX07A001505	DNA130726P12	F	7	F7
C2AR4ACXX	6	CCGTGA	CEDAR	DNA130726P12	D	7	D7
C2AR4ACXX	6	CAGGTAA	WESLEY	DNA130726P12	E	10	E10
C4CFRACXX	7	ACTACAAT	TAM111	DNA140301P01	B	5	B5
C5J31ACXX	1	GTTCGGT	TOMAHAWK	DNA140914P02	A	7	A7
D0CANACXX	1	TGAAT	CENTENNIAL	DNA110719P01	B	10	B10
D0JBPACXX	1	TGACGCCA	ANTELOPE	DNA110806P01	A	1	A1
D0JBPACXX	1	ATATAA	CAMELOT	DNA110806P01	F	3	F3
D0JBPACXX	1	ATATCGCCA	MILLENNIUM	DNA110806P01	F	6	F6
D0JBPACXX	1	CTCGCGG	NE04490	DNA110806P01	D	5	D5
D0JBPACXX	1	AAGACGCT	NE05548	DNA110806P01	D	11	D11
D0JBPACXX	1	CGTGTCA	NE06430	DNA110806P01	D	12	D12
D0JBPACXX	1	TATTCGCAT	NE06469	DNA110806P01	E	1	E1
D0JBPACXX	1	GGTATA	NE06545	DNA110806P01	E	2	E2
D0JBPACXX	1	TTCGTT	NE06607	DNA110806P01	E	3	E3
D0JBPACXX	1	ACAACT	NE07444	DNA110806P01	E	4	E4
D0JBPACXX	1	TAGCCAA	NE07487	DNA110806P01	E	6	E6
D0JBPACXX	1	CTCAT	NE07520	DNA110806P01	E	8	E8
D0JBPACXX	1	TATGT	NE07531	DNA110806P01	E	10	E10
D0JBPACXX	1	CAACCACACA	NE07627	DNA110806P01	E	12	E12
D0JBPACXX	1	TCTTGG	NI07703	DNA110806P01	F	2	F2
D0JBPACXX	1	GGTGCACATT	NI08708	DNA110806P01	H	6	H6
D0JBPACXX	1	GTCGCCT	NW07505	DNA110806P01	E	7	E7
D0JBPACXX	1	TGCCGCAT	OVERLAND	DNA110806P01	C	12	C12
D0NNWACXX	3	CATCTGCCG	KS020822-M-5	DNA120117P03	A	11	A11
D0NNWACXX	1	GAAGTG	ARMOUR	DNA120117P01	C	1	C1
D0NNWACXX	1	TAGCGGAT	ART	DNA120117P01	D	1	D1
D0NNWACXX	1	ATAGAT	BILLINGS	DNA120117P01	F	1	F1
D0NNWACXX	1	GGAAGACAT	CJ	DNA120117P01	H	1	H1
D0NNWACXX	1	GGCTTA	DANBY	DNA120117P01	A	2	A2
D0NNWACXX	1	AACGCACATT	DUSTER	DNA120117P01	B	2	B2
D0NNWACXX	1	GAGCGACAT	ENDURANCE	DNA120117P01	C	2	C2
D0NNWACXX	1	CCTTGCCATT	EVEREST	DNA120117P01	D	2	D2
D0NNWACXX	1	GGTATA	FULLER	DNA120117P01	E	2	E2
D0NNWACXX	1	TCTTGG	HATCHER	DNA120117P01	F	2	F2
D0NNWACXX	1	GGTGT	HITCH	DNA120117P01	G	2	G2
D0NNWACXX	1	CACCA	HV9W03-539R	DNA120117P01	B	4	B4
D0NNWACXX	1	GGATA	JAGALENE	DNA120117P01	H	2	H2
D0NNWACXX	1	CTAAGCA	JAGGER	DNA120117P01	A	3	A3
D0NNWACXX	1	GCGCTCA	OVERLEY	DNA120117P01	C	3	C3
D0NNWACXX	1	ACTGCGAT	POSTROCK	DNA120117P01	D	3	D3
D0NNWACXX	1	TTCGTT	RONL	DNA120117P01	E	3	E3
D0NNWACXX	1	CTCGTCG	TIGER	DNA120117P01	H	3	H3
D0NNWACXX	1	GCCTACCT	WINTERHAWK	DNA120117P01	A	4	A4
D0Y7FACXX	2	ATATAA	TREGO	DNA120221P10	F	3	F3
D0YB1ACXX	6	ATTCA	HAWKEN	DNA130313P03	C	9	C9
D0YB1ACXX	6	CTATCACT	HEYNE	DNA130313P03	G	2	G2
D0YB1ACXX	6	GACAACT	HONDO	DNA130313P03	D	1	D1
D0YB1ACXX	4	TTGAGACAG	INFINITYCL	DNA130313P01	D	7	D7
D0YB1ACXX	5	TAGAG	TAM105	DNA130313P02	C	6	C6
D0YB1ACXX	6	ACTCCACG	TRIUMPH64	DNA130313P03	G	9	G9
D0NNWACXX	1	TTATTACAT	KS011178-1	DNA120117P01	A	12	A12
D0NNWACXX	1	GCCAACAAGA	KS011178-5	DNA120117P01	B	12	B12
D0NNWACXX	1	TGCCGCAT	KS011178-7	DNA120117P01	C	12	C12
C4Y25ACXX	5	CCGAACA	KS12DH0296-119	DNA140407P01	G	1	G01
C4Y25ACXX	5	GAGCGACAT	KS12DH0296-123	DNA140407P01	C	2	C02
C4Y25ACXX	5	GGTGT	KS12DH0296-127	DNA140407P01	G	2	G02
C4Y25ACXX	5	ATTAT	KS12DH0296-130	DNA140407P01	B	3	B03
C4Y25ACXX	5	ATATAA	KS12DH0296-134	DNA140407P01	F	3	F03
C4Y25ACXX	5	CACCA	KS12DH0296-138	DNA140407P01	B	4	B04
C4Y25ACXX	5	TGGCACAGA	KS12DH0296-144	DNA140407P01	H	4	H04
C4Y25ACXX	5	TCACGGAAG	KS12DH0296-155	DNA140407P01	C	6	C06
C4Y25ACXX	5	TATCA	KS12DH0296-156	DNA140407P01	D	6	D06
C4Y25ACXX	5	CTCTA	KS12DH0296-159	DNA140407P01	G	6	G06
C4Y25ACXX	5	GGTGCACATT	KS12DH0296-160	DNA140407P01	H	6	H06
C4Y25ACXX	5	CAGAGGT	KS12DH0296-162	DNA140407P01	B	7	B07
C4Y25ACXX	5	AACGTGCCT	KS12DH0296-172	DNA140407P01	C	8	C08
C4Y25ACXX	5	TTCTCA	KS12DH0296-186	DNA140407P01	A	10	A10
C4Y25ACXX	5	TGAAT	KS12DH0296-187	DNA140407P01	B	10	B10
C4Y25ACXX	5	GGACAG	KS12DH0296-195	DNA140407P01	B	11	B11
C4Y25ACXX	5	TCATT	KS12DH0296-202	DNA140407P01	A	12	A12
C4Y25ACXX	5	CGTAGCAACA	KS12DH0296-207	DNA140407P01	F	12	F12
C4Y25ACXX	5	TCAGAGAT	KS12DH0296-208	DNA140407P01	G	12	G12
C4Y25ACXX	5	GTCTTACT	KS12DH0296-219	DNA140407P02	F	1	F01
C4Y25ACXX	5	TGTGGA	KS12DH0296-223	DNA140407P02	B	2	B02
C4Y25ACXX	5	CCGTTCA	KS12DH0297-203	DNA140407P02	G	4	G04
C4Y25ACXX	5	GTGCTACATT	KS12DH0297-205	DNA140407P02	A	5	A05
C4Y25ACXX	5	ACGACACA	KS12DH0297-206	DNA140407P02	B	5	B05
C4Y25ACXX	5	GTAGGCA	KS12DH0297-211	DNA140407P02	G	5	G05
C4Y25ACXX	5	GCGCAGAA	KS12DH0297-214	DNA140407P02	B	6	B06
C4Y25ACXX	5	TCACA	KS12DH0297-215	DNA140407P02	C	6	C06
C4Y25ACXX	5	ACGCTAA	KS12DH0297-217	DNA140407P02	E	6	E06
C4Y25ACXX	5	TTAGAG	KS12DH0297-218	DNA140407P02	F	6	F06
C4Y25ACXX	5	GTCATG	KS12DH0297-222	DNA140407P02	B	7	B07
C4Y25ACXX	5	TGACCG	KS12DH0298-34	DNA140407P02	F	9	F09
C4Y25ACXX	5	CCGTACCACT	KS12DH0298-36	DNA140407P02	H	9	H09
C4Y25ACXX	5	GGCGGACGA	KS12DH0298-57	DNA140407P02	E	12	E12
C4Y25ACXX	6	TAGCCAA	KS12DH0023-183	DNA140407P03	E	6	E06
C4Y25ACXX	6	ATAGACCG	KS12DH0013-151	DNA140407P04	D	3	D03
C4Y25ACXX	6	GTGCTACATT	KS12DH0029-151	DNA140407P04	A	5	A05
C4Y25ACXX	6	GAGTCACAAT	KS12DH0029-152	DNA140407P04	B	5	B05
C4Y25ACXX	6	TCAGTAAT	KS12DH0029-160	DNA140407P04	B	6	B06
C4Y25ACXX	6	CGTCA	KS12DH0029-162	DNA140407P04	D	6	D06
C4Y25ACXX	6	TTAGAG	KS12DH0029-164	DNA140407P04	F	6	F06
C4Y25ACXX	6	CTTGTAT	KS12DH0029-170	DNA140407P04	D	7	D07
C4Y25ACXX	6	ATCAA	KS12DH0029-172	DNA140407P04	F	7	F07
C4Y25ACXX	6	GTTCT	KS12DH0049-156	DNA140407P04	D	12	D12
C4Y25ACXX	7	CTTGA	KS12DH0090-144	DNA140407P05	G	5	G05
C4Y25ACXX	7	GTCGCCT	KS12DH0090-158	DNA140407P05	E	7	E07
C4Y25ACXX	7	AATAACCAA	KS12DH0090-159	DNA140407P05	F	7	F07
C4Y25ACXX	7	ATTCA	KS12DH0090-172	DNA140407P05	C	9	C09
C4Y25ACXX	7	GAGCGACAT	KS12DH0091-143	DNA140407P05	C	2	C02
C4Y25ACXX	7	TCTTGG	KS12DH0091-146	DNA140407P05	F	2	F02
C4Y25ACXX	7	CTAAGCA	KS12DH0091-149	DNA140407P05	A	3	A03
C4Y25ACXX	7	GCCTACCT	KS12DH0091-157	DNA140407P05	A	4	A04
C4Y25ACXX	7	CACCA	KS12DH0091-158	DNA140407P05	B	4	B04
C4Y25ACXX	7	ACTGCT	KS12DH0091-162	DNA140407P05	F	4	F04
C4Y25ACXX	7	CTGCCGT	KS12DH0156-111	DNA140407P05	B	10	B10
C4Y25ACXX	7	TACCT	KS12DH0156-117	DNA140407P05	H	10	H10
C4Y25ACXX	7	AAGACGCT	KS12DH0156-121	DNA140407P05	D	11	D11
C4Y25ACXX	7	CTCCAA	KS12DH0156-122	DNA140407P05	E	11	E11
C4Y25ACXX	7	TTCTG	KS12DH0156-128	DNA140407P05	C	12	C12
C4Y25ACXX	7	CCAGGCAACA	KS12DH0156-136	DNA140407P06	C	1	C01
C4Y25ACXX	7	ATCCTG	KS12DH0156-138	DNA140407P06	E	1	E01
C4Y25ACXX	7	GGAGG	KS12DH0156-141	DNA140407P06	H	1	H01
C4Y25ACXX	7	ATAGCGT	KS12DH0156-145	DNA140407P06	D	2	D02
C4Y25ACXX	7	CTCGG	KS12DH0214-124	DNA140407P06	G	2	G02
C4Y25ACXX	7	TCAGTAAT	KS12DH0214-151	DNA140407P06	B	6	B06
C4Y25ACXX	7	TCAACACT	KS12DH0214-164	DNA140407P06	G	7	G07
C4Y25ACXX	7	TCCTCACAT	KS12DH0214-184	DNA140407P06	B	10	B10
C4Y25ACXX	7	CCATG	KS12DH0229-128	DNA140407P06	B	11	B11
C4Y25ACXX	7	TATTAGAA	KS12DH0229-132	DNA140407P06	F	11	F11
C4Y25ACXX	7	GAGTG	KS12DH0229-140	DNA140407P06	F	12	F12
C4Y25ACXX	8	TGACGCCA	KS12DH0229-143	DNA140407P07	A	1	A01
C4Y25ACXX	8	GAAGTG	KS12DH0229-145	DNA140407P07	C	1	C01
C4Y25ACXX	8	CCGAACA	KS12DH0229-149	DNA140407P07	G	1	G01
C4Y25ACXX	8	ATGCT	KS12DH0229-152	DNA140407P07	B	2	B02
C4Y25ACXX	8	TCTTGG	KS12DH0230-121	DNA140407P07	F	2	F02
C4Y25ACXX	8	ATATAA	KS12DH0230-129	DNA140407P07	F	3	F03
C4Y25ACXX	8	TGGCAACAGA	KS12DH0230-130	DNA140407P07	G	3	G03
D0NNWACXX	1	GGAACGA	06OSU-F3-117K-11	DNA120117P01	D	4	D04
D0NNWACXX	1	ACAACT	06OSU-F3-117K-4	DNA120117P01	E	4	E04
D0NNWACXX	1	ACTGCT	06OSU-F3-159K-13	DNA120117P01	F	4	F04
D0NNWACXX	1	CGTGGACAGT	06OSU-F3-159K-3	DNA120117P01	G	4	G04
D0NNWACXX	1	TGGCACAGA	06OSU-F3-159K-5	DNA120117P01	H	4	H04
D0NNWACXX	1	TGCTT	06OSU-F3-233K-1	DNA120117P01	A	5	A05
D0NNWACXX	1	GCAAGCCAT	06OSU-F3-29K-4	DNA120117P01	B	5	B05
D0NNWACXX	1	CGCACCAATT	06OSU-F3-42K-1	DNA120117P01	C	5	C05
D0NNWACXX	1	CTCGCGG	06OSU-F3-97K-3	DNA120117P01	D	5	D05
C0P27ACXX	8	GGTGT	2137	DNA120221P03	G	2	G02
C2655ACXX	5	CTCGCAA	2137-0016	DNA120215P09	E	1	E01
R20140130155310	0	TGAGCGGAACGAT	2137-0012	DNA131114P01	A	2	A02
D0Y7FACXX	1	TGAAT	2137	DNA120221P09	B	10	B10
R20140130155310	0	CTGACCGAACGAT	2137-009	DNA131114P01	B	2	B02
R20140130155310	0	TTCCGATAACGAT	2137-0011	DNA131114P01	H	1	H01
R20131025171321	0	CAGCCAATTCTCGAT	2137-0021	DNA130313P03	F	10	F10
C2655ACXX	4	GGCCTCG	2137-001	DNA120215P08	A	6	A06
C25U1ACXX	1	TGACCG	2137-003	DNA120215P12	F	9	F09
R20130723171321	0	CAGCCAATTCTCGAT	2137-006	DNA130313P03	F	10	F10
D0Y7FACXX	2	TTCGTT	2137	DNA120221P10	E	3	E03
C25U1ACXX	1	GAGACG	2137	DNA120215P12	F	9	F09
D0Y7FACXX	3	AACTGG	2137	DNA120221P11	E	5	E05
C2655ACXX	4	CTGTTG	2137-0015	DNA120215P08	A	6	A06
C2655ACXX	5	TATTCGCAT	2137-002	DNA120215P09	E	1	E01
D0YB1ACXX	6	TGTGAGG	2137-005	DNA130313P03	F	10	F10
D0YB1ACXX	6	CAGTGCCATT	2137-0018	DNA130313P03	F	10	F10
D0Y7FACXX	2	TTGCTG	2137	DNA120221P10	E	9	E09
D0Y7FACXX	3	GAAGTG	2137	DNA120221P11	C	1	C01
D0Y7FACXX	2	TAGCCAA	2137	DNA120221P10	E	6	E06
C25U1ACXX	1	AAGGCCAACT	ABOVE-0042	DNA120215P11	F	9	F09
C25U1ACXX	1	CGCAACCAGT	ABOVE-0041	DNA120215P11	F	9	F09
D0YB1ACXX	5	TGCTT	ABOVE-003	DNA130313P02	A	5	A05
C2AT0ACXX	8	GTGCTACATT	ABOVE-004	DNA130313P02	A	5	A05
C0P27ACXX	6	ACGCGCG	ABOVE-002	DNA120221P01	D	7	D07
C2AT0ACXX	8	CATGG	ABOVE-004	DNA130313P02	A	5	A05
C2AT0ACXX	8	TGCTT	ABOVE-004	DNA130313P02	A	5	A05
D0YB1ACXX	5	CATGG	ABOVE-0044	DNA130313P02	A	5	A05
R20140307151029	0	TTCTCATTGAACGAT	ABOVE	DNA130313P02	A	5	Jesse_Poland
C08HVACXX	5	TCAGAGAT	ABOVE	DNA111102P02	G	12	G12
D0YB1ACXX	5	GTGCTACATT	ABOVE-003	DNA130313P02	A	5	A05
D0YB1ACXX	5	AACTT	ABOVE-003	DNA130313P02	A	5	A05
C2AT0ACXX	8	AACTT	ABOVE-0051	DNA130313P02	A	5	A05
AHHD7	1	GGTATGAAT	ANTERO	DNA150722P12	H	6	H6
C4CFRACXX	7	TGTTGACG	ANTERO	DNA140301P01	G	10	G10
AHW9J	0	GGATGA	ANTERO	DNA150722P01	B	11	B11
AHHD7	1	AATGCAG	ANTERO	DNA150722P12	C	7	C7
HH3WTADXX	1	ATCGTACGT	ANTERO	DNA150722P03	F	12	F12
HL73LADXX	2	CATAT	ANTERO	DNA150722P04	C	10	C10
HL755ADXX	1	TCCTCACAT	ANTERO	DNA150722P09	B	10	B10
AHHD7	1	TCGTCA	ANTERO	DNA150722P12	C	7	C7
HL73LADXX	2	GCACGAT	ANTERO	DNA150722P04	D	9	D9
C4CFRACXX	7	ACAACCAACT	ANTERO	DNA140301P01	G	10	G10
HL73LADXX	2	GGTGT	ANTERO	DNA150722P04	G	2	G2
HL755ADXX	1	CAGGTAA	ANTERO	DNA150722P09	E	10	E10
AHHD7	1	GGTGCACATT	ANTERO	DNA150722P12	H	6	H6
C5D1CACXX	8	AACGG	ANTERO	DNA140806P11	E	9	E9
HH3WTADXX	1	CCGTTCA	ANTERO	DNA150722P03	G	4	G4
C5D1CACXX	8	AACGTGCCT	ANTERO	DNA140806P10	C	8	C8
C5D1CACXX	8	ACACAACA	ANTERO	DNA140806P10	C	8	C8
C56GJACXX	5	AAGGCCAACT	ANTERO	DNA140806P05	F	9	F9
HL755ADXX	1	ACGATCCG	ANTERO	DNA150722P09	B	10	B10
C5D1CACXX	8	CGCAAGA	ANTERO	DNA140806P10	B	8	B8
C56GJACXX	5	TGGAGCCT	ANTERO	DNA140806P04	B	9	B9
C56GJACXX	5	GCACT	ANTERO	DNA140806P06	G	8	G8
C56GJACXX	5	AACGG	ANTERO	DNA140806P04	E	9	E9
HH3WTADXX	1	TCTGA	ANTERO	DNA150722P03	F	4	F4
HH3WTADXX	1	GTAGA	ANTERO	DNA150722P03	H	3	H3
AHHD7	1	ATGTACCG	ANTERO	DNA150722P12	H	6	H6
AHW9J	0	GGACAG	ANTERO	DNA150722P01	B	11	B11
HL755ADXX	1	GCGCGAG	ANTERO	DNA150722P09	E	10	E10
C56GJACXX	5	GATTA	ANTERO	DNA140806P06	G	3	G3
HH3WTADXX	1	GCGAG	ANTERO	DNA150722P03	H	4	H4
HL755ADXX	1	GAGCGACAT	ANTERO	DNA150722P08	C	2	C2
C56GJACXX	5	GTAGA	ANTERO	DNA140806P06	H	3	H3
AHW9J	0	GGAGAGCAT	ANTERO	DNA150722P01	A	11	A11
AHW9J	0	ATGTG	ANTERO	DNA150722P01	B	11	B11
AHHD7	1	CATAAG	ANTERO	DNA150722P12	C	7	C7
C56GJACXX	5	CCTGAGAA	ANTERO	DNA140806P06	A	9	A9
AHHD7	1	CTCTA	ANTERO	DNA150722P12	G	6	G6
HL755ADXX	1	CACAACAAGT	ANTERO	DNA150722P09	C	10	C10
C56GJACXX	5	TCCAG	ANTERO	DNA140806P04	B	1	B1
AHHD7	1	ACCAAG	ANTERO	DNA150722P12	G	6	G6
AHHD7	1	AATGGCA	ANTERO	DNA150722P12	G	6	G6
AHW9J	0	CGCATG	ANTERO	DNA150722P01	A	11	A11
C5D1CACXX	8	CAGACCAAGT	ANTERO	DNA140806P11	E	9	E9
HL755ADXX	1	TCGTA	ANTERO	DNA150722P09	C	10	C10
HL755ADXX	1	ATTCCAA	ANTERO	DNA150722P08	C	2	C2
HH3WTADXX	1	TGTATACAG	ANTERO	DNA150722P03	H	4	H4
HH3WTADXX	1	CAGGTAA	ANTERO	DNA150722P03	E	10	E10
AHW9J	0	CCATG	ANTERO	DNA150722P01	B	11	B11
AHHD7	1	CCATCCAA	ANTERO	DNA150722P12	H	6	H6
C56GJACXX	5	TGCAA	ANTERO	DNA140806P04	D	9	D9
C56GJACXX	5	TCCTCACAT	ANTERO	DNA140806P04	B	10	B10
AHHD7	1	GCGTACAAT	ANTERO	DNA150722P12	C	7	C7
HH3WTADXX	1	GGCGACA	ANTERO	DNA150722P03	G	12	G12
HL73LADXX	2	TTGCTG	ANTERO	DNA150722P04	E	9	E9
HL755ADXX	1	CGCGT	ANTERO	DNA150722P08	E	2	E2
C56GJACXX	5	TGCCTA	ANTERO	DNA140806P05	E	9	E9
HH3WTADXX	1	GCGCGAG	ANTERO	DNA150722P03	E	10	E10
AHHD7	1	AAGCAACT	ANTERO	DNA150722P12	C	3	C3
C56GJACXX	5	GAGACG	ANTERO	DNA140806P04	F	9	F9
C56GJACXX	5	AACTGAAG	ANTERO	DNA140806P04	C	1	C1
HL73LADXX	2	AACAGACATT	ANTERO	DNA150722P07	B	4	B4
C5D1CACXX	8	TGCAA	ANTERO	DNA140806P11	D	9	D9
HH3WTADXX	1	CCTTCG	ANTERO	DNA150722P03	H	3	H3
C56GJACXX	5	GATGGCCAT	ANTERO	DNA140806P04	C	9	C9
HH3WTADXX	1	TTATCCAT	ANTERO	DNA150722P03	A	4	A4
AHHD7	1	CCTGCCA	ANTERO	DNA150722P12	G	6	G6
C56GJACXX	5	GTAACG	ANTERO	DNA140806P04	A	10	A10
HH3WTADXX	1	ATCTTA	ANTERO	DNA150722P03	G	4	G4
HL73LADXX	2	TGTCTCCT	ANTERO	DNA150722P07	A	4	A4
HH3WTADXX	1	CAGCT	ANTERO	DNA150722P03	F	4	F4
HL755ADXX	1	GACACACT	ANTERO	DNA150722P08	D	2	D2
HL755ADXX	1	CCTTGCCATT	ANTERO	DNA150722P08	D	2	D2
AHHD7	1	AACAGCACT	ANTERO	DNA150722P12	C	3	C3
HH3WTADXX	1	GAGTG	ANTERO	DNA150722P03	F	12	F12
AHHD7	1	CGTGACCT	ANTERO	DNA150722P12	C	3	C3
C56GJACXX	5	CCGTACCACT	ANTERO	DNA140806P04	H	9	H9
HL755ADXX	1	GGTATA	ANTERO	DNA150722P08	E	2	E2
C56GJACXX	5	GATTCA	ANTERO	DNA140806P04	D	1	D1
C5D1CACXX	8	AATCT	ANTERO	DNA140806P11	D	9	D9
HH3WTADXX	1	AATGTA	ANTERO	DNA150722P03	G	12	G12
AHHD7	1	GCGCTCA	ANTERO	DNA150722P12	C	3	C3
C5D1CACXX	8	GAAGCA	ANTERO	DNA140806P10	B	8	B8
HH3WTADXX	1	TGTCTCCT	ANTERO	DNA150722P03	A	4	A4
HL755ADXX	1	GTTGGAAG	ANTERO	DNA150722P09	D	10	D10
AHW9J	0	CCAGGA	ANTERO	DNA150722P01	A	11	A11
AHW9J	0	CATCTGCCG	ANTERO	DNA150722P01	A	11	A11
HL755ADXX	1	GTATTGACT	ANTERO	DNA150722P09	D	10	D10
D0YB1ACXX	6	ACGGTACT	ARMOUR-0096	DNA130313P03	F	8	F08
C2AR4ACXX	6	AACTGAAG	ARMOUR	DNA130726P12	C	1	C01
C4CFRACXX	7	TATTGCAG	ARMOUR	DNA140301P01	E	5	E05
C2AR4ACXX	6	CCAGGCAACA	ARMOUR	DNA130726P12	C	1	C01
C4CFRACXX	7	AACTGG	ARMOUR-006	DNA140301P01	E	5	E05
C2655ACXX	3	GGAACGA	ARMOUR-0103	DNA120215P05	D	4	D04
D0YB1ACXX	6	CCGCA	ARMOUR-002	DNA130313P03	F	8	F08
C2655ACXX	3	GCTCGCCAT	ARMOUR-001	DNA120215P05	D	4	D04
R20131025171321	0	TTCCTGCTTCACGAT	ARMOUR-004	DNA130313P03	F	8	F08
C08HVACXX	6	TATTCGCAT	ARMOUR	DNA111102P03	E	1	E01
R20130723171321	0	TTCCTGCTTCACGAT	ARMOUR-0097	DNA130313P03	F	8	F08
R20140130155310	0	CAGATCCATCGAT	ART-006	DNA131114P01	D	3	D03
C25U1ACXX	1	CACGGCCT	ART-0108	DNA120215P12	G	9	G09
R20140130155310	0	TTCGAGACGCGAT	ART-0111	DNA131114P01	F	3	F03
C25U1ACXX	1	CTTATCA	ART-0107	DNA120215P12	G	9	G09
D0YB1ACXX	6	TATGT	ART-0113	DNA130313P03	E	10	E10
R20130723171321	0	CGAAGCGATTCGAT	ART-0114	DNA130313P03	E	10	E10
C2655ACXX	2	CTGTTG	ART-0105	DNA120215P04	A	6	A06
R20140130155310	0	TCGCAATTACGAT	ART-0110	DNA131114P01	E	3	E03
C2655ACXX	2	GGCCTCG	ART-0106	DNA120215P04	A	6	A06
D0YB1ACXX	6	TAATTAA	ART-003	DNA130313P03	E	10	E10
R20131025171321	0	CGAAGCGATTCGAT	ART-005	DNA130313P03	E	10	E10
R20140130155310	0	AACCTCATTCGAT	ASPEN-0117	DNA131114P01	H	3	H03
R20140130155310	0	TGCCACGAACGAT	ASPEN-0116	DNA131114P01	G	3	G03
C2AT0ACXX	8	CGCACCAATT	BILLBROWN-009	DNA130313P02	C	5	C05
D1VNNACXX	4	TAGATGA	BILLBROWN-0143	DNA121218P04	B	9	B09
D1EYGACXX	8	TAGATGA	BILLBROWN-0133	DNA121218P04	B	9	B09
D1VNNACXX	4	AAGGCCAACT	BILLBROWN-0147	DNA121218P04	F	9	F09
C2AT0ACXX	8	CGGTTGCAT	BILLBROWN-009	DNA130313P02	C	5	C05
C25U1ACXX	1	GTAACG	BILLBROWN	DNA120215P12	A	10	A10
D1VNNACXX	4	TATAAGCAG	BILLBROWN-0144	DNA121218P04	B	9	B09
C0P27ACXX	7	CGCAACCAGT	BILLBROWN	DNA120221P02	F	9	F09
D0YB1ACXX	5	CGGTTGCAT	BILLBROWN-0150	DNA130313P02	C	5	C05
C2AT0ACXX	8	GACTAACT	BILLBROWN-0155	DNA130313P02	C	5	C05
R20140307151029	0	TAAGCCATTGTCGAT	BILLBROWN	DNA130313P02	C	5	Jesse_Poland
D0YB1ACXX	5	CTACA	BILLBROWN-0152	DNA130313P02	C	5	C05
D1EYGACXX	8	TGACCG	BILLBROWN-006	DNA121218P04	F	9	F09
C25U1ACXX	1	CCACAG	BILLBROWN	DNA120215P12	A	10	A10
D1EYGACXX	8	TGGAGCCT	BILLBROWN-004	DNA121218P04	B	9	B09
C2AT0ACXX	8	CTACA	BILLBROWN-009	DNA130313P02	C	5	C05
D0YB1ACXX	5	GACTAACT	BILLBROWN-0149	DNA130313P02	C	5	C05
D1EYGACXX	8	TATAAGCAG	BILLBROWN-0134	DNA121218P04	B	9	B09
D1VNNACXX	4	TGGAGCCT	BILLBROWN-005	DNA121218P04	B	9	B09
D1VNNACXX	4	CGCAACCAGT	BILLBROWN-007	DNA121218P04	F	9	F09
C0P27ACXX	7	CGTTCA	BILLBROWN	DNA120221P02	H	12	H12
D1EYGACXX	8	GAGACG	BILLBROWN-006	DNA121218P04	F	9	F09
D1VNNACXX	4	TTCAAGCAT	BILLBROWN-005	DNA121218P04	B	9	B09
D1EYGACXX	8	CGCAACCAGT	BILLBROWN-006	DNA121218P04	F	9	F09
D0YB1ACXX	5	CGCACCAATT	BILLBROWN-008	DNA130313P02	C	5	C05
D1EYGACXX	8	AAGGCCAACT	BILLBROWN-006	DNA121218P04	F	9	F09
D1VNNACXX	4	GAGACG	BILLBROWN-007	DNA121218P04	F	9	F09
D1VNNACXX	4	TGACCG	BILLBROWN-0145	DNA121218P04	F	9	F09
D1EYGACXX	8	TTCAAGCAT	BILLBROWN-0136	DNA121218P04	B	9	B09
C2AT0ACXX	7	CCACAG	BILLINGS-003	DNA130313P01	A	10	A10
C2AT0ACXX	7	GTAACG	BILLINGS-003	DNA130313P01	A	10	A10
D0P3KACXX	3	CGTTCA	BILLINGS	DNA120104P02	H	12	H12
C2AT0ACXX	7	GGAGTCAAG	BILLINGS-0166	DNA130313P01	A	10	A10
D0YB1ACXX	4	TTCTCA	BILLINGS-002	DNA130313P01	A	10	A10
D0P3KACXX	3	GTACGGACG	BILLINGS	DNA120104P02	H	12	H12
C25U1ACXX	1	ACGATCCG	BILLINGS	DNA120215P12	B	10	B10
C2AT0ACXX	7	TTCTCA	BILLINGS-0164	DNA130313P01	A	10	A10
D0YB1ACXX	4	GTAACG	BILLINGS-0163	DNA130313P01	A	10	A10
D0YB1ACXX	4	GGAGTCAAG	BILLINGS-002	DNA130313P01	A	10	A10
R20130925171321	0	TCTGCCTGTCGAT	BILLINGS-004	DNA130313P01	A	10	A10
D0YB1ACXX	4	CCACAG	BILLINGS-002	DNA130313P01	A	10	A10
C25U1ACXX	1	TCCTCACAT	BILLINGS	DNA120215P12	B	10	B10
D0NNWACXX	1	CCGAACA	BULLET	DNA120117P01	G	1	G01
C5D1CACXX	8	GATGGCCAT	BYRD	DNA140806P11	C	9	C9
C5D1CACXX	7	GTCACGA	BYRD	DNA140806P08	G	5	G5
D0YB1ACXX	6	TAGCAG	BYRD-004	DNA130313P03	F	11	F11
C56GJACXX	5	TCCTCCA	BYRD	DNA140806P05	H	7	H7
AHHD7	1	ATTAACAATT	BYRD	DNA150722P12	H	2	H2
R20131025171321	0	CTTGGTTATTCGAT	BYRD-003	DNA130313P03	F	11	F11
C25U1ACXX	2	GAGGTCCT	BYRD	DNA120215P13	A	4	A04
C56GJACXX	5	AATCGGAGG	BYRD	DNA140806P04	A	9	A9
C2AR4ACXX	6	TCGCG	BYRD-0203	DNA130726P12	D	5	D05
C5D1CACXX	8	CCATG	BYRD	DNA140806P11	B	11	B11
AHHD7	1	CTTGTAT	BYRD	DNA150722P12	D	7	D7
HL73LADXX	2	TCTTGG	BYRD	DNA150722P04	F	2	F2
AHHD7	1	TTGAGACAG	BYRD	DNA150722P12	D	7	D7
HL755ADXX	1	TGTGGA	BYRD	DNA150722P09	B	2	B2
C5D1CACXX	7	TAGTT	BYRD	DNA140806P09	E	5	E5
HL755ADXX	1	CGCAGACACT	BYRD	DNA150722P09	A	2	A2
HL755ADXX	1	CGCCG	BYRD	DNA150722P09	B	2	B2
HL73LADXX	2	GTAGA	BYRD	DNA150722P07	H	3	H3
C56GJACXX	5	GGTAAGCA	BYRD	DNA140806P04	H	8	H8
C5D1CACXX	7	TAATTAA	BYRD	DNA140806P08	E	10	E10
HL755ADXX	1	AATCGGAGG	BYRD	DNA150722P09	A	9	A9
HL73LADXX	2	CTCAT	BYRD	DNA150722P04	E	8	E8
C56GJACXX	5	ATAGACCG	BYRD	DNA140806P06	D	3	D3
AHHD7	1	CCGTGA	BYRD	DNA150722P12	D	7	D7
C5D1CACXX	8	GAGAT	BYRD	DNA140806P11	C	9	C9
HL73LADXX	2	ATAAGG	BYRD	DNA150722P07	A	3	A3
C4CFRACXX	7	TGTGAGG	BYRD-009	DNA140301P01	F	10	F10
R20130723171321	0	CTTGGTTATTCGAT	BYRD-002	DNA130313P03	F	11	F11
HL73LADXX	2	CTTGGCAG	BYRD	DNA150722P07	H	2	H2
AHHD7	1	CTTGGCAG	BYRD	DNA150722P12	H	2	H2
AHW9J	0	TACAAG	BYRD	DNA150722P01	A	12	A12
C5D1CACXX	7	TATTCGCAT	BYRD	DNA140806P07	E	1	E1
AHHD7	1	GTTCGGT	BYRD	DNA150722P12	A	7	A7
C5D1CACXX	7	TGACGCCA	BYRD	DNA140806P07	A	1	A1
C4CFRACXX	7	CAGTGCCATT	BYRD-009	DNA140301P01	F	10	F10
C2AR4ACXX	6	TGTGACAAGA	BYRD-0204	DNA130726P12	D	5	D05
C25U1ACXX	2	GCCTACCT	BYRD-001	DNA120215P13	A	4	A04
HL73LADXX	2	AACGTGCCT	BYRD	DNA150722P04	C	8	C8
AHHD7	1	ACGCGCG	BYRD	DNA150722P12	D	7	D7
D0YB1ACXX	6	TTAGGA	BYRD-004	DNA130313P03	F	11	F11
AHHD7	1	CTGAACCA	BYRD	DNA150722P12	H	2	H2
AHHD7	1	GGATA	BYRD	DNA150722P12	H	2	H2
AHW9J	0	TTCAGCCAGT	BYRD	DNA150722P01	B	12	B12
HL755ADXX	1	CCTGAGAA	BYRD	DNA150722P09	A	9	A9
HL73LADXX	2	GAGCGACAT	BYRD	DNA150722P04	C	2	C2
AHW9J	0	CGCAGACACT	BYRD	DNA150722P01	A	2	A2
AHHD7	1	TAAGACA	BYRD	DNA150722P12	A	7	A7
C56GJACXX	5	AATTAG	BYRD	DNA140806P03	C	4	C4
C56GJACXX	5	AACAGCACT	BYRD	DNA140806P06	C	3	C3
AHHD7	1	GTGTT	BYRD	DNA150722P12	G	2	G2
C5D1CACXX	8	ATGTG	BYRD	DNA140806P11	B	11	B11
AHHD7	1	CTCGG	BYRD	DNA150722P12	G	2	G2
C56GJACXX	5	CCATAGA	BYRD	DNA140806P04	E	2	E2
C56GJACXX	5	CACCA	BYRD	DNA140806P03	B	4	B4
AHW9J	0	GAATAGA	BYRD	DNA150722P01	B	12	B12
C56GJACXX	5	GCGCACT	BYRD	DNA140806P04	G	8	G8
AHW9J	0	GCGCTT	BYRD	DNA150722P01	A	2	A2
C56GJACXX	5	TTGCGCT	BYRD	DNA140806P04	H	1	H1
AHHD7	1	GGTGT	BYRD	DNA150722P12	G	2	G2
R20140130155310	0	TTACAACCTCGAT	BYRD-0206	DNA131114P01	B	4	B04
AHW9J	0	GCCTT	BYRD	DNA150722P01	A	12	A12
AHHD7	1	CTATCACT	BYRD	DNA150722P12	G	2	G2
HL73LADXX	2	CTCGG	BYRD	DNA150722P07	G	2	G2
HL73LADXX	2	CCTCG	BYRD	DNA150722P04	D	8	D8
AHW9J	0	CACACGA	BYRD	DNA150722P01	B	12	B12
HL73LADXX	2	GATTA	BYRD	DNA150722P07	G	3	G3
HL755ADXX	1	AATGGCA	BYRD	DNA150722P09	G	6	G6
HL755ADXX	1	GCGCTT	BYRD	DNA150722P09	A	2	A2
C56GJACXX	5	CAGCGCAAGA	BYRD	DNA140806P05	C	4	C4
R20140130155310	0	AACCATCCGCGAT	BYRD-0195	DNA131114P01	C	4	C04
AHW9J	0	TCATT	BYRD	DNA150722P01	A	12	A12
AHW9J	0	GAACTT	BYRD	DNA150722P01	A	2	A2
C56GJACXX	5	GGAACGA	BYRD	DNA140806P03	D	4	D4
AHW9J	0	GCCAACAAGA	BYRD	DNA150722P01	B	12	B12
R20140130155310	0	CCTGAGATACGAT	BYRD-0197	DNA131114P01	A	4	A04
C5D1CACXX	7	CAGATA	BYRD	DNA140806P07	B	1	B1
AHW9J	0	GGCTTA	BYRD	DNA150722P01	A	2	A2
AHHD7	1	TTGGAA	BYRD	DNA150722P12	A	7	A7
AHW9J	0	TTATTACAT	BYRD	DNA150722P01	A	12	A12
C5D1CACXX	7	TAGCGGAT	BYRD	DNA140806P07	D	1	D1
HL755ADXX	1	CCTGCCA	BYRD	DNA150722P09	G	6	G6
AHHD7	1	CTCTCGCAT	BYRD	DNA150722P12	A	7	A7
C5D1CACXX	7	GAAGTG	BYRD	DNA140806P07	C	1	C1
C2AR4ACXX	6	CTTGTAT	CEDAR-1666	DNA130726P12	D	7	D07
C25U1ACXX	1	CACAACAAGT	CEDAR	DNA120215P12	C	10	C10
C25U1ACXX	1	TCGTA	CEDAR	DNA120215P12	C	10	C10
D0YB1ACXX	6	TGCAGA	CJ-002	DNA130313P03	H	10	H10
R20140130155310	0	TTCTCATTGAACGAT	CJ-0283	DNA131114P01	A	5	A05
C25U1ACXX	1	CAGGTAA	CJ	DNA120215P12	E	10	E10
C56GJACXX	5	CGTTCA	CJ	DNA140806P03	H	12	H12
C25U1ACXX	1	GCGCGAG	CJ	DNA120215P12	E	10	E10
R20131025171321	0	TCGAAGGCAGGCGAT	CJ-004	DNA130313P03	H	10	H10
R20140130155310	0	TCTTACACACGAT	CJ-0282	DNA131114P01	H	4	H04
R20140130155310	0	TCCAAGCTGCGAT	CJ-0281	DNA131114P01	G	4	G04
R20130723171321	0	TCGAAGGCAGGCGAT	CJ-003	DNA130313P03	H	10	H10
D0YB1ACXX	6	TACCT	CJ-0285	DNA130313P03	H	10	H10
R20140130155310	0	TCGCATCGTTCGAT	CJ-0284	DNA131114P01	B	5	B05
C56GJACXX	5	TTGAA	CJ	DNA140806P06	F	2	F2
C5D1CACXX	8	CCTTCG	CLARACL	DNA140806P11	H	3	H3
C5D1CACXX	8	CTCAT	CLARACL	DNA140806P10	E	8	E8
HL73LADXX	2	TCTCT	CLARACL	DNA150722P07	C	4	C4
C5D1CACXX	8	TGTCTCCT	CLARACL	DNA140806P11	A	4	A4
C5D1CACXX	8	ACATGCCAG	CLARACL	DNA140806P10	D	9	D9
C5D1CACXX	8	GCACGAT	CLARACL	DNA140806P10	D	9	D9
C56GJACXX	5	TATAAGCAG	CLARACL	DNA140806P05	B	9	B9
C5D1CACXX	7	GTAATACAG	CLARACL	DNA140806P09	E	7	E7
C5D1CACXX	8	TTATCCAT	CLARACL	DNA140806P11	A	4	A4
C56GJACXX	5	AATTG	CLARACL	DNA140806P05	H	8	H8
C56GJACXX	5	TCCGT	CLARACL	DNA140806P05	A	9	A9
C5D1CACXX	8	GTCTCAACG	CLARACL	DNA140806P10	E	8	E8
C5D1CACXX	8	GTAGA	CLARACL	DNA140806P11	H	3	H3
D0YB1ACXX	6	CTCTCCAG	CUTTER-002	DNA130313P03	A	1	A01
C25U1ACXX	1	ATCTGACT	CUTTER-001	DNA120215P11	F	5	F05
R20130723171321	0	CTAAGGTAACGAT	CUTTER-0329	DNA130313P03	A	1	A01
R20131025171321	0	CTAAGGTAACGAT	CUTTER-0330	DNA130313P03	A	1	A01
C25U1ACXX	1	ATGAGCAA	CUTTER-0326	DNA120215P11	F	5	F05
D0YB1ACXX	6	TGACGCCA	CUTTER-002	DNA130313P03	A	1	A01
C4CFRACXX	7	GAGCGCT	DANBY-020	DNA140301P01	D	10	D10
HL73LADXX	2	TGTCAAT	DANBY	DNA150722P06	G	1	G1
C0P27ACXX	6	ACAGT	DANBY-0335	DNA120221P01	H	9	H09
HL73LADXX	2	ATGCT	DANBY	DNA150722P06	B	2	B2
AHHD7	1	TGATAAT	DANBY	DNA150722P12	D	1	D1
HL755ADXX	1	GGATA	DANBY	DNA150722P08	H	2	H2
AHHD7	1	GATTCA	DANBY	DNA150722P12	D	1	D1
C0P27ACXX	7	CAACCACACA	DANBY-009	DNA120221P02	E	12	E12
AHHD7	1	GACAACT	DANBY	DNA150722P12	D	1	D1
C5D1CACXX	8	TTCAAGCAT	DANBY	DNA140806P11	B	9	B9
C56GJACXX	5	ACATGCCAG	DANBY	DNA140806P05	D	9	D9
C0P27ACXX	6	GGTGCACATT	DANBY-0334	DNA120221P01	H	6	H06
C0P27ACXX	7	TAGATGA	DANBY	DNA120221P02	B	9	B09
C4CFRACXX	7	GTGACACAT	DANBY-020	DNA140301P01	D	10	D10
AHHD7	1	TAGCGGAT	DANBY	DNA150722P12	D	1	D1
R20140130155310	0	TGGAGGACGGACGAT	DANBY-0340	DNA131114P01	F	5	F05
C5D1CACXX	8	TGGAGCCT	DANBY	DNA140806P11	B	9	B9
C08HVACXX	5	GAGCGACAT	DANBY	DNA111102P02	C	2	C02
C5D1CACXX	8	ATATT	DANBY	DNA140806P10	D	8	D8
R20140130155310	0	TAACAATCGGCGAT	DANBY-0341	DNA131114P01	G	5	G05
HL755ADXX	1	CACGGCCT	DANBY	DNA150722P09	G	9	G9
HL73LADXX	2	TCCTGCT	DANBY	DNA150722P06	H	1	H1
C0P27ACXX	6	CAACCACACA	DANBY-0336	DNA120221P01	E	12	E12
AHHD7	1	GTCATG	DANBY	DNA150722P12	B	7	B7
HH3WTADXX	1	CGGTTGCAT	DANBY	DNA150722P03	C	5	C5
HL755ADXX	1	GAGACG	DANBY	DNA150722P09	F	9	F9
R20140130155310	0	AGCACGAATCGAT	DANBY-015	DNA131114P01	B	6	B06
HL755ADXX	1	CCACAG	DANBY	DNA150722P09	A	10	A10
C0P27ACXX	7	GCAAGCCAT	DANBY-0337	DNA120221P02	B	5	B05
C2AR4ACXX	6	CATCACAAG	DANBY-0349	DNA130726P12	A	1	A01
AHHD7	1	TGTAG	DANBY	DNA150722P12	E	6	E6
HL755ADXX	1	CTTATCA	DANBY	DNA150722P09	G	9	G9
AHHD7	1	ATATCGCCA	DANBY	DNA150722P12	F	6	F6
AHHD7	1	TAGCCAA	DANBY	DNA150722P12	E	6	E6
C56GJACXX	5	TCTCT	DANBY	DNA140806P06	C	4	C4
AHHD7	1	CCGACG	DANBY	DNA150722P12	E	6	E6
C4CFRACXX	7	GACTAACT	DANBY-019	DNA140301P01	C	5	C05
HL755ADXX	1	CATACGCG	DANBY	DNA150722P08	F	2	F2
C2AR4ACXX	6	AACCTA	DANBY-0348	DNA130726P12	A	1	A01
C0P27ACXX	6	CTCGTCG	DANBY-0333	DNA120221P01	H	3	H03
AHHD7	1	CAGAGGT	DANBY	DNA150722P12	B	7	B7
HL755ADXX	1	CCGTACCACT	DANBY	DNA150722P09	H	9	H9
AHHD7	1	CAAGCCAATT	DANBY	DNA150722P12	E	1	E1
HH3WTADXX	1	AATCT	DANBY	DNA150722P03	D	9	D9
C5D1CACXX	7	TCCGT	DANBY	DNA140806P08	A	9	A9
C5D1CACXX	8	ACACG	DANBY	DNA140806P10	A	8	A8
C25U1ACXX	1	TTCAAGCAT	DANBY-002	DNA120215P12	B	9	B09
C5D1CACXX	8	AATTG	DANBY	DNA140806P10	H	8	H8
AHHD7	1	GCCGCAAT	DANBY	DNA150722P12	B	7	B7
D0YB1ACXX	6	ACCAAG	DANBY-0346	DNA130313P03	G	6	G06
R20130723171321	0	TAAGGCAACCACGAT	DANBY-011	DNA130313P03	G	6	G06
R20140130155310	0	CTGACATAATCGAT	DANBY-0342	DNA131114P01	H	5	H05
C5D1CACXX	7	AATTG	DANBY	DNA140806P08	H	8	H8
HH3WTADXX	1	GATGGCCAT	DANBY	DNA150722P03	C	9	C9
AHHD7	1	ACGCTAA	DANBY	DNA150722P12	E	6	E6
C2655ACXX	1	AATCGGAGG	DANBY-001	DNA120215P02	A	9	A09
HH3WTADXX	1	AACGG	DANBY	DNA150722P03	E	9	E9
C25U1ACXX	1	TGGAGCCT	DANBY-0332	DNA120215P12	B	9	B09
AHHD7	1	ATCCTG	DANBY	DNA150722P12	E	1	E1
HL755ADXX	1	TCTTGG	DANBY	DNA150722P08	F	2	F2
R20140130155310	0	TTCCACTTCGCGAT	DANBY-0343	DNA131114P01	A	6	A06
HL73LADXX	2	GAACTT	DANBY	DNA150722P06	A	2	A2
HL755ADXX	1	CTGAACCA	DANBY	DNA150722P08	H	2	H2
HH3WTADXX	1	TGCAA	DANBY	DNA150722P03	D	9	D9
C56GJACXX	5	AACAGACATT	DANBY	DNA140806P06	B	4	B4
HL755ADXX	1	GGTGT	DANBY	DNA150722P08	G	2	G2
C4CFRACXX	7	CGCACCAATT	DANBY-0351	DNA140301P01	C	5	C05
HH3WTADXX	1	GAGAT	DANBY	DNA150722P03	C	9	C9
R20131025171321	0	TAAGGCAACCACGAT	DANBY-012	DNA130313P03	G	6	G06
AHHD7	1	ATAGG	DANBY	DNA150722P12	F	6	F6
C5D1CACXX	8	CAAGT	DANBY	DNA140806P10	H	8	H8
AHHD7	1	TGGTCAAG	DANBY	DNA150722P12	F	6	F6
HL755ADXX	1	ACCTG	DANBY	DNA150722P09	H	9	H9
HL755ADXX	1	TGACCG	DANBY	DNA150722P09	F	9	F9
HH3WTADXX	1	ACGACACA	DANBY	DNA150722P03	B	5	B5
HH3WTADXX	1	CAGACCAAGT	DANBY	DNA150722P03	E	9	E9
C5D1CACXX	7	ACGATCCG	DANBY	DNA140806P09	B	10	B10
C2655ACXX	1	CCTGAGAA	DANBY-001	DNA120215P02	A	9	A09
C56GJACXX	5	ATTCA	DANBY	DNA140806P05	C	9	C9
D0YB1ACXX	6	CTCTA	DANBY-010	DNA130313P03	G	6	G06
C5D1CACXX	8	TCGTGACAGT	DANBY	DNA140806P10	G	8	G8
C5D1CACXX	8	ACGGTACT	DANBY	DNA140806P10	F	8	F8
C5D1CACXX	7	CCACAG	DANBY	DNA140806P09	A	10	A10
C5D1CACXX	8	GCGCCG	DANBY	DNA140806P10	G	8	G8
AHHD7	1	TATTCGCAT	DANBY	DNA150722P12	E	1	E1
C56GJACXX	5	CGTTGGT	DANBY	DNA140806P06	D	4	D4
HL755ADXX	1	CTATCACT	DANBY	DNA150722P08	G	2	G2
HH3WTADXX	1	CTACA	DANBY	DNA150722P03	C	5	C5
C5D1CACXX	8	CCTCG	DANBY	DNA140806P10	D	8	D8
C5D1CACXX	7	TATAAGCAG	DANBY	DNA140806P08	B	9	B9
AHHD7	1	CTCGCAA	DANBY	DNA150722P12	E	1	E1
C56GJACXX	5	GGACCGCAA	DANBY	DNA140806P06	F	8	F8
C5D1CACXX	8	CCGCA	DANBY	DNA140806P10	F	8	F8
HL755ADXX	1	GTAACG	DANBY	DNA150722P09	A	10	A10
HH3WTADXX	1	TGTGACAAGA	DANBY	DNA150722P03	D	5	D5
AHHD7	1	TTAGAG	DANBY	DNA150722P12	F	6	F6
C56GJACXX	5	TGTCTCCT	DANBY	DNA140806P06	A	4	A4
HH3WTADXX	1	GAGTCACAAT	DANBY	DNA150722P03	B	5	B5
C5D1CACXX	8	ATGGCAA	DANBY	DNA140806P10	A	8	A8
AHHD7	1	TGAGA	DANBY	DNA150722P12	B	7	B7
HH3WTADXX	1	TCGCG	DANBY	DNA150722P03	D	5	D5
C5D1CACXX	8	GGCGACA	DUSTER	DNA140806P11	G	12	G12
C2AR4ACXX	6	CTGTGT	DUSTER-006	DNA130726P12	A	8	A08
C5D1CACXX	8	AATGTA	DUSTER	DNA140806P11	G	12	G12
HL755ADXX	1	TTCGTT	DUSTER	DNA150722P08	E	3	E3
C56GJACXX	5	GTCATG	DUSTER	DNA140806P06	B	7	B7
C25U1ACXX	2	GCGCAGAA	DUSTER	DNA120215P14	B	6	B06
R20140130155310	0	CTGGCAATCCTCGAT	DUSTER-010	DNA131114P01	E	7	E07
R20140130155310	0	CCGGAGAATCGCGAT	DUSTER-0405	DNA131114P01	F	7	F07
C5D1CACXX	7	ACCGTCCAT	DUSTER	DNA140806P08	E	7	E7
R20131025171321	0	CCTGCCATTCGCGAT	DUSTER-0412	DNA130313P03	A	11	A11
R20130723171321	0	CCTGCCATTCGCGAT	DUSTER-0409	DNA130313P03	A	11	A11
C5D1CACXX	7	GTCTCAACG	DUSTER	DNA140806P08	E	8	E8
C25U1ACXX	1	TAGGTG	DUSTER-0397	DNA120215P12	G	10	G10
R20140130155310	0	TCCACCTCCTCGAT	DUSTER-012	DNA131114P01	G	7	G07
C2AR4ACXX	6	TGTGTGAT	DUSTER-0411	DNA130726P12	A	8	A08
HL755ADXX	1	CGCACCAATT	DUSTER	DNA150722P08	C	5	C5
C5D1CACXX	8	CAGTGCCATT	DUSTER	DNA140806P10	F	10	F10
C5D1CACXX	8	TGTGAGG	DUSTER	DNA140806P10	F	10	F10
C5D1CACXX	8	ATACTGAG	DUSTER	DNA140806P10	D	11	D11
C5D1CACXX	8	AAGACGCT	DUSTER	DNA140806P10	D	11	D11
C25U1ACXX	2	TCAGTAAT	DUSTER-002	DNA120215P14	B	6	B06
HL73LADXX	2	TCGTA	DUSTER	DNA150722P05	C	10	C10
C56GJACXX	5	TCAGTAAT	DUSTER	DNA140806P04	B	6	B6
C5D1CACXX	8	TCCTCCA	DUSTER	DNA140806P10	H	7	H7
C25U1ACXX	1	ACGATA	DUSTER-0398	DNA120215P12	G	10	G10
D0YB1ACXX	6	CCAGGA	DUSTER-003	DNA130313P03	A	11	A11
R20140130155310	0	CCGCATGGAACGAT	DUSTER-0403	DNA131114P01	D	7	D07
C5D1CACXX	8	CGTCGCCACT	DUSTER	DNA140806P10	H	7	H7
HL755ADXX	1	GACTAACT	DUSTER	DNA150722P08	C	5	C5
R20140130155310	0	CGGACAATGGCGAT	DUSTER-0401	DNA131114P01	B	7	B07
R20140130155310	0	TTGAGCCTATTCGAT	DUSTER-008	DNA131114P01	C	7	C07
C56GJACXX	5	TCGTCA	DUSTER	DNA140806P06	C	7	C7
D0YB1ACXX	6	CATCTGCCG	DUSTER-0408	DNA130313P03	A	11	A11
C5D1CACXX	8	ATTAT	DUSTER	DNA140806P10	B	3	B3
C56GJACXX	5	GTCTTACT	DUSTER	DNA140806P06	F	1	F1
C5D1CACXX	8	TGTACA	DUSTER	DNA140806P10	B	3	B3
C5D1CACXX	8	CATTGA	DUSTER	DNA140806P10	H	11	H11
C5D1CACXX	8	TATGT	DUSTER	DNA140806P10	E	10	E10
HL755ADXX	1	GTAAG	DUSTER	DNA150722P08	E	3	E3
C56GJACXX	5	GCCGCAAT	DUSTER	DNA140806P05	B	7	B7
C5D1CACXX	8	CTTAG	DUSTER	DNA140806P10	H	11	H11
C5D1CACXX	8	TAATTAA	DUSTER	DNA140806P10	E	10	E10
C25U1ACXX	1	CCTTA	ENDURANCE-0420	DNA120215P12	H	10	H10
R20140130155310	0	TCCTTGATGTTCGAT	ENDURANCE-007	DNA131114P01	C	8	C08
AHHD7	1	CAGTGCCATT	ENDURANCE	DNA150722P12	F	10	F10
C56GJACXX	5	GAGTCACAAT	ENDURANCE	DNA140806P04	B	5	B5
AHHD7	1	TTCTCA	ENDURANCE	DNA150722P12	A	10	A10
AHHD7	1	CATCTGCCG	ENDURANCE	DNA150722P12	A	11	A11
R20140130155310	0	TCCTAGAACACGAT	ENDURANCE-0424	DNA131114P01	B	8	B08
D0YB1ACXX	4	TTCAAGCAT	ENDURANCE-0432	DNA130313P01	B	9	B09
R20140130155310	0	TTCCTGCTTCACGAT	ENDURANCE-010	DNA131114P01	F	8	F08
C2AT0ACXX	7	TAGATGA	ENDURANCE-003	DNA130313P01	B	9	B09
R20140130155310	0	TCACTCGGATCGAT	ENDURANCE-009	DNA131114P01	E	8	E08
C5D1CACXX	7	CTCGG	ENDURANCE	DNA140806P09	G	2	G2
AHHD7	1	CCATG	ENDURANCE	DNA150722P12	B	11	B11
AHHD7	1	GGACAG	ENDURANCE	DNA150722P12	B	11	B11
D0YB1ACXX	4	TAGATGA	ENDURANCE-002	DNA130313P01	B	9	B09
C56GJACXX	5	CGGTG	ENDURANCE	DNA140806P06	H	11	H11
R20140130155310	0	TCTGGCAACGGCGAT	ENDURANCE-0423	DNA131114P01	A	8	A08
R20140130155310	0	TCTAGCTCTTCGAT	ENDURANCE-0426	DNA131114P01	D	8	D08
AHHD7	1	CGCATG	ENDURANCE	DNA150722P12	A	11	A11
AHHD7	1	ACAACCAACT	ENDURANCE	DNA150722P12	G	10	G10
AHHD7	1	GGAGAGCAT	ENDURANCE	DNA150722P12	A	11	A11
AHHD7	1	ATGTG	ENDURANCE	DNA150722P12	B	11	B11
AHHD7	1	CCAGGA	ENDURANCE	DNA150722P12	A	11	A11
C25U1ACXX	1	CAGTAA	ENDURANCE	DNA120215P12	H	10	H10
C5D1CACXX	7	ATGGCAA	ENDURANCE	DNA140806P07	A	8	A8
R20130925171321	0	CCGCAATCATCGAT	ENDURANCE-0437	DNA130313P01	B	9	B09
AHHD7	1	GTGACACAT	ENDURANCE	DNA150722P12	D	10	D10
C56GJACXX	5	TGTGACAAGA	ENDURANCE	DNA140806P04	D	5	D5
AHHD7	1	CCTTA	ENDURANCE	DNA150722P12	H	10	H10
R20140130155310	0	CAGCATTAATTCGAT	ENDURANCE-011	DNA131114P01	H	7	H07
AHHD7	1	CTGCCGT	ENDURANCE	DNA150722P12	B	10	B10
AHHD7	1	CCACAG	ENDURANCE	DNA150722P12	A	10	A10
AHHD7	1	GAGCGCT	ENDURANCE	DNA150722P12	D	10	D10
AHHD7	1	GGATGA	ENDURANCE	DNA150722P12	B	11	B11
AHHD7	1	TATGT	ENDURANCE	DNA150722P12	E	10	E10
AHHD7	1	CAGGTAA	ENDURANCE	DNA150722P12	E	10	E10
HL755ADXX	1	TCTCT	ENDURANCE	DNA150722P09	C	4	C4
D0YB1ACXX	4	TATAAGCAG	ENDURANCE-002	DNA130313P01	B	9	B09
AHHD7	1	ACCTG	ENDURANCE	DNA150722P12	H	9	H9
AHHD7	1	TGTGAGG	ENDURANCE	DNA150722P12	F	10	F10
AHHD7	1	GTATTGACT	ENDURANCE	DNA150722P12	D	10	D10
AHHD7	1	CGCTCACACA	ENDURANCE	DNA150722P12	C	11	C11
AHHD7	1	ACAGAAT	ENDURANCE	DNA150722P12	C	11	C11
AHHD7	1	ATCTGT	ENDURANCE	DNA150722P12	C	11	C11
AHHD7	1	TCGTA	ENDURANCE	DNA150722P12	C	10	C10
AHHD7	1	CACAACAAGT	ENDURANCE	DNA150722P12	C	10	C10
AHHD7	1	TGCAGA	ENDURANCE	DNA150722P12	H	10	H10
D0YB1ACXX	4	TGGAGCCT	ENDURANCE-002	DNA130313P01	B	9	B09
C2AT0ACXX	7	TATAAGCAG	ENDURANCE-003	DNA130313P01	B	9	B09
C2AT0ACXX	7	TGGAGCCT	ENDURANCE-0433	DNA130313P01	B	9	B09
AHHD7	1	GTTGGAAG	ENDURANCE	DNA150722P12	D	10	D10
AHHD7	1	TAATTAA	ENDURANCE	DNA150722P12	E	10	E10
HL755ADXX	1	GACGTGA	ENDURANCE	DNA150722P09	C	4	C4
AHHD7	1	GCGCGAG	ENDURANCE	DNA150722P12	E	10	E10
C56GJACXX	5	CGGTTGCAT	ENDURANCE	DNA140806P04	C	5	C5
AHHD7	1	TACCT	ENDURANCE	DNA150722P12	H	10	H10
AHHD7	1	GGTTG	ENDURANCE	DNA150722P12	H	9	H9
AHHD7	1	ACGATCCG	ENDURANCE	DNA150722P12	B	10	B10
AHHD7	1	GGAGTCAAG	ENDURANCE	DNA150722P12	A	10	A10
AHHD7	1	ACAGT	ENDURANCE	DNA150722P12	H	9	H9
AHHD7	1	ACGATA	ENDURANCE	DNA150722P12	G	10	G10
AHHD7	1	ACGTT	ENDURANCE	DNA150722P12	C	11	C11
AHHD7	1	CAGTAA	ENDURANCE	DNA150722P12	H	10	H10
AHHD7	1	TTCCA	ENDURANCE	DNA150722P12	C	10	C10
AHHD7	1	CCGTACCACT	ENDURANCE	DNA150722P12	H	9	H9
AHHD7	1	TGTTGACG	ENDURANCE	DNA150722P12	G	10	G10
C2AT0ACXX	7	TTCAAGCAT	ENDURANCE-0435	DNA130313P01	B	9	B09
AHHD7	1	GCTCA	ENDURANCE	DNA150722P12	F	10	F10
AHHD7	1	TCCTCACAT	ENDURANCE	DNA150722P12	B	10	B10
AHHD7	1	CTCGTGT	ENDURANCE	DNA150722P12	F	10	F10
AHHD7	1	TAGGTG	ENDURANCE	DNA150722P12	G	10	G10
AHHD7	1	CATAT	ENDURANCE	DNA150722P12	C	10	C10
AHHD7	1	TGAAT	ENDURANCE	DNA150722P12	B	10	B10
AHHD7	1	GTAACG	ENDURANCE	DNA150722P12	A	10	A10
C5D1CACXX	7	TGCCTA	EVEREST	DNA140806P08	E	9	E9
C5D1CACXX	8	CGTCA	EVEREST	DNA140806P11	D	6	D6
C5D1CACXX	7	CTCCAA	EVEREST	DNA140806P08	E	11	E11
HL755ADXX	1	TGTGAGG	EVEREST	DNA150722P08	F	10	F10
C5D1CACXX	7	GGAGG	EVEREST	DNA140806P09	H	1	H1
R20140130155310	0	CCTTAGAGTTCGAT	EVEREST-0446	DNA131114P01	G	8	G08
HH3WTADXX	1	ATCAA	EVEREST	DNA150722P03	F	7	F7
HL755ADXX	1	AATGCAG	EVEREST	DNA150722P09	C	7	C7
C56GJACXX	5	GTGCG	EVEREST	DNA140806P04	F	7	F7
HL755ADXX	1	GCGAG	EVEREST	DNA150722P09	H	4	H4
C5D1CACXX	8	GCAAGCCAT	EVEREST	DNA140806P10	B	5	B5
HL755ADXX	1	CAGCT	EVEREST	DNA150722P09	F	4	F4
HL755ADXX	1	TTATCCAT	EVEREST	DNA150722P09	A	4	A4
AHW9J	0	TTAGAG	EVEREST	DNA150722P01	F	6	F6
C5D1CACXX	8	GTCGT	EVEREST	DNA140806P11	D	6	D6
C56GJACXX	5	GTTACA	EVEREST	DNA140806P04	F	5	F5
HL73LADXX	2	TAATTG	EVEREST	DNA150722P06	B	1	B1
HL755ADXX	1	CCTTA	EVEREST	DNA150722P09	H	10	H10
HL755ADXX	1	TCACA	EVEREST	DNA150722P09	C	6	C6
HL755ADXX	1	CGCATG	EVEREST	DNA150722P09	A	11	A11
C5D1CACXX	8	CTTATG	EVEREST	DNA140806P10	B	6	B6
R20140130155310	0	TCCTGGCACATCGAT	EVEREST-0448	DNA131114P01	A	9	A09
HL755ADXX	1	TGGCT	EVEREST	DNA150722P09	F	3	F3
AHHD7	1	GATTA	EVEREST	DNA150722P12	G	3	G3
R20140130155310	0	TTCCTACCAGTCGAT	EVEREST-009	DNA131114P01	C	9	C09
C25U1ACXX	1	CGCATG	EVEREST-0444	DNA120215P12	A	11	A11
C5D1CACXX	7	ATGTACCG	EVEREST	DNA140806P09	H	6	H6
AHHD7	1	TGCGG	EVEREST	DNA150722P12	G	3	G3
C5D1CACXX	8	GCTCA	EVEREST	DNA140806P11	F	10	F10
C5D1CACXX	7	CGCGT	EVEREST	DNA140806P08	E	2	E2
HH3WTADXX	1	AACTGAAG	EVEREST	DNA150722P03	C	1	C1
HL755ADXX	1	GGAGAGCAT	EVEREST	DNA150722P09	A	11	A11
HL73LADXX	2	ATCTCGT	EVEREST	DNA150722P06	C	1	C1
AHW9J	0	CACGGCCT	EVEREST	DNA150722P01	G	9	G9
AHHD7	1	TGGCAACAGA	EVEREST	DNA150722P12	G	3	G3
R20140130155310	0	CGAAGGCCACACGAT	EVEREST-017	DNA131114P01	H	9	H09
HL755ADXX	1	AACAGACATT	EVEREST	DNA150722P09	B	4	B4
AHW9J	0	GCCGCAAT	EVEREST	DNA150722P01	B	7	B7
R20140130155310	0	TCAAGAAGTTCGAT	EVEREST-011	DNA131114P01	D	9	D09
C5D1CACXX	8	TGACGT	EVEREST	DNA140806P11	E	8	E8
C5D1CACXX	8	TCACTG	EVEREST	DNA140806P10	G	9	G9
AHHD7	1	TTACT	EVEREST	DNA150722P12	G	3	G3
C25U1ACXX	1	GGAGAGCAT	EVEREST-0445	DNA120215P12	A	11	A11
R20140130155310	0	CTGAGTTCCGACGAT	EVEREST-0447	DNA131114P01	H	8	H08
C56GJACXX	5	AACGACCACA	EVEREST	DNA140806P05	H	5	H5
HL755ADXX	1	GTTCGGT	EVEREST	DNA150722P08	A	7	A7
C5D1CACXX	8	GCGCGAG	EVEREST	DNA140806P11	E	10	E10
C5D1CACXX	8	CAGGTAA	EVEREST	DNA140806P11	E	10	E10
AHHD7	1	GGCCTG	EVEREST	DNA150722P12	D	8	D8
AHHD7	1	GCAAGCCAT	EVEREST	DNA150722P12	B	5	B5
C5D1CACXX	8	TGTTAGCT	EVEREST	DNA140806P11	F	5	F5
AHW9J	0	ACCAAG	EVEREST	DNA150722P01	G	6	G6
AHHD7	1	CTTATG	EVEREST	DNA150722P12	B	6	B6
HL755ADXX	1	TGTATACAG	EVEREST	DNA150722P09	H	4	H4
C5D1CACXX	8	GCCAGACATT	EVEREST	DNA140806P11	E	7	E7
HL755ADXX	1	CAATCAT	EVEREST	DNA150722P09	F	1	F1
HL755ADXX	1	CTACA	EVEREST	DNA150722P09	C	5	C5
HL73LADXX	2	TCATT	EVEREST	DNA150722P06	A	12	A12
HH3WTADXX	1	CCACAG	EVEREST	DNA150722P03	A	10	A10
C5D1CACXX	7	CGGTG	EVEREST	DNA140806P09	H	11	H11
HL73LADXX	2	ACTACAAT	EVEREST	DNA150722P06	B	5	B5
AHW9J	0	AACTT	EVEREST	DNA150722P01	A	5	A5
C56GJACXX	5	CGTAGCAACA	EVEREST	DNA140806P05	F	12	F12
AHHD7	1	AACGACCACA	EVEREST	DNA150722P12	H	5	H5
HL755ADXX	1	TCTGA	EVEREST	DNA150722P09	F	4	F4
AHW9J	0	AATGGCA	EVEREST	DNA150722P01	G	6	G6
C5D1CACXX	7	ATACTGAG	EVEREST	DNA140806P08	D	11	D11
HL755ADXX	1	TCGTCA	EVEREST	DNA150722P09	C	7	C7
C56GJACXX	5	TATGT	EVEREST	DNA140806P03	E	10	E10
HL755ADXX	1	GGATTG	EVEREST	DNA150722P09	B	4	B4
C5D1CACXX	7	GTTAA	EVEREST	DNA140806P09	G	11	G11
C5D1CACXX	7	CACGAG	EVEREST	DNA140806P09	H	12	H12
AHW9J	0	CATGG	EVEREST	DNA150722P01	A	5	A5
C5D1CACXX	8	GCTCTGCGA	EVEREST	DNA140806P11	E	8	E8
HH3WTADXX	1	GTAACG	EVEREST	DNA150722P03	A	10	A10
C5D1CACXX	8	GTTACA	EVEREST	DNA140806P11	F	5	F5
AHHD7	1	ACTGG	EVEREST	DNA150722P12	D	8	D8
C5D1CACXX	8	TCGCG	EVEREST	DNA140806P11	D	5	D5
C56GJACXX	5	GAGGTCCT	EVEREST	DNA140806P05	A	4	A4
AHW9J	0	GGCCTCG	EVEREST	DNA150722P01	A	6	A6
AHW9J	0	ATATCGCCA	EVEREST	DNA150722P01	F	6	F6
C5D1CACXX	8	TCGTA	EVEREST	DNA140806P11	C	10	C10
HL755ADXX	1	GTCTTACT	EVEREST	DNA150722P09	F	1	F1
AHHD7	1	ACACAACA	EVEREST	DNA150722P12	C	8	C8
C56GJACXX	5	TAATTG	EVEREST	DNA140806P05	B	1	B1
HL755ADXX	1	CTCTCGCAT	EVEREST	DNA150722P08	A	7	A7
C5D1CACXX	8	CCACTCA	EVEREST	DNA140806P10	B	6	B6
HL755ADXX	1	TAAGACA	EVEREST	DNA150722P09	A	7	A7
R20140130155310	0	TCAGGAATACGAT	EVEREST-010	DNA131114P01	C	10	C10
C5D1CACXX	8	CAGGCACAGA	EVEREST	DNA140806P11	H	8	H8
R20140130155310	0	CCTACTGGTCGAT	EVEREST-013	DNA131114P01	F	9	F09
HL755ADXX	1	AACTT	EVEREST	DNA150722P09	A	5	A5
AHW9J	0	GGTGCACATT	EVEREST	DNA150722P01	H	6	H6
AHW9J	0	TCAGTAAT	EVEREST	DNA150722P01	B	6	B6
HL73LADXX	2	ATGGTGA	EVEREST	DNA150722P06	D	5	D5
C5D1CACXX	8	TTGCTG	EVEREST	DNA140806P10	E	9	E9
C56GJACXX	5	TCGTGACAGT	EVEREST	DNA140806P05	G	8	G8
C5D1CACXX	7	TCAACACT	EVEREST	DNA140806P09	G	7	G7
C5D1CACXX	8	ATAGG	EVEREST	DNA140806P11	F	6	F6
AHHD7	1	CCTCG	EVEREST	DNA150722P12	D	8	D8
AHW9J	0	ACTCCACG	EVEREST	DNA150722P01	G	9	G9
AHW9J	0	TCACTG	EVEREST	DNA150722P01	G	9	G9
C56GJACXX	5	TTGCTG	EVEREST	DNA140806P03	E	9	E9
C5D1CACXX	8	ACGTT	EVEREST	DNA140806P11	C	11	C11
AHW9J	0	CTTATCA	EVEREST	DNA150722P01	G	9	G9
HL755ADXX	1	AATGTA	EVEREST	DNA150722P09	G	12	G12
C56GJACXX	5	GGCGGACGA	EVEREST	DNA140806P04	E	12	E12
HH3WTADXX	1	ATGTACCG	EVEREST	DNA150722P03	H	6	H6
AHHD7	1	ATGATACG	EVEREST	DNA150722P12	H	5	H5
HL755ADXX	1	CCGCA	EVEREST	DNA150722P08	F	8	F8
HL755ADXX	1	TCCAG	EVEREST	DNA150722P09	B	1	B1
HL73LADXX	2	GTTCGGT	EVEREST	DNA150722P06	A	7	A7
AHW9J	0	CTCTA	EVEREST	DNA150722P01	G	6	G6
C5D1CACXX	8	GGATGCCT	EVEREST	DNA140806P11	C	12	C12
AHW9J	0	TGCTT	EVEREST	DNA150722P01	A	5	A5
C56GJACXX	5	TAGCCAA	EVEREST	DNA140806P03	E	6	E6
HL73LADXX	2	ATAGG	EVEREST	DNA150722P05	F	6	F6
HH3WTADXX	1	TATTAGAA	EVEREST	DNA150722P03	F	11	F11
HL73LADXX	2	CCGTCACAGT	EVEREST	DNA150722P05	H	7	H7
AHW9J	0	ACCTAA	EVEREST	DNA150722P01	D	12	D12
AHW9J	0	GTTCT	EVEREST	DNA150722P01	D	12	D12
AHW9J	0	ACAACGCAT	EVEREST	DNA150722P01	D	12	D12
C5D1CACXX	7	CCTGAGAA	EVEREST	DNA140806P09	A	9	A9
HH3WTADXX	1	CTGTTG	EVEREST	DNA150722P03	A	6	A6
C5D1CACXX	7	TGTGTGAT	EVEREST	DNA140806P09	A	8	A8
C5D1CACXX	8	ATCAA	EVEREST	DNA140806P11	F	7	F7
AHW9J	0	CTCTCGCAT	EVEREST	DNA150722P01	A	7	A7
HL73LADXX	2	CTAACA	EVEREST	DNA150722P05	C	8	C8
HL755ADXX	1	ACTAA	EVEREST	DNA150722P08	H	3	H3
AHW9J	0	ACCAGGA	EVEREST	DNA150722P01	A	6	A6
AHW9J	0	CGCCTCAT	EVEREST	DNA150722P01	A	6	A6
C5D1CACXX	8	TTCGTT	EVEREST	DNA140806P10	E	3	E3
HL755ADXX	1	GTAGA	EVEREST	DNA150722P09	H	3	H3
AHHD7	1	TCAGTAAT	EVEREST	DNA150722P12	B	6	B6
C56GJACXX	5	CAGTAA	EVEREST	DNA140806P04	H	10	H10
AHHD7	1	CAGAGACATT	EVEREST	DNA150722P12	C	8	C8
C5D1CACXX	8	TAGATGA	EVEREST	DNA140806P10	B	9	B9
HL73LADXX	2	CATGG	EVEREST	DNA150722P06	A	5	A5
C5D1CACXX	7	CAGAA	EVEREST	DNA140806P09	H	7	H7
AHW9J	0	GTTCGGT	EVEREST	DNA150722P01	A	7	A7
C56GJACXX	5	GAGCAA	EVEREST	DNA140806P04	G	11	G11
HL755ADXX	1	GATCAT	EVEREST	DNA150722P09	B	1	B1
AHHD7	1	CCACTCA	EVEREST	DNA150722P12	B	6	B6
C5D1CACXX	8	GTCCTGCCA	EVEREST	DNA140806P11	E	5	E5
AHW9J	0	TGAGA	EVEREST	DNA150722P01	B	7	B7
C5D1CACXX	8	GTAAG	EVEREST	DNA140806P10	E	3	E3
C56GJACXX	5	GGAGTCAAG	EVEREST	DNA140806P03	A	10	A10
AHHD7	1	AACGTGCCT	EVEREST	DNA150722P12	C	8	C8
HH3WTADXX	1	TTGGAA	EVEREST	DNA150722P03	A	7	A7
HL73LADXX	2	GCCGCAAT	EVEREST	DNA150722P06	B	7	B7
HL755ADXX	1	TTGGAA	EVEREST	DNA150722P09	A	7	A7
C5D1CACXX	8	GTGCG	EVEREST	DNA140806P11	F	7	F7
HL755ADXX	1	ACGGTACT	EVEREST	DNA150722P08	F	8	F8
AHW9J	0	CCTGCCA	EVEREST	DNA150722P01	G	6	G6
C5D1CACXX	8	TCCGT	EVEREST	DNA140806P10	A	9	A9
AHHD7	1	ACTACAAT	EVEREST	DNA150722P12	B	5	B5
C5D1CACXX	8	CACAACAAGT	EVEREST	DNA140806P11	C	10	C10
HL755ADXX	1	TCTAACAAGT	EVEREST	DNA150722P09	E	12	E12
C5D1CACXX	8	TGTGACAAGA	EVEREST	DNA140806P11	D	5	D5
C56GJACXX	5	TAGCTAT	EVEREST	DNA140806P05	B	4	B4
C56GJACXX	5	TCGCG	EVEREST	DNA140806P06	D	5	D5
AHHD7	1	GCGCAGAA	EVEREST	DNA150722P12	B	6	B6
HL73LADXX	2	GGATTG	EVEREST	DNA150722P05	B	4	B4
R20140130155310	0	CGATCGGTTCGAT	EVEREST-008	DNA131114P01	B	10	B10
C5D1CACXX	8	TTAGAG	EVEREST	DNA140806P11	F	6	F6
HL73LADXX	2	CGTGACCT	EVEREST	DNA150722P05	C	3	C3
AHHD7	1	TAGATGA	EVEREST	DNA150722P12	B	9	B9
HL73LADXX	2	GTGCG	EVEREST	DNA150722P05	F	7	F7
C56GJACXX	5	ACGATA	EVEREST	DNA140806P04	G	10	G10
HL755ADXX	1	GGCGACA	EVEREST	DNA150722P09	G	12	G12
HL755ADXX	1	CTAACGAAT	EVEREST	DNA150722P09	C	6	C6
C56GJACXX	5	GTCCTGCCA	EVEREST	DNA140806P04	E	5	E5
C56GJACXX	5	ACTAA	EVEREST	DNA140806P05	H	3	H3
HH3WTADXX	1	TAAGACA	EVEREST	DNA150722P03	A	7	A7
R20140130155310	0	TTCAATTGGCGAT	EVEREST-012	DNA131114P01	E	9	E09
C5D1CACXX	7	GCGCTT	EVEREST	DNA140806P09	A	2	A2
AHW9J	0	TTGGAA	EVEREST	DNA150722P01	A	7	A7
AHHD7	1	TGGAGCCT	EVEREST	DNA150722P12	B	9	B9
R20130723171321	0	TCAGGAATACGAT	EVEREST-003	DNA130313P03	C	10	C10
AHW9J	0	CTGTTG	EVEREST	DNA150722P01	A	6	A6
HL755ADXX	1	ACTGCGAT	EVEREST	DNA150722P08	D	3	D3
AHW9J	0	TGTATG	EVEREST	DNA150722P01	H	5	H5
R20140130155310	0	TGAGGCTCCGACGAT	EVEREST-015	DNA131114P01	G	9	G09
C5D1CACXX	8	TCCGAG	EVEREST	DNA140806P10	A	9	A9
HL73LADXX	2	ATCCG	EVEREST	DNA150722P04	G	11	G11
HL755ADXX	1	CAGTGCCATT	EVEREST	DNA150722P08	F	10	F10
C5D1CACXX	8	AATAAGAGT	EVEREST	DNA140806P11	F	11	F11
AHW9J	0	CCACTCA	EVEREST	DNA150722P01	B	6	B6
R20140130155310	0	CCGCAATCATCGAT	EVEREST-007	DNA131114P01	B	9	B09
HH3WTADXX	1	CAGAGACATT	EVEREST	DNA150722P03	C	8	C8
C56GJACXX	5	ACAGT	EVEREST	DNA140806P03	H	9	H9
C5D1CACXX	7	CACCA	EVEREST	DNA140806P07	B	4	B4
C5D1CACXX	8	CCGTACCACT	EVEREST	DNA140806P11	H	9	H9
HH3WTADXX	1	ATCTGCAACA	EVEREST	DNA150722P03	E	3	E3
HH3WTADXX	1	CTTGTAT	EVEREST	DNA150722P03	D	7	D7
HH3WTADXX	1	GTGCG	EVEREST	DNA150722P03	F	7	F7
C56GJACXX	5	CTCTCCAG	EVEREST	DNA140806P05	A	1	A1
C5D1CACXX	8	GGAGTCAAG	EVEREST	DNA140806P10	A	10	A10
HH3WTADXX	1	CCAGGCAACA	EVEREST	DNA150722P03	C	1	C1
HL73LADXX	2	ACACG	EVEREST	DNA150722P06	A	8	A8
HH3WTADXX	1	GGCCTCG	EVEREST	DNA150722P03	A	6	A6
AHHD7	1	TCTCCGT	EVEREST	DNA150722P12	A	3	A3
HL755ADXX	1	TCTCCGT	EVEREST	DNA150722P08	A	3	A3
HL73LADXX	2	CTTCAGA	EVEREST	DNA150722P05	D	3	D3
HL73LADXX	2	CTTAG	EVEREST	DNA150722P04	H	11	H11
AHHD7	1	GAGAT	EVEREST	DNA150722P12	C	9	C9
C5D1CACXX	8	CCGACG	EVEREST	DNA140806P10	E	6	E6
AHHD7	1	GAGTCACAAT	EVEREST	DNA150722P12	B	5	B5
C56GJACXX	5	ACAACGCAT	EVEREST	DNA140806P04	D	12	D12
AHW9J	0	GCGCAGAA	EVEREST	DNA150722P01	B	6	B6
C5D1CACXX	8	ACTACAAT	EVEREST	DNA140806P10	B	5	B5
C5D1CACXX	8	ACTCCACG	EVEREST	DNA140806P10	G	9	G9
AHW9J	0	TAAGACA	EVEREST	DNA150722P01	A	7	A7
AHHD7	1	CTAACA	EVEREST	DNA150722P12	C	8	C8
HL73LADXX	2	TTGAGACAG	EVEREST	DNA150722P06	D	7	D7
C5D1CACXX	8	TATTAGAA	EVEREST	DNA140806P11	F	11	F11
HH3WTADXX	1	TTCAAGCAT	EVEREST	DNA150722P03	B	9	B9
HL73LADXX	2	GGTATGAAT	EVEREST	DNA150722P05	H	6	H6
HH3WTADXX	1	GTCATG	EVEREST	DNA150722P03	B	7	B7
HL73LADXX	2	TTATCCAT	EVEREST	DNA150722P05	A	4	A4
HL755ADXX	1	ACCGA	EVEREST	DNA150722P08	D	3	D3
C56GJACXX	5	ACCTAA	EVEREST	DNA140806P05	D	12	D12
R20131025171321	0	TCAGGAATACGAT	EVEREST-004	DNA130313P03	C	10	C10
C56GJACXX	5	CATCTGCCG	EVEREST	DNA140806P03	A	11	A11
HL755ADXX	1	TGTTACG	EVEREST	DNA150722P09	D	11	D11
C5D1CACXX	8	TATAAGCAG	EVEREST	DNA140806P10	B	9	B9
HL73LADXX	2	CGCAACCAGT	EVEREST	DNA150722P04	F	9	F9
C56GJACXX	5	AATAAGAGT	EVEREST	DNA140806P04	F	11	F11
D0YB1ACXX	6	TTCCA	EVEREST-002	DNA130313P03	C	10	C10
HL755ADXX	1	TGTTAGCT	EVEREST	DNA150722P09	F	5	F5
C5D1CACXX	8	ACCAAG	EVEREST	DNA140806P10	G	6	G6
C5D1CACXX	8	CTTGA	EVEREST	DNA140806P10	G	5	G5
C5D1CACXX	8	TGAAGCAACT	EVEREST	DNA140806P11	C	12	C12
HL755ADXX	1	ATGTACCG	EVEREST	DNA150722P09	H	6	H6
C5D1CACXX	8	TAGTT	EVEREST	DNA140806P11	E	5	E5
AHW9J	0	CCATCCAA	EVEREST	DNA150722P01	H	6	H6
C5D1CACXX	8	CGCTCACACA	EVEREST	DNA140806P11	C	11	C11
C56GJACXX	5	TGAAT	EVEREST	DNA140806P03	B	10	B10
C5D1CACXX	8	AACGCACATT	EVEREST	DNA140806P10	B	2	B2
AHHD7	1	GCGTCCT	EVEREST	DNA150722P12	H	5	H5
AHW9J	0	TAGCTAT	EVEREST	DNA150722P01	B	4	B4
HL755ADXX	1	CCATG	EVEREST	DNA150722P09	B	11	B11
HL755ADXX	1	CGCTCACACA	EVEREST	DNA150722P09	C	11	C11
AHHD7	1	TTCAAGCAT	EVEREST	DNA150722P12	B	9	B9
C56GJACXX	5	ATGAGCAA	EVEREST	DNA140806P03	F	5	F5
HL755ADXX	1	ACGATA	EVEREST	DNA150722P09	G	10	G10
HL755ADXX	1	GGAACGA	EVEREST	DNA150722P08	D	4	D4
HL73LADXX	2	GCTCGCCAT	EVEREST	DNA150722P06	D	4	D4
C56GJACXX	5	GGACAG	EVEREST	DNA140806P03	B	11	B11
HL73LADXX	2	CAGTGCCATT	EVEREST	DNA150722P04	F	10	F10
C56GJACXX	5	CTACA	EVEREST	DNA140806P06	C	5	C5
HL755ADXX	1	GGTAAGCA	EVEREST	DNA150722P09	H	8	H8
C56GJACXX	5	TCGGCG	EVEREST	DNA140806P06	E	3	E3
HL73LADXX	2	ACAGAAT	EVEREST	DNA150722P06	C	11	C11
AHHD7	1	AACTGG	EVEREST	DNA150722P12	E	5	E5
AHHD7	1	TAGTT	EVEREST	DNA150722P12	E	5	E5
HL755ADXX	1	GCTCGCCAT	EVEREST	DNA150722P08	D	4	D4
C5D1CACXX	7	CTATCACT	EVEREST	DNA140806P08	G	2	G2
HH3WTADXX	1	AATAAGAGT	EVEREST	DNA150722P03	F	11	F11
C56GJACXX	5	TAGATGA	EVEREST	DNA140806P03	B	9	B9
C56GJACXX	5	GAGCGCT	EVEREST	DNA140806P05	D	10	D10
HH3WTADXX	1	GGAGG	EVEREST	DNA150722P03	H	1	H1
C5D1CACXX	8	GGTAAGCA	EVEREST	DNA140806P11	H	8	H8
C5D1CACXX	8	TTCTCA	EVEREST	DNA140806P10	A	10	A10
AHHD7	1	CTAAGCA	EVEREST	DNA150722P12	A	3	A3
HL755ADXX	1	GCTGAA	EVEREST	DNA150722P09	D	11	D11
C5D1CACXX	8	CCGAT	EVEREST	DNA140806P10	G	7	G7
C56GJACXX	5	CCGAT	EVEREST	DNA140806P05	G	7	G7
HL755ADXX	1	GTTACA	EVEREST	DNA150722P09	F	5	F5
C5D1CACXX	8	ATGCT	EVEREST	DNA140806P10	B	2	B2
HL755ADXX	1	CTCGTCG	EVEREST	DNA150722P08	H	3	H3
C5D1CACXX	7	GCGTCCT	EVEREST	DNA140806P07	H	5	H5
C5D1CACXX	8	CTACA	EVEREST	DNA140806P11	C	5	C5
R20140130155310	0	TCTGCCTGTCGAT	EVEREST-006	DNA131114P01	A	10	A10
C56GJACXX	5	ATGGTGA	EVEREST	DNA140806P05	D	5	D5
C56GJACXX	5	GTGACACAT	EVEREST	DNA140806P03	D	10	D10
AHW9J	0	GGTATGAAT	EVEREST	DNA150722P01	H	6	H6
C56GJACXX	5	TGTTAGCT	EVEREST	DNA140806P06	F	5	F5
HL755ADXX	1	CAGGCACAGA	EVEREST	DNA150722P09	H	8	H8
C5D1CACXX	7	GCCTT	EVEREST	DNA140806P09	A	12	A12
HL73LADXX	2	ACCGTCCAT	EVEREST	DNA150722P06	E	7	E7
HL755ADXX	1	ACGTT	EVEREST	DNA150722P09	C	11	C11
C5D1CACXX	8	TGAAT	EVEREST	DNA140806P10	B	10	B10
HH3WTADXX	1	GATCAT	EVEREST	DNA150722P03	B	1	B1
AHW9J	0	TAGAG	EVEREST	DNA150722P01	C	6	C6
AHW9J	0	GTCATG	EVEREST	DNA150722P01	B	7	B7
HL755ADXX	1	GCACT	EVEREST	DNA150722P09	G	8	G8
C56GJACXX	5	CCACTCA	EVEREST	DNA140806P03	B	6	B6
C5D1CACXX	7	GCGCAGAA	EVEREST	DNA140806P09	B	6	B6
AHW9J	0	ATGTACCG	EVEREST	DNA150722P01	H	6	H6
C5D1CACXX	8	GTAATACAG	EVEREST	DNA140806P11	E	7	E7
HH3WTADXX	1	TGGAGCCT	EVEREST	DNA150722P03	B	9	B9
C5D1CACXX	7	ACAACCAACT	EVEREST	DNA140806P07	G	10	G10
C56GJACXX	5	CATACGCG	EVEREST	DNA140806P05	F	2	F2
C5D1CACXX	8	CTCTCGCAT	EVEREST	DNA140806P10	A	7	A7
D0YB1ACXX	6	CATAT	EVEREST-002	DNA130313P03	C	10	C10
HL755ADXX	1	GTGCTACATT	EVEREST	DNA150722P09	A	5	A5
AHW9J	0	GTGCTACATT	EVEREST	DNA150722P01	A	5	A5
HL755ADXX	1	TAGGTG	EVEREST	DNA150722P09	G	10	G10
AHHD7	1	ACGACACA	EVEREST	DNA150722P12	B	5	B5
HL755ADXX	1	ATTAT	EVEREST	DNA150722P08	B	3	B3
AHW9J	0	GTAATACAG	EVEREST	DNA150722P01	E	7	E7
C5D1CACXX	8	TCACGGAAG	EVEREST	DNA140806P10	C	6	C6
HL73LADXX	2	AACGG	EVEREST	DNA150722P05	E	9	E9
HH3WTADXX	1	GCTGAA	EVEREST	DNA150722P03	D	11	D11
AHW9J	0	CGCACCAATT	EVEREST	DNA150722P01	C	5	C5
HL73LADXX	2	GGCAT	EVEREST	DNA150722P06	D	6	D6
C5D1CACXX	7	TATGT	EVEREST	DNA140806P07	E	10	E10
HL73LADXX	2	CCATCCAA	EVEREST	DNA150722P06	H	6	H6
AHHD7	1	CTCGTCG	EVEREST	DNA150722P12	H	3	H3
C5D1CACXX	7	AACGCACATT	EVEREST	DNA140806P07	B	2	B2
C56GJACXX	5	GAGTG	EVEREST	DNA140806P06	F	12	F12
HL755ADXX	1	GGCGGACGA	EVEREST	DNA150722P09	E	12	E12
C5D1CACXX	7	ACAGAAT	EVEREST	DNA140806P08	C	11	C11
AHW9J	0	CGTGTCA	EVEREST	DNA150722P01	D	12	D12
C5D1CACXX	8	ATGATACG	EVEREST	DNA140806P11	H	5	H5
HH3WTADXX	1	ATCCTG	EVEREST	DNA150722P03	E	1	E1
HL73LADXX	2	TAGCGGAT	EVEREST	DNA150722P04	D	1	D1
HH3WTADXX	1	AATGCAG	EVEREST	DNA150722P03	C	7	C7
HL755ADXX	1	TATTAGAA	EVEREST	DNA150722P09	F	11	F11
HL755ADXX	1	CAGTAA	EVEREST	DNA150722P09	H	10	H10
HL73LADXX	2	GACTAACT	EVEREST	DNA150722P06	C	5	C5
HH3WTADXX	1	TCGTCA	EVEREST	DNA150722P03	C	7	C7
HL73LADXX	2	TAGAG	EVEREST	DNA150722P06	C	6	C6
HH3WTADXX	1	TCGGCG	EVEREST	DNA150722P03	E	3	E3
HL755ADXX	1	GGTATGAAT	EVEREST	DNA150722P09	H	6	H6
C56GJACXX	5	TGCAGA	EVEREST	DNA140806P03	H	10	H10
HL755ADXX	1	TGCGG	EVEREST	DNA150722P08	G	3	G3
C5D1CACXX	8	GCGCACT	EVEREST	DNA140806P11	G	8	G8
HL73LADXX	2	GCAAGCCAT	EVEREST	DNA150722P04	B	5	B5
C56GJACXX	5	TAGTT	EVEREST	DNA140806P06	E	5	E5
AHW9J	0	CGTGGACAGT	EVEREST	DNA150722P01	G	4	G4
AHW9J	0	ACTGG	EVEREST	DNA150722P01	D	8	D8
C5D1CACXX	8	CTCGCAA	EVEREST	DNA140806P10	E	1	E1
C5D1CACXX	7	TAGAG	EVEREST	DNA140806P08	C	6	C6
C5D1CACXX	7	TTGGCGCT	EVEREST	DNA140806P08	G	4	G4
AHW9J	0	TTGGCGCT	EVEREST	DNA150722P01	G	4	G4
AHW9J	0	GTCGCCT	EVEREST	DNA150722P01	E	7	E7
C56GJACXX	5	ATCTCGT	EVEREST	DNA140806P05	C	1	C1
HL755ADXX	1	CTCAT	EVEREST	DNA150722P08	E	8	E8
C5D1CACXX	7	TGTCAAT	EVEREST	DNA140806P08	G	1	G1
C56GJACXX	5	GCACGAT	EVEREST	DNA140806P03	D	9	D9
HL755ADXX	1	TGTACA	EVEREST	DNA150722P08	B	3	B3
C5D1CACXX	8	GCACT	EVEREST	DNA140806P11	G	8	G8
HL73LADXX	2	CCGAT	EVEREST	DNA150722P06	G	7	G7
HL73LADXX	2	ACCAAG	EVEREST	DNA150722P06	G	6	G6
HL755ADXX	1	GTTCT	EVEREST	DNA150722P09	D	12	D12
AHW9J	0	CACCA	EVEREST	DNA150722P01	B	4	B4
C5D1CACXX	8	TGGCCAG	EVEREST	DNA140806P10	C	9	C9
C5D1CACXX	8	GTCACGA	EVEREST	DNA140806P10	G	5	G5
HL755ADXX	1	CTAAGCA	EVEREST	DNA150722P08	A	3	A3
HH3WTADXX	1	TTGCGCT	EVEREST	DNA150722P03	H	1	H1
C5D1CACXX	8	TGTATG	EVEREST	DNA140806P11	H	5	H5
AHW9J	0	GCGTCCT	EVEREST	DNA150722P01	H	5	H5
AHW9J	0	ATGATACG	EVEREST	DNA150722P01	H	5	H5
HL73LADXX	2	GTTCACA	EVEREST	DNA150722P06	H	4	H4
AHHD7	1	AACTT	EVEREST	DNA150722P12	A	5	A5
HL755ADXX	1	CGGTTGCAT	EVEREST	DNA150722P09	C	5	C5
C5D1CACXX	8	CTCGTGT	EVEREST	DNA140806P11	F	10	F10
C56GJACXX	5	CTTGA	EVEREST	DNA140806P03	G	5	G5
HH3WTADXX	1	CTAACA	EVEREST	DNA150722P03	C	8	C8
C56GJACXX	5	ATCGTACGT	EVEREST	DNA140806P04	F	12	F12
AHHD7	1	TATAAGCAG	EVEREST	DNA150722P12	B	9	B9
HL73LADXX	2	CGTTGGT	EVEREST	DNA150722P07	D	4	D4
C5D1CACXX	8	GTTCGGT	EVEREST	DNA140806P10	A	7	A7
C5D1CACXX	8	GCGGA	EVEREST	DNA140806P11	G	5	G5
HL73LADXX	2	GGCCTG	EVEREST	DNA150722P05	D	8	D8
AHHD7	1	ATAAGG	EVEREST	DNA150722P12	A	3	A3
AHW9J	0	ACCGTCCAT	EVEREST	DNA150722P01	E	7	E7
C56GJACXX	5	ACAACCAACT	EVEREST	DNA140806P03	G	10	G10
C5D1CACXX	7	ATCAA	EVEREST	DNA140806P09	F	7	F7
C56GJACXX	5	CACGAG	EVEREST	DNA140806P06	H	12	H12
AHW9J	0	ATCTTA	EVEREST	DNA150722P01	G	4	G4
AHHD7	1	GTCCTGCCA	EVEREST	DNA150722P12	E	5	E5
HL73LADXX	2	TATGT	EVEREST	DNA150722P04	E	10	E10
HL73LADXX	2	CGTAGCAACA	EVEREST	DNA150722P06	F	12	F12
AHW9J	0	TGGTCAAG	EVEREST	DNA150722P01	F	6	F6
AHHD7	1	ATATT	EVEREST	DNA150722P12	D	8	D8
HH3WTADXX	1	CCGTGA	EVEREST	DNA150722P03	D	7	D7
AHW9J	0	TGTACGCA	EVEREST	DNA150722P01	F	4	F4
HL73LADXX	2	GCGTGCCAGA	EVEREST	DNA150722P06	F	7	F7
AHW9J	0	GGCCTG	EVEREST	DNA150722P01	D	8	D8
C5D1CACXX	8	ACAGT	EVEREST	DNA140806P10	H	9	H9
HL73LADXX	2	TTGGCGCT	EVEREST	DNA150722P06	G	4	G4
HL755ADXX	1	CAGAGGT	EVEREST	DNA150722P08	B	7	B7
HH3WTADXX	1	TGTTACG	EVEREST	DNA150722P03	D	11	D11
AHW9J	0	AACAGACATT	EVEREST	DNA150722P01	B	4	B4
AHHD7	1	CCTTCG	EVEREST	DNA150722P12	H	3	H3
C5D1CACXX	8	GCGAG	EVEREST	DNA140806P11	H	4	H4
AHW9J	0	CTACA	EVEREST	DNA150722P01	C	5	C5
C5D1CACXX	8	AATGAACGA	EVEREST	DNA140806P10	G	7	G7
C5D1CACXX	8	TAGCCAA	EVEREST	DNA140806P10	E	6	E6
HL755ADXX	1	CCTTCG	EVEREST	DNA150722P09	H	3	H3
AHHD7	1	ACTAA	EVEREST	DNA150722P12	H	3	H3
AHW9J	0	CTAACGAAT	EVEREST	DNA150722P01	C	6	C6
C56GJACXX	5	ACAGAAT	EVEREST	DNA140806P05	C	11	C11
AHHD7	1	GGCCTCG	EVEREST	DNA150722P12	A	6	A6
C56GJACXX	5	CGCAACCAGT	EVEREST	DNA140806P03	F	9	F9
C5D1CACXX	8	CTGCCGT	EVEREST	DNA140806P10	B	10	B10
HL73LADXX	2	CCGACG	EVEREST	DNA150722P06	E	6	E6
AHHD7	1	TGTATG	EVEREST	DNA150722P12	H	5	H5
HL755ADXX	1	TATTGCAG	EVEREST	DNA150722P08	E	5	E5
C5D1CACXX	7	CCGAACA	EVEREST	DNA140806P07	G	1	G1
HL755ADXX	1	GCGGA	EVEREST	DNA150722P09	G	5	G5
HL755ADXX	1	GTCATG	EVEREST	DNA150722P09	B	7	B7
HH3WTADXX	1	GCGCAGAA	EVEREST	DNA150722P03	B	6	B6
HL73LADXX	2	CATAAG	EVEREST	DNA150722P06	C	7	C7
AHHD7	1	CAATA	EVEREST	DNA150722P12	A	3	A3
C5D1CACXX	8	GCTGAA	EVEREST	DNA140806P11	D	11	D11
C5D1CACXX	7	CCTTGCCATT	EVEREST	DNA140806P07	D	2	D2
AHW9J	0	CCGACG	EVEREST	DNA150722P01	E	6	E6
AHW9J	0	TAGCCAA	EVEREST	DNA150722P01	E	6	E6
C5D1CACXX	8	GTGACACAT	EVEREST	DNA140806P10	D	10	D10
C5D1CACXX	8	TATTCGCAT	EVEREST	DNA140806P10	E	1	E1
HH3WTADXX	1	TGAGA	EVEREST	DNA150722P03	B	7	B7
AHW9J	0	ATAGG	EVEREST	DNA150722P01	F	6	F6
AHW9J	0	CCGTTCA	EVEREST	DNA150722P01	G	4	G4
HL755ADXX	1	AAGGA	EVEREST	DNA150722P09	F	3	F3
C5D1CACXX	8	ACTGCGAT	EVEREST	DNA140806P10	D	3	D3
AHW9J	0	ATATT	EVEREST	DNA150722P01	D	8	D8
C5D1CACXX	7	AAGCG	EVEREST	DNA140806P09	D	2	D2
C5D1CACXX	7	ACACG	EVEREST	DNA140806P08	A	8	A8
C5D1CACXX	8	GGTTG	EVEREST	DNA140806P10	H	9	H9
AHW9J	0	GTCTCAACG	EVEREST	DNA150722P01	E	8	E8
AHW9J	0	GTTCACA	EVEREST	DNA150722P01	H	4	H4
AHW9J	0	GACTAACT	EVEREST	DNA150722P01	C	5	C5
AHW9J	0	TCACGGAAG	EVEREST	DNA150722P01	C	6	C6
C5D1CACXX	8	CTCTA	EVEREST	DNA140806P10	G	6	G6
AHW9J	0	GGATTG	EVEREST	DNA150722P01	B	4	B4
HL73LADXX	2	GTTACA	EVEREST	DNA150722P05	F	5	F5
AHW9J	0	CAGAGGT	EVEREST	DNA150722P01	B	7	B7
AHW9J	0	AACGACCACA	EVEREST	DNA150722P01	H	5	H5
C5D1CACXX	8	CATAT	EVEREST	DNA140806P10	C	10	C10
HL755ADXX	1	TGGCAACAGA	EVEREST	DNA150722P08	G	3	G3
AHW9J	0	ACGCTAA	EVEREST	DNA150722P01	E	6	E6
C5D1CACXX	7	CGCCTCAT	EVEREST	DNA140806P08	A	6	A6
AHW9J	0	GGCGGACGA	EVEREST	DNA150722P01	E	12	E12
HL73LADXX	2	CTCGCGG	EVEREST	DNA150722P04	D	5	D5
C5D1CACXX	8	TGCCTA	EVEREST	DNA140806P10	E	9	E9
HL755ADXX	1	AACTGG	EVEREST	DNA150722P08	E	5	E5
HH3WTADXX	1	TCCAG	EVEREST	DNA150722P03	B	1	B1
HH3WTADXX	1	CCTGCCA	EVEREST	DNA150722P03	G	6	G6
C5D1CACXX	7	CACACGA	EVEREST	DNA140806P09	B	12	B12
HL755ADXX	1	GTCTCAACG	EVEREST	DNA150722P08	E	8	E8
AHHD7	1	ATTCA	EVEREST	DNA150722P12	C	9	C9
AHW9J	0	TGTATACAG	EVEREST	DNA150722P01	H	4	H4
AHHD7	1	TGCTT	EVEREST	DNA150722P12	A	5	A5
HL73LADXX	2	TGGTCAAG	EVEREST	DNA150722P06	F	6	F6
AHHD7	1	ACCGA	EVEREST	DNA150722P12	D	3	D3
C5D1CACXX	8	CTTCCGCAA	EVEREST	DNA140806P11	H	11	H11
C5D1CACXX	7	GGAACGA	EVEREST	DNA140806P07	D	4	D4
HH3WTADXX	1	TCAGTAAT	EVEREST	DNA150722P03	B	6	B6
C5D1CACXX	7	GCACGAT	EVEREST	DNA140806P07	D	9	D9
C5D1CACXX	8	AAGCAACT	EVEREST	DNA140806P10	C	3	C3
C5D1CACXX	8	GCGCTCA	EVEREST	DNA140806P10	C	3	C3
C5D1CACXX	7	TTCGTT	EVEREST	DNA140806P07	E	3	E3
C5D1CACXX	7	GGATGCCT	EVEREST	DNA140806P09	C	12	C12
C56GJACXX	5	TGATCGCT	EVEREST	DNA140806P05	F	3	F3
HL755ADXX	1	GTAGGCA	EVEREST	DNA150722P09	G	5	G5
AHHD7	1	CATGG	EVEREST	DNA150722P12	A	5	A5
AHW9J	0	GCGAG	EVEREST	DNA150722P01	H	4	H4
AHW9J	0	GCCAGACATT	EVEREST	DNA150722P01	E	7	E7
C56GJACXX	5	TCTAACAAGT	EVEREST	DNA140806P06	E	12	E12
C5D1CACXX	8	TAGAG	EVEREST	DNA140806P10	C	6	C6
C5D1CACXX	8	CATAAG	EVEREST	DNA140806P10	C	7	C7
HL73LADXX	2	AAGGA	EVEREST	DNA150722P05	F	3	F3
C5D1CACXX	8	TGTATACAG	EVEREST	DNA140806P11	H	4	H4
AHHD7	1	GTAGA	EVEREST	DNA150722P12	H	3	H3
C5D1CACXX	8	ATTCA	EVEREST	DNA140806P10	C	9	C9
HL755ADXX	1	ATCTTA	EVEREST	DNA150722P09	G	4	G4
AHW9J	0	TCACA	EVEREST	DNA150722P01	C	6	C6
HL73LADXX	2	TCTGA	EVEREST	DNA150722P05	F	4	F4
C5D1CACXX	8	GTCATG	EVEREST	DNA140806P11	B	7	B7
C56GJACXX	5	TATTGCAG	EVEREST	DNA140806P05	E	5	E5
C5D1CACXX	7	GAACTT	EVEREST	DNA140806P08	A	2	A2
AHHD7	1	ACCAGGA	EVEREST	DNA150722P12	A	6	A6
C56GJACXX	5	CTCTA	EVEREST	DNA140806P03	G	6	G6
C5D1CACXX	7	ATATCGCCA	EVEREST	DNA140806P07	F	6	F6
HL73LADXX	2	TGTACCAG	EVEREST	DNA150722P06	E	4	E4
AHW9J	0	CGTCA	EVEREST	DNA150722P01	D	6	D6
AHW9J	0	GGCAT	EVEREST	DNA150722P01	D	6	D6
HL755ADXX	1	TGTCTCCT	EVEREST	DNA150722P09	A	4	A4
C5D1CACXX	7	GCTAT	EVEREST	DNA140806P09	B	8	B8
HL755ADXX	1	TGAGA	EVEREST	DNA150722P09	B	7	B7
AHHD7	1	TGGCCAG	EVEREST	DNA150722P12	C	9	C9
HL755ADXX	1	TTGCACCAG	EVEREST	DNA150722P09	G	1	G1
C5D1CACXX	8	ACGACACA	EVEREST	DNA140806P11	B	5	B5
C56GJACXX	5	TCACGGAAG	EVEREST	DNA140806P03	C	6	C6
C5D1CACXX	8	CACGAG	EVEREST	DNA140806P11	H	12	H12
C5D1CACXX	7	GGCTTA	EVEREST	DNA140806P07	A	2	A2
C5D1CACXX	8	GAGCGCT	EVEREST	DNA140806P10	D	10	D10
AHW9J	0	CAGCT	EVEREST	DNA150722P01	F	4	F4
AHW9J	0	ACTGCT	EVEREST	DNA150722P01	F	4	F4
C5D1CACXX	8	CGGTTGCAT	EVEREST	DNA140806P11	C	5	C5
AHW9J	0	CGGTTGCAT	EVEREST	DNA150722P01	C	5	C5
HL755ADXX	1	GCGCACT	EVEREST	DNA150722P09	G	8	G8
AHW9J	0	GCTCTGCGA	EVEREST	DNA150722P01	E	8	E8
C56GJACXX	5	GCGAG	EVEREST	DNA140806P06	H	4	H4
C5D1CACXX	7	TTGAA	EVEREST	DNA140806P09	F	2	F2
AHW9J	0	TGGCACAGA	EVEREST	DNA150722P01	H	4	H4
C56GJACXX	5	TGGCCAG	EVEREST	DNA140806P03	C	9	C9
HL755ADXX	1	CGTCA	EVEREST	DNA150722P09	D	6	D6
AHW9J	0	TGACGT	EVEREST	DNA150722P01	E	8	E8
C5D1CACXX	8	GTGCTACATT	EVEREST	DNA140806P11	A	5	A5
AHW9J	0	CTTATG	EVEREST	DNA150722P01	B	6	B6
HL755ADXX	1	ATGTG	EVEREST	DNA150722P09	B	11	B11
C5D1CACXX	7	ACGTT	EVEREST	DNA140806P09	C	11	C11
AHHD7	1	GATGGCCAT	EVEREST	DNA150722P12	C	9	C9
HL73LADXX	2	GGCACGCAT	EVEREST	DNA150722P05	F	2	F2
HL755ADXX	1	TTACT	EVEREST	DNA150722P09	G	3	G3
C5D1CACXX	7	GCTCCGA	EVEREST	DNA140806P07	F	12	F12
HL73LADXX	2	CAGATA	EVEREST	DNA150722P04	B	1	B1
C5D1CACXX	7	GGATGA	EVEREST	DNA140806P08	B	11	B11
C5D1CACXX	8	GAGTCACAAT	EVEREST	DNA140806P11	B	5	B5
C56GJACXX	5	CAGTGCCATT	EVEREST	DNA140806P03	F	10	F10
C5D1CACXX	8	TTGGAA	EVEREST	DNA140806P11	A	7	A7
C5D1CACXX	8	ATCTGACT	EVEREST	DNA140806P10	F	5	F5
AHW9J	0	CCTCG	EVEREST	DNA150722P01	D	8	D8
C5D1CACXX	7	TGGTCAAG	EVEREST	DNA140806P08	F	6	F6
AHHD7	1	CGCAACCAGT	EVEREST	DNA150722P12	F	9	F9
C56GJACXX	5	CTGCCGT	EVEREST	DNA140806P05	B	10	B10
HH3WTADXX	1	GATTGGAAGA	EVEREST	DNA150722P03	E	11	E11
AHW9J	0	GGTTG	EVEREST	DNA150722P01	H	9	H9
C5D1CACXX	8	CGGTG	EVEREST	DNA140806P11	H	11	H11
AHHD7	1	TCCGAG	EVEREST	DNA150722P12	A	9	A9
HL755ADXX	1	CCGTTCA	EVEREST	DNA150722P09	G	4	G4
C5D1CACXX	7	CCGAT	EVEREST	DNA140806P08	G	7	G7
C5D1CACXX	7	TCGTGACAGT	EVEREST	DNA140806P08	G	8	G8
HH3WTADXX	1	GGTATGAAT	EVEREST	DNA150722P03	H	6	H6
AHW9J	0	TCTGA	EVEREST	DNA150722P01	F	4	F4
AHHD7	1	GTGCTACATT	EVEREST	DNA150722P12	A	5	A5
C5D1CACXX	8	TCTTGG	EVEREST	DNA140806P10	F	2	F2
HL755ADXX	1	ATCGTACGT	EVEREST	DNA150722P09	F	12	F12
C56GJACXX	5	TATCA	EVEREST	DNA140806P03	D	6	D6
HL73LADXX	2	ATCTGCAACA	EVEREST	DNA150722P05	E	3	E3
AHW9J	0	GTCGT	EVEREST	DNA150722P01	D	6	D6
AHHD7	1	AAGGCCAACT	EVEREST	DNA150722P12	F	9	F9
C56GJACXX	5	GGATTG	EVEREST	DNA140806P04	B	4	B4
AHW9J	0	CTCAT	EVEREST	DNA150722P01	E	8	E8
HH3WTADXX	1	CAAGCCAATT	EVEREST	DNA150722P03	E	1	E1
HL755ADXX	1	ACAACGCAT	EVEREST	DNA150722P09	D	12	D12
C5D1CACXX	8	GAATGCAATA	EVEREST	DNA140806P10	E	11	E11
C5D1CACXX	8	TTCCA	EVEREST	DNA140806P10	C	10	C10
C5D1CACXX	7	TGGCCAG	EVEREST	DNA140806P07	C	9	C9
C5D1CACXX	8	AAGGCCAACT	EVEREST	DNA140806P10	F	9	F9
C5D1CACXX	7	CTTATG	EVEREST	DNA140806P08	B	6	B6
HL73LADXX	2	TGTACGCA	EVEREST	DNA150722P06	F	4	F4
C5D1CACXX	8	GCGTAG	EVEREST	DNA140806P10	E	12	E12
HH3WTADXX	1	AATGGCA	EVEREST	DNA150722P03	G	6	G6
C5D1CACXX	8	CTCCAA	EVEREST	DNA140806P10	E	11	E11
AHHD7	1	CTTCAGA	EVEREST	DNA150722P12	D	3	D3
C56GJACXX	5	GTAAG	EVEREST	DNA140806P05	E	3	E3
C56GJACXX	5	CTGTGT	EVEREST	DNA140806P04	A	8	A8
HL755ADXX	1	AATAAGAGT	EVEREST	DNA150722P09	F	11	F11
AHHD7	1	TATTGCAG	EVEREST	DNA150722P12	E	5	E5
C5D1CACXX	8	ACCTG	EVEREST	DNA140806P11	H	9	H9
C5D1CACXX	8	CGCAACCAGT	EVEREST	DNA140806P10	F	9	F9
C5D1CACXX	7	CTTAG	EVEREST	DNA140806P07	H	11	H11
AHW9J	0	TCGTCA	EVEREST	DNA150722P01	C	7	C7
C5D1CACXX	7	AATTAG	EVEREST	DNA140806P07	C	4	C4
C5D1CACXX	8	ATATAA	EVEREST	DNA140806P10	F	3	F3
C5D1CACXX	8	TGAGA	EVEREST	DNA140806P11	B	7	B7
AHW9J	0	TGTAG	EVEREST	DNA150722P01	E	6	E6
HL73LADXX	2	CCTGCCA	EVEREST	DNA150722P05	G	6	G6
AHHD7	1	CGCCTCAT	EVEREST	DNA150722P12	A	6	A6
HL73LADXX	2	AACTGG	EVEREST	DNA150722P04	E	5	E5
C5D1CACXX	8	TGTTACG	EVEREST	DNA140806P11	D	11	D11
C5D1CACXX	7	TGCAGA	EVEREST	DNA140806P07	H	10	H10
HL755ADXX	1	GATTA	EVEREST	DNA150722P09	G	3	G3
C5D1CACXX	8	GCGTACAAT	EVEREST	DNA140806P10	C	7	C7
AHHD7	1	GAGACG	EVEREST	DNA150722P12	F	9	F9
C5D1CACXX	8	GTAGGCA	EVEREST	DNA140806P11	G	5	G5
C5D1CACXX	7	TGTACA	EVEREST	DNA140806P08	B	3	B3
HL73LADXX	2	ATCGTACGT	EVEREST	DNA150722P05	F	12	F12
AHW9J	0	TATCA	EVEREST	DNA150722P01	D	6	D6
C5D1CACXX	8	AACTT	EVEREST	DNA140806P11	A	5	A5
HL73LADXX	2	TTACACA	EVEREST	DNA150722P05	G	7	G7
AHHD7	1	AATCGGAGG	EVEREST	DNA150722P12	A	9	A9
C56GJACXX	5	TCAACACT	EVEREST	DNA140806P06	G	7	G7
HH3WTADXX	1	GCCAGACATT	EVEREST	DNA150722P03	E	7	E7
AHW9J	0	CAACCACACA	EVEREST	DNA150722P01	E	12	E12
HL755ADXX	1	TAGTT	EVEREST	DNA150722P09	E	5	E5
C5D1CACXX	8	TAAGACA	EVEREST	DNA140806P11	A	7	A7
C5D1CACXX	8	CCTTA	EVEREST	DNA140806P11	H	10	H10
C5D1CACXX	8	ATGAGCAA	EVEREST	DNA140806P10	F	5	F5
HL755ADXX	1	TGGCCAG	EVEREST	DNA150722P08	C	9	C9
C56GJACXX	5	GCGTAG	EVEREST	DNA140806P05	E	12	E12
AHW9J	0	ACAGT	EVEREST	DNA150722P01	H	9	H9
HL755ADXX	1	GCGCTCA	EVEREST	DNA150722P08	C	3	C3
HL755ADXX	1	AAGCAACT	EVEREST	DNA150722P08	C	3	C3
HL755ADXX	1	GTCGT	EVEREST	DNA150722P09	D	6	D6
AHHD7	1	TGACCG	EVEREST	DNA150722P12	F	9	F9
HL73LADXX	2	TCCTCCA	EVEREST	DNA150722P06	H	7	H7
HL73LADXX	2	CGGCGGCCT	EVEREST	DNA150722P07	E	4	E4
C56GJACXX	5	CAGAA	EVEREST	DNA140806P06	H	7	H7
AHW9J	0	CCGTACCACT	EVEREST	DNA150722P01	H	9	H9
C5D1CACXX	7	GAATT	EVEREST	DNA140806P09	E	2	E2
HH3WTADXX	1	GTAATACAG	EVEREST	DNA150722P03	E	7	E7
HL755ADXX	1	GCCGCAAT	EVEREST	DNA150722P08	B	7	B7
AHHD7	1	ATAGACCG	EVEREST	DNA150722P12	D	3	D3
AHHD7	1	TCCGT	EVEREST	DNA150722P12	A	9	A9
AHW9J	0	CATAAG	EVEREST	DNA150722P01	C	7	C7
AHW9J	0	GCGTAG	EVEREST	DNA150722P01	E	12	E12
C5D1CACXX	7	CAGTGCCATT	EVEREST	DNA140806P07	F	10	F10
HL755ADXX	1	ACATCACCG	EVEREST	DNA150722P09	G	1	G1
HL73LADXX	2	CCTTCG	EVEREST	DNA150722P05	H	3	H3
AHW9J	0	GCGTACAAT	EVEREST	DNA150722P01	C	7	C7
AHHD7	1	CCTGAGAA	EVEREST	DNA150722P12	A	9	A9
HL755ADXX	1	TGTAG	EVEREST	DNA150722P09	E	6	E6
AHHD7	1	ACTGCGAT	EVEREST	DNA150722P12	D	3	D3
HL755ADXX	1	ATTCA	EVEREST	DNA150722P08	C	9	C9
AHW9J	0	AATGCAG	EVEREST	DNA150722P01	C	7	C7
C5D1CACXX	8	CCTGAGAA	EVEREST	DNA140806P11	A	9	A9
C56GJACXX	5	CATAT	EVEREST	DNA140806P03	C	10	C10
C5D1CACXX	8	TTGAGACAG	EVEREST	DNA140806P10	D	7	D7
HH3WTADXX	1	GGATCACAGA	EVEREST	DNA150722P03	E	11	E11
C5D1CACXX	8	GTACGGACG	EVEREST	DNA140806P11	H	12	H12
C56GJACXX	5	CCGTTCA	EVEREST	DNA140806P06	G	4	G4
C5D1CACXX	8	CAACCACACA	EVEREST	DNA140806P10	E	12	E12
AHW9J	0	TCTAACAAGT	EVEREST	DNA150722P01	E	12	E12
HL73LADXX	2	CATTGA	EVEREST	DNA150722P06	H	11	H11
HL755ADXX	1	GTCCTGCCA	EVEREST	DNA150722P09	E	5	E5
C5D1CACXX	8	AATCGGAGG	EVEREST	DNA140806P11	A	9	A9
C5D1CACXX	8	ACGCGCG	EVEREST	DNA140806P10	D	7	D7
C5D1CACXX	8	CATACGCG	EVEREST	DNA140806P10	F	2	F2
AHW9J	0	ACCTG	EVEREST	DNA150722P01	H	9	H9
C5D1CACXX	8	ACCGA	EVEREST	DNA140806P10	D	3	D3
HL755ADXX	1	ACGCTAA	EVEREST	DNA150722P09	E	6	E6
HL755ADXX	1	GAGTG	EVEREST	DNA150722P09	F	12	F12
C5D1CACXX	8	CAGTAA	EVEREST	DNA140806P11	H	10	H10
C5D1CACXX	8	TGATCGCT	EVEREST	DNA140806P10	F	3	F3
AHHD7	1	CTGTTG	EVEREST	DNA150722P12	A	6	A6
C0P27ACXX	8	CTAAGCA	FDF301	DNA120221P03	A	3	A03
C5D1CACXX	8	AATGCAG	FULLER	DNA140806P11	C	7	C7
C0P27ACXX	7	CTCGCGG	FULLER-0476	DNA120221P02	D	5	D05
C0P27ACXX	6	CGTTCA	FULLER	DNA120221P01	H	12	H12
C25U1ACXX	2	CTAACGAAT	FULLER-0479	DNA120215P14	C	6	C06
C56GJACXX	5	AACTT	FULLER	DNA140806P04	A	5	A5
C25U1ACXX	1	CCATG	FULLER-0478	DNA120215P12	B	11	B11
C0P27ACXX	6	CAGAGGT	FULLER-0473	DNA120221P01	B	7	B07
C2655ACXX	3	CACAACAAGT	FULLER-001	DNA120215P06	C	10	C10
R20130723171321	0	AGGCAATTGCGAT	FULLER-0492	DNA130313P03	B	3	B03
C5D1CACXX	7	AACGACCACA	FULLER	DNA140806P08	H	5	H5
C25U1ACXX	2	TCACA	FULLER-006	DNA120215P14	C	6	C06
R20140130155310	0	TCGAAGGCAGGCGAT	FULLER-022	DNA131114P01	H	10	H10
R20140130155310	0	CCTGCCATTCGCGAT	FULLER-014	DNA131114P01	A	11	A11
C5D1CACXX	7	TCCTCCA	FULLER	DNA140806P08	H	7	H7
C25U1ACXX	1	ATGTG	FULLER-0477	DNA120215P12	B	11	B11
R20140130155310	0	CCTGGTTGTCGAT	FULLER-021	DNA131114P01	G	10	G10
R20140130155310	0	CGGAAGAACCTCGAT	FULLER-017	DNA131114P01	D	10	D10
HL73LADXX	2	GCGTACAAT	FULLER	DNA150722P04	C	7	C7
HL755ADXX	1	GGCAT	FULLER	DNA150722P08	D	6	D6
C25U1ACXX	2	ATCTGT	FULLER-0471	DNA120215P13	C	11	C11
C5D1CACXX	7	TTGAGACAG	FULLER	DNA140806P08	D	7	D7
R20140130155310	0	CTAGGACATTCGAT	FULLER-0488	DNA131114P01	C	11	C11
HL73LADXX	2	GCGCACT	FULLER	DNA150722P05	G	8	G8
C5D1CACXX	7	CTCGTGT	FULLER	DNA140806P09	F	10	F10
C5D1CACXX	7	TGATAAT	FULLER	DNA140806P09	D	1	D1
C25U1ACXX	1	GCGCAGAA	FULLER-0465	DNA120215P12	B	6	B06
C5D1CACXX	8	TCGTCA	FULLER	DNA140806P11	C	7	C7
C0P27ACXX	6	CATAT	FULLER-008	DNA120221P01	C	10	C10
R20131025171321	0	AGGCAATTGCGAT	FULLER-013	DNA130313P03	B	3	B03
R20140130155310	0	TTGGCATCTCGAT	FULLER-0487	DNA131114P01	B	11	B11
C2655ACXX	4	CGTCGCCACT	FULLER-002	DNA120215P07	H	7	H07
C2655ACXX	4	TCCTCCA	FULLER-002	DNA120215P07	H	7	H07
R20140130155310	0	CTTCCATAACGAT	FULLER-018	DNA131114P01	D	11	D11
HL73LADXX	2	GGTAAGCA	FULLER	DNA150722P05	H	8	H8
D0YB1ACXX	6	TGTACA	FULLER-0490	DNA130313P03	B	3	B03
HL755ADXX	1	TATCA	FULLER	DNA150722P08	D	6	D6
D0YB1ACXX	6	ATTAT	FULLER-0491	DNA130313P03	B	3	B03
C25U1ACXX	2	ACAGAAT	FULLER-0472	DNA120215P13	C	11	C11
R20140130155310	0	CGAAGCGATTCGAT	FULLER-019	DNA131114P01	E	10	E10
R20140130155310	0	CAGCCAATTCTCGAT	FULLER-020	DNA131114P01	F	10	F10
C56GJACXX	5	TGTGAGG	FULLER	DNA140806P05	F	10	F10
C5D1CACXX	7	CCAGGCAACA	FULLER	DNA140806P09	C	1	C1
HL755ADXX	1	GTCGCCT	FULLER	DNA150722P08	E	7	E7
C2655ACXX	3	TCGTA	FULLER-0468	DNA120215P06	C	10	C10
C5D1CACXX	7	CTAACGAAT	FULLER	DNA140806P09	C	6	C6
C25U1ACXX	1	TCAGTAAT	FULLER-003	DNA120215P12	B	6	B06
C5D1CACXX	7	TCACGGAAG	FULLER	DNA140806P07	C	6	C6
C56GJACXX	5	TAATTAA	FULLER	DNA140806P05	E	10	E10
HL73LADXX	2	ATTAT	FULLER	DNA150722P04	B	3	B3
HL755ADXX	1	CCGACG	FULLER	DNA150722P08	E	6	E6
HL755ADXX	1	TAGCCAA	FULLER	DNA150722P08	E	6	E6
C5D1CACXX	8	ATATCGCCA	FULLER	DNA140806P10	F	6	F6
HL755ADXX	1	ACCGTCCAT	FULLER	DNA150722P08	E	7	E7
C5D1CACXX	8	TGGTCAAG	FULLER	DNA140806P10	F	6	F6
HL73LADXX	2	TCGTGACAGT	GALLAGHER	DNA150722P06	G	8	G8
HL755ADXX	1	TTACACA	GALLAGHER	DNA150722P09	G	7	G7
C5D1CACXX	7	GTTGGAAG	GALLAGHER	DNA140806P09	D	10	D10
HH3WTADXX	1	AACCTA	GALLAGHER	DNA150722P03	A	1	A1
HL755ADXX	1	TCAACACT	GALLAGHER	DNA150722P09	G	7	G7
C5D1CACXX	8	TGGCAACAGA	GALLAGHER	DNA140806P10	G	3	G3
HL73LADXX	2	AATTG	GALLAGHER	DNA150722P06	H	8	H8
C5D1CACXX	7	TAGATGA	GALLAGHER	DNA140806P07	B	9	B9
D0YB1ACXX	6	TCCGT	GALLAGHER-001	DNA130313P03	A	9	A09
R20131025171321	0	TCCTGGCACATCGAT	GALLAGHER-003	DNA130313P03	A	9	A09
C5D1CACXX	7	TCCGAG	GALLAGHER	DNA140806P07	A	9	A9
C56GJACXX	5	CTCGG	GALLAGHER	DNA140806P06	G	2	G2
HL73LADXX	2	AATGGCA	GALLAGHER	DNA150722P07	G	6	G6
HL73LADXX	2	TCCGT	GALLAGHER	DNA150722P06	A	9	A9
HL73LADXX	2	CGCGCCG	GALLAGHER	DNA150722P05	B	8	B8
AHW9J	0	GAGTG	GALLAGHER	DNA150722P01	F	12	F12
R20140130155310	0	CCAGCCTCAACGAT	GALLAGHER-0494	DNA131114P01	E	11	E11
AHW9J	0	ATCGTACGT	GALLAGHER	DNA150722P01	F	12	F12
C5D1CACXX	7	CGCATG	GALLAGHER	DNA140806P09	A	11	A11
HL755ADXX	1	GTAATACAG	GALLAGHER	DNA150722P09	E	7	E7
C5D1CACXX	8	TGCGG	GALLAGHER	DNA140806P10	G	3	G3
AHW9J	0	GCTCCGA	GALLAGHER	DNA150722P01	F	12	F12
R20130723171321	0	TCCTGGCACATCGAT	GALLAGHER-002	DNA130313P03	A	9	A09
HL755ADXX	1	GCCAGACATT	GALLAGHER	DNA150722P09	E	7	E7
C5D1CACXX	7	CACAACAAGT	GALLAGHER	DNA140806P09	C	10	C10
HL73LADXX	2	AAGACGCT	GALLAGHER	DNA150722P04	D	11	D11
C56GJACXX	5	TAGAG	GALLAGHER	DNA140806P05	C	6	C6
C56GJACXX	5	CCAGGCAACA	GALLAGHER	DNA140806P06	C	1	C1
HL73LADXX	2	GTCTTACT	GALLAGHER	DNA150722P07	F	1	F1
HL755ADXX	1	TGATCGCT	GALLAGHER	DNA150722P08	F	3	F3
R20140130155310	0	CTTGGTTATTCGAT	GALLAGHER-005	DNA131114P01	F	11	F11
AHHD7	1	GCGCACT	GALLAGHER	DNA150722P12	G	8	G8
HL755ADXX	1	ATATAA	GALLAGHER	DNA150722P08	F	3	F3
HL73LADXX	2	GGTATA	GALLAGHER	DNA150722P04	E	2	E2
HL73LADXX	2	TATAAGCAG	GALLAGHER	DNA150722P06	B	9	B9
HL73LADXX	2	ATTCA	GALLAGHER	DNA150722P06	C	9	C9
C5D1CACXX	8	ATCTGT	GALLAGHER	DNA140806P10	C	11	C11
C5D1CACXX	8	ACAGAAT	GALLAGHER	DNA140806P10	C	11	C11
D0YB1ACXX	6	TCCGAG	GALLAGHER-0496	DNA130313P03	A	9	A09
HL73LADXX	2	GTCCTGCCA	GALLAGHER	DNA150722P05	E	5	E5
AHHD7	1	GCGCCG	GALLAGHER	DNA150722P12	G	8	G8
HH3WTADXX	1	CATCACAAG	GALLAGHER	DNA150722P03	A	1	A1
AHW9J	0	CGTAGCAACA	GALLAGHER	DNA150722P01	F	12	F12
C56GJACXX	5	CTATCACT	GALLAGHER	DNA140806P05	G	2	G2
AHHD7	1	TCGTGACAGT	GALLAGHER	DNA150722P12	G	8	G8
HL73LADXX	2	CTCGCAA	GALLAGHER	DNA150722P06	E	1	E1
AHHD7	1	GCACT	GALLAGHER	DNA150722P12	G	8	G8
C56GJACXX	5	GCGCTCA	GALLAGHER	DNA140806P03	C	3	C3
C5D1CACXX	7	GGCCA	GALLAGHER	DNA140806P09	B	3	B3
C5D1CACXX	7	AACAGCACT	GALLAGHER	DNA140806P09	C	3	C3
C5D1CACXX	7	GGAAGACAT	GALLAGHER	DNA140806P07	H	1	H1
AHW9J	0	CTAAGCA	HATCHER	DNA150722P01	A	3	A3
C25U1ACXX	1	GGATCACAGA	HATCHER	DNA120215P12	E	11	E11
C0P27ACXX	6	GTGACACAT	HATCHER-003	DNA120221P01	D	10	D10
C25U1ACXX	1	TTAGAG	HATCHER-002	DNA120215P12	F	6	F06
C5D1CACXX	7	AATCT	HATCHER	DNA140806P09	D	9	D9
D0YB1ACXX	5	CAGCT	HATCHER-0623	DNA130313P02	F	4	F04
C0P27ACXX	7	TGACGCCA	HATCHER	DNA120221P02	A	1	A01
R20140307151029	0	CGAGGTTATCGAT	HATCHER-009	DNA130313P02	F	4	F04
C5D1CACXX	8	CAGCGCAAGA	HATCHER	DNA140806P10	C	4	C4
C2AT0ACXX	8	CAGCT	HATCHER-008	DNA130313P02	F	4	F04
AHW9J	0	CAATA	HATCHER	DNA150722P01	A	3	A3
D0YB1ACXX	5	ACTGCT	HATCHER-007	DNA130313P02	F	4	F04
C25U1ACXX	1	GATTGGAAGA	HATCHER	DNA120215P12	E	11	E11
C0P27ACXX	7	AACTGG	HATCHER-005	DNA120221P02	E	5	E05
C5D1CACXX	8	AATTAG	HATCHER	DNA140806P10	C	4	C4
C25U1ACXX	1	ATAGG	HATCHER-002	DNA120215P12	F	6	F06
C56GJACXX	5	GTGCTACATT	HATCHER	DNA140806P06	A	5	A5
C0P27ACXX	7	TTGCTG	HATCHER	DNA120221P02	E	9	E09
D0YB1ACXX	5	TGTACGCA	HATCHER-007	DNA130313P02	F	4	F04
C2AT0ACXX	8	TCTGA	HATCHER-0626	DNA130313P02	F	4	F04
AHW9J	0	ATAAGG	HATCHER	DNA150722P01	A	3	A3
C2AT0ACXX	8	TGTACGCA	HATCHER-0628	DNA130313P02	F	4	F04
AHW9J	0	TCTCCGT	HATCHER	DNA150722P01	A	3	A3
D0YB1ACXX	5	TCTGA	HATCHER-0624	DNA130313P02	F	4	F04
C2AT0ACXX	8	ACTGCT	HATCHER-008	DNA130313P02	F	4	F04
C56GJACXX	5	ACGACACA	HATCHER	DNA140806P06	B	5	B5
C1BB2ACXX	6	CAGATA	HATCHER	DNA121206P01	B	1	B01
C2655ACXX	2	CATTGA	HAWKEN-001	DNA120215P03	H	11	H11
R20131025171321	0	TTCCTACCAGTCGAT	HAWKEN-0638	DNA130313P03	C	9	C09
C2655ACXX	2	GCGCAGAA	HAWKEN-0633	DNA120215P04	B	6	B06
C2655ACXX	2	CTTAG	HAWKEN-001	DNA120215P03	H	11	H11
R20130723171321	0	TTCCTACCAGTCGAT	HAWKEN-004	DNA130313P03	C	9	C09
D0YB1ACXX	6	TGGCCAG	HAWKEN-003	DNA130313P03	C	9	C09
C2655ACXX	2	TCAGTAAT	HAWKEN-002	DNA120215P04	B	6	B06
C2AT0ACXX	8	CCGAT	HITCH-0653	DNA130313P02	G	7	G07
R20140130155310	0	CGGACAGATCGAT	HITCH-0647	DNA131114P01	G	12	G12
C25U1ACXX	1	GTTAA	HITCH	DNA120215P12	G	11	G11
D0YB1ACXX	5	CCGAT	HITCH-0649	DNA130313P02	G	7	G07
C2AT0ACXX	8	TCAACACT	HITCH-0656	DNA130313P02	G	7	G07
D0YB1ACXX	5	TCAACACT	HITCH-002	DNA130313P02	G	7	G07
D0YB1ACXX	5	TTACACA	HITCH-002	DNA130313P02	G	7	G07
C2AT0ACXX	8	AATGAACGA	HITCH-003	DNA130313P02	G	7	G07
C25U1ACXX	1	GAGCAA	HITCH-001	DNA120215P12	G	11	G11
C2AT0ACXX	8	TTACACA	HITCH-003	DNA130313P02	G	7	G07
D0YB1ACXX	5	AATGAACGA	HITCH-002	DNA130313P02	G	7	G07
R20140307151029	0	TCCACCTCCTCGAT	HITCH-004	DNA130313P02	G	7	G07
R20140221160926	0	CTAAGGTAACGAT	HITCH-0648	DNA131114P02	A	1	A01
D0NNWACXX	1	AATTAG	HV9W03-696R-1	DNA120117P01	C	4	C04
C2AR4ACXX	6	TCGTA	HV9W04-1186W-1	DNA130726P12	C	10	C10
C2AR4ACXX	6	CACAACAAGT	HV9W04-1186W-1	DNA130726P12	C	10	C10
C2AR4ACXX	6	CCGTCACAGT	IBA	DNA130726P12	H	7	H07
HL73LADXX	2	TGAAGCAACT	IBA	DNA150722P05	C	12	C12
R20140221160926	0	AAGAGGATTCGAT	IBA-0664	DNA131114P02	C	1	C01
C56GJACXX	5	CTTATG	IBA	DNA140806P05	B	6	B6
HL73LADXX	2	CAGTAA	IBA	DNA150722P05	H	10	H10
AHHD7	1	ACTGAG	IBA	DNA150722P12	F	8	F8
AHHD7	1	CCGCA	IBA	DNA150722P12	F	8	F8
HL73LADXX	2	CTGTGT	IBA	DNA150722P05	A	8	A8
HL755ADXX	1	ATGGTGA	IBA	DNA150722P08	D	5	D5
C56GJACXX	5	CTGTTG	IBA	DNA140806P04	A	6	A6
HL755ADXX	1	CTCGCGG	IBA	DNA150722P08	D	5	D5
R20130723171321	0	CGATCGGTTCGAT	IBA-0667	DNA130313P03	B	10	B10
C2AR4ACXX	6	CAGAA	IBA-004	DNA130726P12	H	7	H07
HL755ADXX	1	ATCCTG	IBA	DNA150722P09	E	1	E1
HL755ADXX	1	CAAGCCAATT	IBA	DNA150722P09	E	1	E1
D0YB1ACXX	6	CTGCCGT	IBA-0669	DNA130313P03	B	10	B10
R20131025171321	0	CGATCGGTTCGAT	IBA-002	DNA130313P03	B	10	B10
R20140221160926	0	TACCAAGATCGAT	IBA-007	DNA131114P02	D	1	D01
D0YB1ACXX	6	TGAAT	IBA-003	DNA130313P03	B	10	B10
AHHD7	1	ACGGTACT	IBA	DNA150722P12	F	8	F8
R20140221160926	0	TAAGGAGAACGAT	IBA-005	DNA131114P02	B	1	B01
AHHD7	1	GGACCGCAA	IBA	DNA150722P12	F	8	F8
C56GJACXX	5	TGCGG	IBA	DNA140806P05	G	3	G3
C56GJACXX	5	CGCCTCAT	IBA	DNA140806P05	A	6	A6
C56GJACXX	5	GGCGACA	IBA	DNA140806P06	G	12	G12
HL73LADXX	2	TTCAGCCAGT	IBA	DNA150722P05	B	12	B12
C56GJACXX	5	GCGGA	IBA	DNA140806P04	G	5	G5
C5D1CACXX	7	TTGGAA	IBA	DNA140806P09	A	7	A7
HL73LADXX	2	CAATCAT	IBA	DNA150722P05	F	1	F1
C5D1CACXX	7	GAATGCAATA	IBA	DNA140806P07	E	11	E11
C4CFRACXX	6	GAATGCAATA	JAGALENE-0738	DNA131111P01	E	11	E11
C4CFRACXX	6	ATCTGCAACA	JAGALENE-0739	DNA131111P02	E	3	E03
R20131218145405	0	CTGGCAATCCTCGAT	JAGALENE-0736	DNA130313P04	E	7	E07
C08HVACXX	4	TAGCGGAT	JAGALENE	DNA111102P01	D	1	D01
C25U1ACXX	1	CACACGA	JAGALENE	DNA120215P12	B	12	B12
C2M1YACXX	5	GTAATACAG	JAGALENE-005	DNA130313P04	E	7	E07
C25U1ACXX	1	TTCAGCCAGT	JAGALENE	DNA120215P12	B	12	B12
D0YB1ACXX	6	GCCAGACATT	JAGALENE-004	DNA130313P04	E	7	E07
C4CFRACXX	6	CTCCAA	JAGALENE-0737	DNA131111P01	E	11	E11
C25U1ACXX	1	CAATA	JAGALENE-0726	DNA120215P12	A	3	A03
C2M1YACXX	5	ACCGTCCAT	JAGALENE-0735	DNA130313P04	E	7	E07
C25U1ACXX	1	ATAAGG	JAGALENE-001	DNA120215P12	A	3	A03
C2M1YACXX	5	GCCAGACATT	JAGALENE-0732	DNA130313P04	E	7	E07
D0YB1ACXX	6	GTAATACAG	JAGALENE-004	DNA130313P04	E	7	E07
C2M1YACXX	5	GTCGCCT	JAGALENE-005	DNA130313P04	E	7	E07
C4CFRACXX	6	TCGGCG	JAGALENE-0740	DNA131111P02	E	3	E03
C0P27ACXX	6	GCGTACAAT	JAGALENE-003	DNA120221P01	C	7	C07
C25U1ACXX	1	TGAAGCAACT	JAGGER	DNA120215P12	C	12	C12
HL73LADXX	2	TGGAGCCT	JAGGER	DNA150722P05	B	9	B9
HL73LADXX	2	AAGCG	JAGGER	DNA150722P07	D	2	D2
HL73LADXX	2	AATCGGAGG	JAGGER	DNA150722P05	A	9	A9
C2AT0ACXX	8	GATTCA	JAGGER-0755	DNA130313P02	D	1	D01
C0P27ACXX	6	TGACGCCA	JAGGER-003	DNA120221P01	A	1	A01
D0Y7FACXX	2	GCACGAT	JAGGER	DNA120221P10	D	9	D09
C2AT0ACXX	8	TAGCGGAT	JAGGER-0757	DNA130313P02	D	1	D01
C25U1ACXX	1	GGATGCCT	JAGGER-0746	DNA120215P12	C	12	C12
D0Y7FACXX	2	ACTGCGAT	JAGGER	DNA120221P10	D	3	D03
C2AT0ACXX	8	TGATAAT	JAGGER-006	DNA130313P02	D	1	D01
C5D1CACXX	7	TCGTCA	JAGGER	DNA140806P09	C	7	C7
R20140221160926	0	TGAGCGGAACGAT	JAGGER-0747	DNA131114P02	A	2	A02
R20140307151029	0	TACCAAGATCGAT	JAGGER	DNA130313P02	D	1	Jesse_Poland
HL73LADXX	2	ATATAA	JAGGER	DNA150722P04	F	3	F3
R20140221160926	0	CTGACCGAACGAT	JAGGER-0748	DNA131114P02	B	2	B02
D0Y7FACXX	1	GGAGTCAAG	JAGGER	DNA120221P09	A	10	A10
R20140221160926	0	TCCTCGAATCGAT	JAGGER-0749	DNA131114P02	C	2	C02
R20140221160926	0	TAGGTGGTTCGAT	JAGGER-0750	DNA131114P02	D	2	D02
D0YB1ACXX	5	GACAACT	JAGGER-0751	DNA130313P02	D	1	D01
D0Y7FACXX	3	CAGATA	JAGGER	DNA120221P11	B	1	B01
D0Y7FACXX	2	TATCA	JAGGER	DNA120221P10	D	6	D06
HL73LADXX	2	GCGCGAG	JAGGER	DNA150722P05	E	10	E10
D0YB1ACXX	5	GATTCA	JAGGER-0752	DNA130313P02	D	1	D01
D0YB1ACXX	5	TGATAAT	JAGGER-0753	DNA130313P02	D	1	D01
C0P27ACXX	8	GCGCTCA	JAGGER	DNA120221P03	C	3	C03
HL73LADXX	2	TTCACG	JAGGER	DNA150722P07	C	2	C2
C2AT0ACXX	8	GACAACT	JAGGER-0758	DNA130313P02	D	1	D01
D0YB1ACXX	5	TAGCGGAT	JAGGER-005	DNA130313P02	D	1	D01
HL755ADXX	1	GAGGTCCT	JAGGER	DNA150722P08	A	4	A4
C2655ACXX	4	TTCAAGCAT	JAGGER-0742	DNA120215P08	B	9	B09
C56GJACXX	5	TGTTGACG	JAGGER	DNA140806P05	G	10	G10
C5D1CACXX	7	CCGACG	JAGGER	DNA140806P08	E	6	E6
C5D1CACXX	7	ACGGTACT	JAGGER	DNA140806P07	F	8	F8
C5D1CACXX	7	GTCATG	JAGGER	DNA140806P09	B	7	B7
HL73LADXX	2	TGGCAACAGA	JAGGER	DNA150722P04	G	3	G3
C5D1CACXX	7	GCGCCG	JAGGER	DNA140806P07	G	8	G8
HL73LADXX	2	GCTCA	JAGGER	DNA150722P05	F	10	F10
C2655ACXX	4	TGGAGCCT	JAGGER-001	DNA120215P08	B	9	B09
D0Y7FACXX	3	CTCGCGG	JAGGER	DNA120221P11	D	5	D05
C56GJACXX	5	TACCT	JAGGER	DNA140806P05	H	10	H10
HL755ADXX	1	GCCTACCT	JAGGER	DNA150722P08	A	4	A4
HH3WTADXX	1	TTAGAG	KANMARK	DNA150722P03	F	6	F6
HH3WTADXX	1	CGTCA	KANMARK	DNA150722P03	D	6	D6
AHW9J	0	CAGCGCAAGA	KANMARK	DNA150722P01	C	4	C4
HH3WTADXX	1	ATAGG	KANMARK	DNA150722P03	F	6	F6
HL73LADXX	2	GAATGCAATA	KANMARK	DNA150722P04	E	11	E11
HH3WTADXX	1	ATGATACG	KANMARK	DNA150722P03	H	5	H5
HL755ADXX	1	CTGTGT	KANMARK	DNA150722P09	A	8	A8
AHW9J	0	AACCTA	KANMARK	DNA150722P01	A	1	A1
HH3WTADXX	1	CAATA	KANMARK	DNA150722P03	A	3	A3
AHW9J	0	GACGTGA	KANMARK	DNA150722P01	C	4	C4
HH3WTADXX	1	TGTATG	KANMARK	DNA150722P03	H	5	H5
HL755ADXX	1	TACAAG	KANMARK	DNA150722P09	A	12	A12
HL755ADXX	1	TTGAA	KANMARK	DNA150722P09	F	2	F2
HL755ADXX	1	ACATGCCAG	KANMARK	DNA150722P08	D	9	D9
HL73LADXX	2	CAATA	KANMARK	DNA150722P05	A	3	A3
HL73LADXX	2	TAGTCCAT	KANMARK	DNA150722P05	B	3	B3
HH3WTADXX	1	TGTAG	KANMARK	DNA150722P03	E	6	E6
HH3WTADXX	1	GTCGT	KANMARK	DNA150722P03	D	6	D6
HL755ADXX	1	TTGGCGCT	KANMARK	DNA150722P08	G	4	G4
HH3WTADXX	1	GGATGCCT	KANMARK	DNA150722P03	C	12	C12
HL73LADXX	2	GCGTCCT	KANMARK	DNA150722P04	H	5	H5
HH3WTADXX	1	ATAAGG	KANMARK	DNA150722P03	A	3	A3
HL755ADXX	1	GCACGAT	KANMARK	DNA150722P08	D	9	D9
HL755ADXX	1	GGCACGCAT	KANMARK	DNA150722P09	F	2	F2
HL755ADXX	1	GCCTT	KANMARK	DNA150722P09	A	12	A12
AHW9J	0	GGAAGACAT	KANMARK	DNA150722P01	H	1	H1
HL73LADXX	2	AATTAG	KANMARK	DNA150722P04	C	4	C4
AHW9J	0	CATCACAAG	KANMARK	DNA150722P01	A	1	A1
HL73LADXX	2	AATAACCAA	KANMARK	DNA150722P04	F	7	F7
HL755ADXX	1	TTGAGACAG	KANMARK	DNA150722P08	D	7	D7
HL755ADXX	1	TGTGTGAT	KANMARK	DNA150722P09	A	8	A8
HH3WTADXX	1	GGCCTG	KANMARK	DNA150722P03	D	8	D8
AHW9J	0	TCCTGCT	KANMARK	DNA150722P01	H	1	H1
HH3WTADXX	1	ACGCTAA	KANMARK	DNA150722P03	E	6	E6
AHW9J	0	GGAGG	KANMARK	DNA150722P01	H	1	H1
HL755ADXX	1	ACGCGCG	KANMARK	DNA150722P08	D	7	D7
HL73LADXX	2	CTCGTCG	KANMARK	DNA150722P04	H	3	H3
HL755ADXX	1	TTCTCA	KANMARK	DNA150722P08	A	10	A10
HL755ADXX	1	AACTGAAG	KANMARK	DNA150722P09	C	1	C1
HH3WTADXX	1	TGAAGCAACT	KANMARK	DNA150722P03	C	12	C12
AHW9J	0	TCTCT	KANMARK	DNA150722P01	C	4	C4
HL73LADXX	2	TGGCACAGA	KANMARK	DNA150722P04	H	4	H4
AHW9J	0	TGACGCCA	KANMARK	DNA150722P01	A	1	A1
HL755ADXX	1	TTAGAG	KANMARK	DNA150722P09	F	6	F6
AHW9J	0	TTGCGCT	KANMARK	DNA150722P01	H	1	H1
HL755ADXX	1	ACTCCACG	KANMARK	DNA150722P08	G	9	G9
HL73LADXX	2	ACCTAA	KANMARK	DNA150722P06	D	12	D12
AHHD7	1	GCGCTT	KANMARK	DNA150722P12	A	2	A2
HL755ADXX	1	CCAGGCAACA	KANMARK	DNA150722P09	C	1	C1
HL73LADXX	2	TATTCGCAT	KANMARK	DNA150722P04	E	1	E1
HL755ADXX	1	TCACTG	KANMARK	DNA150722P08	G	9	G9
HL755ADXX	1	CCATAGA	KANMARK	DNA150722P09	E	2	E2
HL755ADXX	1	GGAGTCAAG	KANMARK	DNA150722P08	A	10	A10
HL755ADXX	1	CGTGGACAGT	KANMARK	DNA150722P08	G	4	G4
HL755ADXX	1	GGTTG	KANMARK	DNA150722P08	H	9	H9
HH3WTADXX	1	ACTGG	KANMARK	DNA150722P03	D	8	D8
AHW9J	0	CTCTCCAG	KANMARK	DNA150722P01	A	1	A1
AHW9J	0	AATTAG	KANMARK	DNA150722P01	C	4	C4
AHW9J	0	CTCGG	KANMARK	DNA150722P01	G	2	G2
C56GJACXX	5	CTTGTAT	KANMARK	DNA140806P06	D	7	D7
HL755ADXX	1	GAATT	KANMARK	DNA150722P09	E	2	E2
AHHD7	1	CGCAGACACT	KANMARK	DNA150722P12	A	2	A2
HL755ADXX	1	ATAGG	KANMARK	DNA150722P09	F	6	F6
HL755ADXX	1	GTGTT	KANMARK	DNA150722P09	G	2	G2
AHHD7	1	GAACTT	KANMARK	DNA150722P12	A	2	A2
AHHD7	1	GGCTTA	KANMARK	DNA150722P12	A	2	A2
HL755ADXX	1	CTCGG	KANMARK	DNA150722P09	G	2	G2
HL755ADXX	1	ACAGT	KANMARK	DNA150722P08	H	9	H9
AHW9J	0	GTGTT	KANMARK	DNA150722P01	G	2	G2
AHW9J	0	GGTGT	KANMARK	DNA150722P01	G	2	G2
AHW9J	0	CTATCACT	KANMARK	DNA150722P01	G	2	G2
C2M1YACXX	5	TGGTCAAG	KARL92-005	DNA130313P04	F	6	F06
R20140221160926	0	TCTAGAGGTCGAT	KARL92-010	DNA131114P02	G	2	G02
C2M1YACXX	5	TTAGAG	KARL92-005	DNA130313P04	F	6	F06
C25U1ACXX	1	GTTCT	KARL92-0773	DNA120215P12	D	12	D12
R20140221160926	0	TCTGGATGACGAT	KARL92-011	DNA131114P02	H	2	H02
R20140221160926	0	TCTATTCGTCGAT	KARL92-007	DNA131114P02	A	3	A03
C25U1ACXX	1	ACAACGCAT	KARL92-0772	DNA120215P12	D	12	D12
C5D1CACXX	7	GGTATA	KARL92	DNA140806P07	E	2	E2
C2M1YACXX	5	ATATCGCCA	KARL92-005	DNA130313P04	F	6	F06
R20140221160926	0	TCTAACGGACGAT	KARL92-008	DNA131114P02	E	2	E02
C2655ACXX	4	CAATCAT	KARL92-0770	DNA120215P08	F	1	F01
C0P27ACXX	8	TTCGTT	KARL92-0771	DNA120221P03	E	3	E03
HL755ADXX	1	GATTGGAAGA	KARL92	DNA150722P09	E	11	E11
HL755ADXX	1	GGATCACAGA	KARL92	DNA150722P09	E	11	E11
R20140221160926	0	TTGGAGTGTCGAT	KARL92-009	DNA131114P02	F	2	F02
D0YB1ACXX	6	ATAGG	KARL92-0780	DNA130313P04	F	6	F06
D0YB1ACXX	6	TTAGAG	KARL92-004	DNA130313P04	F	6	F06
C2M1YACXX	5	ATAGG	KARL92-005	DNA130313P04	F	6	F06
C2655ACXX	4	GTCTTACT	KARL92-0769	DNA120215P08	F	1	F01
R20131218145405	0	TCAGTCCGAACGAT	KARL92-0785	DNA130313P04	F	6	F06
D0NNWACXX	1	AACTGG	KS000183-3-1	DNA120117P01	E	5	E05
D0NNWACXX	1	ATGAGCAA	KS000183-3-2	DNA120117P01	F	5	F05
D0NNWACXX	1	CTTGA	KS010143K-11	DNA120117P01	G	5	G05
D0NNWACXX	1	GCGTCCT	KS010166M-7	DNA120117P01	H	5	H05
D0NNWACXX	1	ACCAGGA	KS010209M-4	DNA120117P01	A	6	A06
D0NNWACXX	1	CCACTCA	KS010514-6-11	DNA120117P01	B	6	B06
D0NNWACXX	1	TCACGGAAG	KS010520-5-3	DNA120117P01	C	6	C06
D0NNWACXX	1	TATCA	KS010525-1-1	DNA120117P01	D	6	D06
D0NNWACXX	1	TAGCCAA	KS010525-1-3	DNA120117P01	E	6	E06
D0NNWACXX	1	GCGTACAAT	KS010921-11	DNA120117P01	C	7	C07
D0NNWACXX	1	ACGGTACT	KS010953-10	DNA120117P01	F	8	F08
D0NNWACXX	1	TCCGAG	KS010954TM-6	DNA120117P01	A	9	A09
D0NNWACXX	1	TTGCTG	KS010957-6	DNA120117P01	E	9	E09
D0NNWACXX	1	TGAAT	KS010990M-8	DNA120117P01	B	10	B10
C2AR4ACXX	6	TCCTCACAT	KS010990M-8	DNA130726P12	B	10	B10
C2AR4ACXX	6	ACGATCCG	KS010990M-8	DNA130726P12	B	10	B10
D0NNWACXX	1	CATAT	KS010990M-8-2	DNA120117P01	C	10	C10
D0NNWACXX	1	GTGACACAT	KS011020-6	DNA120117P01	D	10	D10
D0NNWACXX	1	GAATGCAATA	KS011162-8	DNA120117P01	E	11	E11
D0NNWACXX	1	CGTGTCA	KS011186-2	DNA120117P01	D	12	D12
D0NNWACXX	2	GGCTTA	KS011327M-2	DNA120117P02	A	2	A02
D0NNWACXX	2	AACGCACATT	KS011327M-2-1	DNA120117P02	B	2	B02
D0NNWACXX	2	GAGCGACAT	KS011327M-2-2	DNA120117P02	C	2	C02
D0NNWACXX	2	GCGCTCA	KS011549-3	DNA120117P02	C	3	C03
C0GEWACXX	2	CAGTGCCATT	KS011549-6-2	DNA120117P10	F	10	F10
D0NNWACXX	2	CTCGTCG	KS020045-17	DNA120117P02	H	3	H03
D0NNWACXX	2	ACAACT	KS020055-1	DNA120117P02	E	4	E04
D0NNWACXX	2	CGTGGACAGT	KS020056TM-4-1	DNA120117P02	G	4	G04
D0NNWACXX	2	TGGCACAGA	KS020056TM-4-2	DNA120117P02	H	4	H04
D0NNWACXX	2	CTTGA	KS020207WM-6	DNA120117P02	G	5	G05
D0NNWACXX	2	ATATCGCCA	KS020304-2	DNA120117P02	F	6	F06
D0NNWACXX	2	GGTGCACATT	KS020319-4	DNA120117P02	H	6	H06
D0NNWACXX	2	TGACGCCA	KS020319-7	DNA120117P02	A	1	A01
C2655ACXX	4	ATTCA	KS020319-7-2	DNA120215P07	C	9	C09
C25U1ACXX	2	GATTA	KS020319-7-3	DNA120215P14	G	3	G03
C25U1ACXX	2	TTACT	KS020319-7-3	DNA120215P14	G	3	G03
C2AR4ACXX	6	CAGACCAAGT	KS020319-7-3	DNA130726P12	E	9	E09
D0NNWACXX	2	GCGTACAAT	KS020544M-1	DNA120117P02	C	7	C07
D0NNWACXX	2	AACGTGCCT	KS020617-9	DNA120117P02	C	8	C08
D0NNWACXX	2	ACGGTACT	KS020618K-6	DNA120117P02	F	8	F08
D0NNWACXX	2	CGCAACCAGT	KS020633K-13	DNA120117P02	F	9	F09
D0NNWACXX	2	ACAGT	KS020633K-15	DNA120117P02	H	9	H09
D0NNWACXX	2	TGAAT	KS020633K-6	DNA120117P02	B	10	B10
D0NNWACXX	2	CATAT	KS020633M-13	DNA120117P02	C	10	C10
D0NNWACXX	2	GTGACACAT	KS020633M-15	DNA120117P02	D	10	D10
D0NNWACXX	2	CAGTGCCATT	KS020633M-2	DNA120117P02	F	10	F10
D0NNWACXX	2	GGACAG	KS020635K-2	DNA120117P02	B	11	B11
D0NNWACXX	2	AAGACGCT	KS020635M-10	DNA120117P02	D	11	D11
D0NNWACXX	2	GAATGCAATA	KS020635M-14	DNA120117P02	E	11	E11
D0NNWACXX	2	TAGCAG	KS020635M-15	DNA120117P02	F	11	F11
D0NNWACXX	2	ATCCG	KS020635M-2	DNA120117P02	G	11	G11
D0NNWACXX	2	CTTAG	KS020638-2	DNA120117P02	H	11	H11
D0NNWACXX	2	GCCAACAAGA	KS020638-5	DNA120117P02	B	12	B12
D0NNWACXX	2	TGCCGCAT	KS020638-5-2	DNA120117P02	C	12	C12
D0NNWACXX	2	CGTGTCA	KS020638M-5	DNA120117P02	D	12	D12
D0NNWACXX	2	CAACCACACA	KS020638M-8	DNA120117P02	E	12	E12
C0GEWACXX	2	TTATTACAT	KS020639M-2	DNA120117P10	A	12	A12
D0NNWACXX	3	CAGATA	KS020639M-3	DNA120117P03	B	1	B01
D0NNWACXX	3	TAGCGGAT	KS020648M-1	DNA120117P03	D	1	D01
D0NNWACXX	3	TATTCGCAT	KS020648M-5	DNA120117P03	E	1	E01
D0NNWACXX	3	GGAAGACAT	KS020649-1	DNA120117P03	H	1	H01
D0NNWACXX	3	AACGCACATT	KS020665M-3	DNA120117P03	B	2	B02
D0NNWACXX	3	TTCGTT	KS020675-2	DNA120117P03	E	3	E03
D0NNWACXX	3	CCACTCA	KS020735-NT-2	DNA120117P03	B	6	B06
D0NNWACXX	3	AATGAACGA	KS020777-4	DNA120117P03	G	7	G07
D0NNWACXX	3	ATGGCAA	KS020777M-6	DNA120117P03	A	8	A08
D0NNWACXX	3	CAAGT	KS020782K-4	DNA120117P03	H	8	H08
D0NNWACXX	3	GGAGTCAAG	KS020790K-2	DNA120117P03	A	10	A10
D0NNWACXX	3	TGAAT	KS020790K-4	DNA120117P03	B	10	B10
D0NNWACXX	3	GTGACACAT	KS020793M-5	DNA120117P03	D	10	D10
D0NNWACXX	3	CAGTGCCATT	KS020815-2	DNA120117P03	F	10	F10
D0NNWACXX	3	ACAACCAACT	KS020815-7	DNA120117P03	G	10	G10
D0NNWACXX	3	TGCAGA	KS020815M-1	DNA120117P03	H	10	H10
D0NNWACXX	3	TAGCAG	KS020832-2	DNA120117P03	F	11	F11
D0NNWACXX	3	CGTTCA	KS020840-8	DNA120117P03	H	12	H12
D0NNWACXX	4	TATTCGCAT	KS020848M-5	DNA120117P04	E	1	E01
D0NNWACXX	4	GGTATA	KS020863-3	DNA120117P04	E	2	E02
D0NNWACXX	4	GCCTACCT	KS020903-5	DNA120117P04	A	4	A04
D0NNWACXX	4	GCAAGCCAT	KS020942-7	DNA120117P04	B	5	B05
D0NNWACXX	4	CCACTCA	KS020947K-13	DNA120117P04	B	6	B06
D0NNWACXX	4	ATATCGCCA	KS020952-4	DNA120117P04	F	6	F06
D0NNWACXX	4	GCGTACAAT	KS020986-1	DNA120117P04	C	7	C07
D0NNWACXX	4	GCGCCG	KS030010K-2	DNA120117P04	G	8	G08
C0GEWACXX	2	TATGT	KS030014-2	DNA120117P10	E	10	E10
C0GEWACXX	2	CATAT	KS030014-2	DNA120117P10	C	10	C10
D0NNWACXX	4	TAGATGA	KS030024K-3	DNA120117P04	B	9	B09
D0NNWACXX	4	TGGCCAG	KS030024K-4	DNA120117P04	C	9	C09
D0NNWACXX	4	TATGT	KS030039-3	DNA120117P04	E	10	E10
D0NNWACXX	4	CAGTGCCATT	KS030039-4	DNA120117P04	F	10	F10
D0NNWACXX	4	CATCTGCCG	KS030039M-6	DNA120117P04	A	11	A11
D0NNWACXX	4	ATCTGT	KS030043K-2	DNA120117P04	C	11	C11
D0NNWACXX	4	GAATGCAATA	KS030048-1	DNA120117P04	E	11	E11
D0NNWACXX	4	TAGCAG	KS030048-1-1	DNA120117P04	F	11	F11
D0NNWACXX	4	CGTGTCA	KS030049M-6	DNA120117P04	D	12	D12
D0NNWACXX	5	GGTGT	KS030101M-2	DNA120117P05	G	2	G02
D0NNWACXX	5	GCCTACCT	KS030129M-1	DNA120117P05	A	4	A04
D0NNWACXX	5	GGAACGA	KS030146M-4	DNA120117P05	D	4	D04
D0NNWACXX	5	CGTGGACAGT	KS030148K-18	DNA120117P05	G	4	G04
D0NNWACXX	5	GCAAGCCAT	KS030150M-6	DNA120117P05	B	5	B05
D0NNWACXX	5	CGCACCAATT	KS030150M-8	DNA120117P05	C	5	C05
D0NNWACXX	5	ACCAGGA	KS030194K-1	DNA120117P05	A	6	A06
D0NNWACXX	5	ATATCGCCA	KS030204M-2	DNA120117P05	F	6	F06
D0NNWACXX	5	AATAACCAA	KS030221K-6	DNA120117P05	F	7	F07
D0NNWACXX	5	CGTCGCCACT	KS030221M-5	DNA120117P05	H	7	H07
D0NNWACXX	5	ATGGCAA	KS030226K-11	DNA120117P05	A	8	A08
D0NNWACXX	5	AACGTGCCT	KS030240K-5	DNA120117P05	C	8	C08
D0NNWACXX	5	CCTCG	KS030245K-1	DNA120117P05	D	8	D08
D0NNWACXX	5	ACGGTACT	KS030264M-2	DNA120117P05	F	8	F08
D0NNWACXX	5	TCACTG	KS030326M-2	DNA120117P05	G	9	G09
D0NNWACXX	5	ACAACCAACT	KS030378M-20	DNA120117P05	G	10	G10
D0NNWACXX	5	CATCTGCCG	KS030484M-6	DNA120117P05	A	11	A11
D0NNWACXX	5	GGACAG	KS030591K-6	DNA120117P05	B	11	B11
D0NNWACXX	5	ATCTGT	KS030591NT-3	DNA120117P05	C	11	C11
D0NNWACXX	5	AAGACGCT	KS030596K-10	DNA120117P05	D	11	D11
D0NNWACXX	5	TGACGCCA	KS030596NT-2	DNA120117P05	A	1	A01
D0NNWACXX	5	TAGCAG	KS030598K-12	DNA120117P05	F	11	F11
D0NNWACXX	5	ATCCG	KS030598K-3	DNA120117P05	G	11	G11
D0NNWACXX	5	CTTAG	KS030598K-5	DNA120117P05	H	11	H11
D0NNWACXX	5	TTATTACAT	KS030606K-2	DNA120117P05	A	12	A12
D0NNWACXX	5	GCCAACAAGA	KS030607K-10	DNA120117P05	B	12	B12
D0NNWACXX	5	TGCCGCAT	KS030607K-11	DNA120117P05	C	12	C12
D0NNWACXX	5	CGTGTCA	KS030607K-12	DNA120117P05	D	12	D12
D0NNWACXX	5	CAACCACACA	KS030607K-7	DNA120117P05	E	12	E12
D0NNWACXX	5	GCTCCGA	KS030607K-8	DNA120117P05	F	12	F12
D0NNWACXX	5	TCAGAGAT	KS030607NT-8	DNA120117P05	G	12	G12
D0NNWACXX	5	CGTTCA	KS030608K-6	DNA120117P05	H	12	H12
C0GEWACXX	2	CGTGTCA	KS030608NT-5	DNA120117P10	D	12	D12
D0NNWACXX	6	CAGATA	KS030609K-4	DNA120117P06	B	1	B01
D0NNWACXX	6	GAAGTG	KS030609K-6	DNA120117P06	C	1	C01
D0NNWACXX	6	TAGCGGAT	KS030611NT-17	DNA120117P06	D	1	D01
D0NNWACXX	6	TATTCGCAT	KS030611NT-4	DNA120117P06	E	1	E01
D0NNWACXX	6	ATAGAT	KS030612K-1	DNA120117P06	F	1	F01
D0NNWACXX	6	CCGAACA	KS030612K-7	DNA120117P06	G	1	G01
C0GEWACXX	2	GTGACACAT	KS030612NT-8	DNA120117P10	D	10	D10
D0NNWACXX	6	GGAAGACAT	KS030619NT-4	DNA120117P06	H	1	H01
D0NNWACXX	6	GGCTTA	KS030644NT-1	DNA120117P06	A	2	A02
D0NNWACXX	6	AACGCACATT	KS030644NT-11	DNA120117P06	B	2	B02
D0NNWACXX	6	GAGCGACAT	KS030644NT-18	DNA120117P06	C	2	C02
D0NNWACXX	6	CCTTGCCATT	KS030644NT-20	DNA120117P06	D	2	D02
D0NNWACXX	6	TGACGCCA	KS030644NT-24	DNA120117P06	A	1	A01
D0NNWACXX	6	GGTATA	KS030644NT-25	DNA120117P06	E	2	E02
D0NNWACXX	6	TCTTGG	KS030644NT-4	DNA120117P06	F	2	F02
D0NNWACXX	6	GGTGT	KS030644NT-8	DNA120117P06	G	2	G02
D0NNWACXX	6	GGATA	KS030649K-3	DNA120117P06	H	2	H02
D0NNWACXX	6	CTAAGCA	KS030650K-3	DNA120117P06	A	3	A03
D0NNWACXX	6	ATTAT	KS030651K-1	DNA120117P06	B	3	B03
D0NNWACXX	6	GCGCTCA	KS030651K-2	DNA120117P06	C	3	C03
D0NNWACXX	6	ACTGCGAT	KS030651NT-10	DNA120117P06	D	3	D03
D0NNWACXX	6	TTCGTT	KS030651NT-5	DNA120117P06	E	3	E03
D0NNWACXX	6	ATATAA	KS030651NT-9	DNA120117P06	F	3	F03
D0NNWACXX	6	TGGCAACAGA	KS030652K-14	DNA120117P06	G	3	G03
D0NNWACXX	6	CTCGTCG	KS030652K-16	DNA120117P06	H	3	H03
D0NNWACXX	6	GCCTACCT	KS030652K-3	DNA120117P06	A	4	A04
D0NNWACXX	6	CACCA	KS030652K-5	DNA120117P06	B	4	B04
D0NNWACXX	6	AATTAG	KS030652K-8	DNA120117P06	C	4	C04
D0NNWACXX	6	GGAACGA	KS030652NT-5	DNA120117P06	D	4	D04
D0NNWACXX	6	ACAACT	KS030659K-15	DNA120117P06	E	4	E04
D0NNWACXX	6	ACTGCT	KS030660NT-4	DNA120117P06	F	4	F04
D0NNWACXX	6	CGTGGACAGT	KS030681K-2	DNA120117P06	G	4	G04
D0NNWACXX	6	TGGCACAGA	KS030681K-3	DNA120117P06	H	4	H04
D0NNWACXX	6	TGCTT	KS030681K-4	DNA120117P06	A	5	A05
D0NNWACXX	6	GCAAGCCAT	KS030681K-5	DNA120117P06	B	5	B05
D0NNWACXX	6	CGCACCAATT	KS030681NT-6	DNA120117P06	C	5	C05
D0NNWACXX	6	CTCGCGG	KS030681NT-7	DNA120117P06	D	5	D05
D0NNWACXX	6	AACTGG	KS030682K-6	DNA120117P06	E	5	E05
D0NNWACXX	6	ATGAGCAA	KS030689K-2	DNA120117P06	F	5	F05
D0NNWACXX	6	CTTGA	KS030689NT-2	DNA120117P06	G	5	G05
D0NNWACXX	6	GCGTCCT	KS030689NT-3	DNA120117P06	H	5	H05
D0NNWACXX	6	ACCAGGA	KS030689NT-6	DNA120117P06	A	6	A06
D0NNWACXX	6	CCACTCA	KS030698K-2	DNA120117P06	B	6	B06
D0NNWACXX	6	TCACGGAAG	KS030698NT-2	DNA120117P06	C	6	C06
D0NNWACXX	6	TATCA	KS030698NT-3	DNA120117P06	D	6	D06
D0NNWACXX	6	TAGCCAA	KS030698NT-4	DNA120117P06	E	6	E06
D0NNWACXX	6	ATATCGCCA	KS030700K-5	DNA120117P06	F	6	F06
D0NNWACXX	6	CTCTA	KS030700K-6	DNA120117P06	G	6	G06
D0NNWACXX	6	GGTGCACATT	KS030700NT-11	DNA120117P06	H	6	H06
D0NNWACXX	6	CTCTCGCAT	KS030700NT-13	DNA120117P06	A	7	A07
D0NNWACXX	6	CAGAGGT	KS030720K-1	DNA120117P06	B	7	B07
D0NNWACXX	6	GCGTACAAT	KS030720K-5	DNA120117P06	C	7	C07
D0NNWACXX	6	ACGCGCG	KS030720K-7	DNA120117P06	D	7	D07
D0NNWACXX	6	GTCGCCT	KS030720K-8	DNA120117P06	E	7	E07
D0NNWACXX	6	AATAACCAA	KS030731K-2	DNA120117P06	F	7	F07
D0NNWACXX	6	AATGAACGA	KS030733K-10	DNA120117P06	G	7	G07
D0NNWACXX	6	CGTCGCCACT	KS030733K-14	DNA120117P06	H	7	H07
D0NNWACXX	6	ATGGCAA	KS030733K-16	DNA120117P06	A	8	A08
D0NNWACXX	6	GAAGCA	KS030733K-18	DNA120117P06	B	8	B08
D0NNWACXX	6	AACGTGCCT	KS030733K-3	DNA120117P06	C	8	C08
D0NNWACXX	6	CCTCG	KS030733K-4	DNA120117P06	D	8	D08
D0NNWACXX	6	CTCAT	KS030733K-5	DNA120117P06	E	8	E08
D0NNWACXX	6	ACGGTACT	KS030733K-8	DNA120117P06	F	8	F08
D0NNWACXX	6	GCGCCG	KS030733NT-1	DNA120117P06	G	8	G08
D0NNWACXX	6	CAAGT	KS030733NT-10	DNA120117P06	H	8	H08
D0NNWACXX	6	TCCGAG	KS030733NT-11	DNA120117P06	A	9	A09
D0NNWACXX	6	TAGATGA	KS030733NT-18	DNA120117P06	B	9	B09
D0NNWACXX	6	TGGCCAG	KS030733NT-20	DNA120117P06	C	9	C09
D0NNWACXX	6	GCACGAT	KS030733NT-3	DNA120117P06	D	9	D09
D0NNWACXX	6	TTGCTG	KS030733NT-4	DNA120117P06	E	9	E09
D0NNWACXX	6	CGCAACCAGT	KS030735K-5	DNA120117P06	F	9	F09
D0NNWACXX	6	TCACTG	KS030740K-2	DNA120117P06	G	9	G09
D0NNWACXX	6	ACAGT	KS030747K-1	DNA120117P06	H	9	H09
D0NNWACXX	6	GGAGTCAAG	KS030782NT-1	DNA120117P06	A	10	A10
D0NNWACXX	6	TGAAT	KS030788K-1	DNA120117P06	B	10	B10
D0NNWACXX	6	CATAT	KS030788K-10	DNA120117P06	C	10	C10
D0NNWACXX	6	GTGACACAT	KS030788K-6	DNA120117P06	D	10	D10
D0NNWACXX	6	TATGT	KS030789K-2	DNA120117P06	E	10	E10
D0NNWACXX	6	CAGTGCCATT	KS030792K-2	DNA120117P06	F	10	F10
D0NNWACXX	6	ACAACCAACT	KS030792NT-8	DNA120117P06	G	10	G10
D0NNWACXX	6	TGCAGA	KS030799K-10	DNA120117P06	H	10	H10
D0NNWACXX	6	CATCTGCCG	KS030799K-14	DNA120117P06	A	11	A11
D0NNWACXX	6	GGACAG	KS030799K-4	DNA120117P06	B	11	B11
D0NNWACXX	6	ATCTGT	KS030799K-6	DNA120117P06	C	11	C11
D0NNWACXX	6	AAGACGCT	KS030799K-7	DNA120117P06	D	11	D11
D0NNWACXX	6	GAATGCAATA	KS030799NT-6	DNA120117P06	E	11	E11
D0NNWACXX	6	TAGCAG	KS030799NT-7	DNA120117P06	F	11	F11
D0NNWACXX	6	ATCCG	KS030801K-1	DNA120117P06	G	11	G11
D0NNWACXX	6	CTTAG	KS030805NT-3	DNA120117P06	H	11	H11
D0NNWACXX	6	TTATTACAT	KS030810K-4	DNA120117P06	A	12	A12
D0NNWACXX	6	GCCAACAAGA	KS030810NT-2	DNA120117P06	B	12	B12
D0NNWACXX	6	TGCCGCAT	KS030810NT-4	DNA120117P06	C	12	C12
D0NNWACXX	6	CGTGTCA	KS030810NT-7	DNA120117P06	D	12	D12
D0NNWACXX	6	CAACCACACA	KS030810NT-9	DNA120117P06	E	12	E12
D0NNWACXX	6	GCTCCGA	KS030815K-1	DNA120117P06	F	12	F12
D0NNWACXX	6	TCAGAGAT	KS030815K-13	DNA120117P06	G	12	G12
C0GEWACXX	2	CAACCACACA	KS030815K-19	DNA120117P10	E	12	E12
D0P0LACXX	2	TGACGCCA	KS030819K-2	DNA120117P07	A	1	A01
D0P0LACXX	2	CAGATA	KS030844K-10	DNA120117P07	B	1	B01
D0P0LACXX	2	GAAGTG	KS030844K-13	DNA120117P07	C	1	C01
D0P0LACXX	2	TAGCGGAT	KS030844K-16	DNA120117P07	D	1	D01
D0P0LACXX	2	TATTCGCAT	KS030844K-19	DNA120117P07	E	1	E01
D0P0LACXX	2	ATAGAT	KS030844K-21	DNA120117P07	F	1	F01
D0P0LACXX	2	CCGAACA	KS030850K-4	DNA120117P07	G	1	G01
D0P0LACXX	2	GGAAGACAT	KS030850K-6	DNA120117P07	H	1	H01
D0P0LACXX	2	GGCTTA	KS030852K-6	DNA120117P07	A	2	A02
D0P0LACXX	2	CCTTGCCATT	KS030854NT-1	DNA120117P07	D	2	D02
D0P0LACXX	2	GGTATA	KS030854NT-7	DNA120117P07	E	2	E02
D0P0LACXX	2	TCTTGG	KS030867NT-5	DNA120117P07	F	2	F02
D0P0LACXX	2	GGTGT	KS030867NT-8	DNA120117P07	G	2	G02
D0P0LACXX	2	GGATA	KS030882K-6	DNA120117P07	H	2	H02
D0P0LACXX	2	CTAAGCA	KS030882K-7	DNA120117P07	A	3	A03
D0P0LACXX	2	TTCGTT	KS030883-CF-8	DNA120117P07	E	3	E03
D0P0LACXX	2	ATATAA	KS030887K-1	DNA120117P07	F	3	F03
D0P0LACXX	2	TGGCAACAGA	KS030918NT-2	DNA120117P07	G	3	G03
D0P0LACXX	2	CTCGTCG	KS030918NT-23	DNA120117P07	H	3	H03
D0P0LACXX	2	GCCTACCT	KS030918NT-3	DNA120117P07	A	4	A04
D0P0LACXX	2	CACCA	KS030918NT-6	DNA120117P07	B	4	B04
D0P0LACXX	2	AATTAG	KS030923K-1	DNA120117P07	C	4	C04
D0P0LACXX	2	GGAACGA	KS030923K-2	DNA120117P07	D	4	D04
C2AR4ACXX	6	TGACGT	KS030923K-5	DNA130726P12	E	8	E08
C2AR4ACXX	6	GCTCTGCGA	KS030923K-5	DNA130726P12	E	8	E08
D0NNWACXX	6	CGTTCA	KS030923K-5	DNA120117P06	H	12	H12
D0P0LACXX	2	ACTGCT	KS030923K-7	DNA120117P07	F	4	F04
D0P0LACXX	2	CGTGGACAGT	KS030923NT-1	DNA120117P07	G	4	G04
D0P0LACXX	2	TGGCACAGA	KS030928K-3	DNA120117P07	H	4	H04
D0P0LACXX	2	TGCTT	KS030947K-1	DNA120117P07	A	5	A05
D0P0LACXX	2	GCAAGCCAT	KS030947K-2	DNA120117P07	B	5	B05
D0P0LACXX	2	CGCACCAATT	KS030947K-6	DNA120117P07	C	5	C05
D0P0LACXX	2	CTCGCGG	KS030947NT-1	DNA120117P07	D	5	D05
D0P0LACXX	2	AACTGG	KS030947NT-10	DNA120117P07	E	5	E05
D0P0LACXX	2	ATGAGCAA	KS030947NT-9	DNA120117P07	F	5	F05
D0P0LACXX	2	CTTGA	KS030949NT-2	DNA120117P07	G	5	G05
D0P0LACXX	2	GCGTCCT	KS030949NT-3	DNA120117P07	H	5	H05
D0P0LACXX	2	ACCAGGA	KS030956NT-3	DNA120117P07	A	6	A06
D0P0LACXX	2	CCACTCA	KS030957NT-8	DNA120117P07	B	6	B06
D0P0LACXX	2	TCACGGAAG	KS030964K-1	DNA120117P07	C	6	C06
D0P0LACXX	2	TATCA	KS030964K-2	DNA120117P07	D	6	D06
D0P0LACXX	2	TAGCCAA	KS030965NT-9	DNA120117P07	E	6	E06
D0P0LACXX	2	ATATCGCCA	KS030966K-12	DNA120117P07	F	6	F06
D0P0LACXX	2	CTCTA	KS030966K-2	DNA120117P07	G	6	G06
D0P0LACXX	2	GGTGCACATT	KS030967NT-9	DNA120117P07	H	6	H06
D0P0LACXX	2	CTCTCGCAT	KS030975-CF-3	DNA120117P07	A	7	A07
D0P0LACXX	2	GCGTACAAT	KS030975-CF-5	DNA120117P07	C	7	C07
[truncated: 7,139 more rows]

## Sheet: S10_USDA_RPN_KEY
Supplemental Table S10. GBS key file for USDA-RPN dataset
Flowcell	Lane	Barcode	FullSampleName	plate_id	row	column	well	stage	line
C2655ACXX	4	ACCTAA	1992SRPN001	DNA120215P07	D	12	D12	RPN	Kharkof
C2655ACXX	4	CGTGTCA	1992SRPN001	DNA120215P07	D	12	D12	RPN	Kharkof
C2655ACXX	4	CAACCACACA	1992SRPN002	DNA120215P07	E	12	E12	RPN	Scout 66
C2655ACXX	4	GCGTAG	1992SRPN002	DNA120215P07	E	12	E12	RPN	Scout 66
C2655ACXX	4	CGTAGCAACA	1992SRPN003	DNA120215P07	F	12	F12	RPN	TAM 107
C2655ACXX	4	GCTCCGA	1992SRPN003	DNA120215P07	F	12	F12	RPN	TAM 107
C2655ACXX	4	AAGCAGA	1992SRPN005	DNA120215P07	G	12	G12	RPN	OK89499
C2655ACXX	4	TCAGAGAT	1992SRPN005	DNA120215P07	G	12	G12	RPN	OK89499
C2655ACXX	4	CGTTCA	1992SRPN006	DNA120215P07	H	12	H12	RPN	OK89399
C2655ACXX	4	CAATTGCT	1992SRPN006	DNA120215P07	H	12	H12	RPN	OK89399
C2655ACXX	4	CATCACAAG	1992SRPN007	DNA120215P08	A	1	A01	RPN	OK89421
C2655ACXX	4	AACCTA	1992SRPN007	DNA120215P08	A	1	A01	RPN	OK89421
C2655ACXX	4	GATCAT	1992SRPN016	DNA120215P08	B	1	B01	RPN	TX88A6480
C2655ACXX	4	TCCAG	1992SRPN016	DNA120215P08	B	1	B01	RPN	TX88A6480
C2655ACXX	4	CCAGGCAACA	1992SRPN017	DNA120215P08	C	1	C01	RPN	TX88A6533
C2655ACXX	4	AACTGAAG	1992SRPN017	DNA120215P08	C	1	C01	RPN	TX88A6533
C2655ACXX	4	GATTCA	1992SRPN020	DNA120215P08	D	1	D01	RPN	CO860235
C2655ACXX	4	TGATAAT	1992SRPN020	DNA120215P08	D	1	D01	RPN	CO860235
C2655ACXX	4	CAAGCCAATT	1992SRPN021	DNA120215P08	E	1	E01	RPN	CO870449
C2655ACXX	4	ATCCTG	1992SRPN021	DNA120215P08	E	1	E01	RPN	CO870449
C2655ACXX	4	GTCTTACT	1992SRPN023	DNA120215P08	F	1	F01	RPN	Karl 92
C2655ACXX	4	CAATCAT	1992SRPN023	DNA120215P08	F	1	F01	RPN	Karl 92
C2655ACXX	4	TTGCACCAG	1992SRPN024	DNA120215P08	G	1	G01	RPN	KS84170E-8-3
C2655ACXX	4	ACATCACCG	1992SRPN024	DNA120215P08	G	1	G01	RPN	KS84170E-8-3
C2655ACXX	4	TTGCGCT	1992SRPN025	DNA120215P08	H	1	H01	RPN	HBC302E
C2655ACXX	4	GGAGG	1992SRPN025	DNA120215P08	H	1	H01	RPN	HBC302E
C2655ACXX	4	CGCAGACACT	1992SRPN026	DNA120215P08	A	2	A02	RPN	KS87H325-2
C2655ACXX	4	GCGCTT	1992SRPN026	DNA120215P08	A	2	A02	RPN	KS87H325-2
C2655ACXX	4	CGCCG	1992SRPN027	DNA120215P08	B	2	B02	RPN	Ike
C2655ACXX	4	TGTGGA	1992SRPN027	DNA120215P08	B	2	B02	RPN	Ike
C2655ACXX	4	TTCACG	1992SRPN028	DNA120215P08	C	2	C02	RPN	KS89H50-4
C2655ACXX	4	TGGATA	1992SRPN028	DNA120215P08	C	2	C02	RPN	KS89H50-4
C2655ACXX	4	ATAGCGT	1992SRPN029	DNA120215P08	D	2	D02	RPN	N87V106
C2655ACXX	4	AAGCG	1992SRPN029	DNA120215P08	D	2	D02	RPN	N87V106
C2655ACXX	4	CCATAGA	1992SRPN032	DNA120215P08	E	2	E02	RPN	Pronghorn
C2655ACXX	4	GAATT	1992SRPN032	DNA120215P08	E	2	E02	RPN	Pronghorn
C2655ACXX	4	TTGAA	1992SRPN035	DNA120215P08	F	2	F02	RPN	XH1436
C2655ACXX	4	GGCACGCAT	1992SRPN035	DNA120215P08	F	2	F02	RPN	XH1436
C2655ACXX	4	CTCGG	1992SRPN036	DNA120215P08	G	2	G02	RPN	XH1437
C2655ACXX	4	GTGTT	1992SRPN036	DNA120215P08	G	2	G02	RPN	XH1437
C2655ACXX	4	ATTAACAATT	1992SRPN037	DNA120215P08	H	2	H02	RPN	XH1497
C2655ACXX	4	CTTGGCAG	1992SRPN037	DNA120215P08	H	2	H02	RPN	XH1497
C2655ACXX	4	CAATA	1992SRPN038	DNA120215P08	A	3	A03	RPN	Laredo
C2655ACXX	4	ATAAGG	1992SRPN038	DNA120215P08	A	3	A03	RPN	Laredo
C2655ACXX	4	GGCCA	1992SRPN039	DNA120215P08	B	3	B03	RPN	Pecos
C2655ACXX	4	TAGTCCAT	1992SRPN039	DNA120215P08	B	3	B03	RPN	Pecos
C2655ACXX	4	AACAGCACT	1992SRPN040	DNA120215P08	C	3	C03	RPN	WI88-028
C2655ACXX	4	CGTGACCT	1992SRPN040	DNA120215P08	C	3	C03	RPN	WI88-028
C2655ACXX	4	CTTCAGA	1992SRPN041	DNA120215P08	D	3	D03	RPN	T13
C2655ACXX	4	ATAGACCG	1992SRPN041	DNA120215P08	D	3	D03	RPN	T13
C2655ACXX	4	ATCTGCAACA	1992SRPN044	DNA120215P08	E	3	E03	RPN	TH901
C2655ACXX	4	TCGGCG	1992SRPN044	DNA120215P08	E	3	E03	RPN	TH901
C2655ACXX	4	TGGCT	1992SRPN045	DNA120215P08	F	3	F03	RPN	TH902
C2655ACXX	4	AAGGA	1992SRPN045	DNA120215P08	F	3	F03	RPN	TH902
C2655ACXX	4	GATTA	1993SRPN001	DNA120215P08	G	3	G03	RPN	Kharkof
C2655ACXX	4	TTACT	1993SRPN001	DNA120215P08	G	3	G03	RPN	Kharkof
C2655ACXX	4	CCTTCG	1993SRPN002	DNA120215P08	H	3	H03	RPN	Scout 66
C2655ACXX	4	GTAGA	1993SRPN002	DNA120215P08	H	3	H03	RPN	Scout 66
C2655ACXX	4	TTATCCAT	1993SRPN003	DNA120215P08	A	4	A04	RPN	TAM 107
C2655ACXX	4	TGTCTCCT	1993SRPN003	DNA120215P08	A	4	A04	RPN	TAM 107
C2655ACXX	4	AACAGACATT	1993SRPN004	DNA120215P08	B	4	B04	RPN	Custer
C2655ACXX	4	GGATTG	1993SRPN004	DNA120215P08	B	4	B04	RPN	Custer
C2655ACXX	4	TCTCT	1993SRPN005	DNA120215P08	C	4	C04	RPN	Tonkawa
C2655ACXX	4	GACGTGA	1993SRPN005	DNA120215P08	C	4	C04	RPN	Tonkawa
C2655ACXX	4	GACGGCA	1993SRPN006	DNA120215P08	D	4	D04	RPN	OK88767-15
C2655ACXX	4	CGTTGGT	1993SRPN006	DNA120215P08	D	4	D04	RPN	OK88767-15
C2655ACXX	4	CGTCTG	1993SRPN007	DNA120215P08	E	4	E04	RPN	OK88767-24
C2655ACXX	4	CGGCGGCCT	1993SRPN007	DNA120215P08	E	4	E04	RPN	OK88767-24
C2655ACXX	4	CAGCT	1993SRPN010	DNA120215P08	F	4	F04	RPN	TX90D9277
C2655ACXX	4	TCTGA	1993SRPN010	DNA120215P08	F	4	F04	RPN	TX90D9277
C2655ACXX	4	CCGTTCA	1993SRPN011	DNA120215P08	G	4	G04	RPN	TX89A7137
C2655ACXX	4	ATCTTA	1993SRPN011	DNA120215P08	G	4	G04	RPN	TX89A7137
C2655ACXX	4	TGTATACAG	1993SRPN012	DNA120215P08	H	4	H04	RPN	TX91V4931
C2655ACXX	4	GCGAG	1993SRPN012	DNA120215P08	H	4	H04	RPN	TX91V4931
C2655ACXX	4	AACTT	1993SRPN013	DNA120215P08	A	5	A05	RPN	TX90V8410
C2655ACXX	4	GTGCTACATT	1993SRPN013	DNA120215P08	A	5	A05	RPN	TX90V8410
C2655ACXX	4	ACGACACA	1993SRPN014	DNA120215P08	B	5	B05	RPN	TX90V7911
C2655ACXX	4	GAGTCACAAT	1993SRPN014	DNA120215P08	B	5	B05	RPN	TX90V7911
C2655ACXX	4	CTACA	1993SRPN015	DNA120215P08	C	5	C05	RPN	TX91V5739
C2655ACXX	4	CGGTTGCAT	1993SRPN015	DNA120215P08	C	5	C05	RPN	TX91V5739
C2655ACXX	4	TGTGACAAGA	1993SRPN016	DNA120215P08	D	5	D05	RPN	TX91V3308
C2655ACXX	4	TCGCG	1993SRPN016	DNA120215P08	D	5	D05	RPN	TX91V3308
C2655ACXX	4	GTCCTGCCA	1993SRPN017	DNA120215P08	E	5	E05	RPN	TX89A7141
C2655ACXX	4	TAGTT	1993SRPN017	DNA120215P08	E	5	E05	RPN	TX89A7141
C2655ACXX	4	TGTTAGCT	1993SRPN019	DNA120215P08	F	5	F05	RPN	Akron
C2655ACXX	4	GTTACA	1993SRPN019	DNA120215P08	F	5	F05	RPN	Akron
C2655ACXX	4	GTAGGCA	1993SRPN023	DNA120215P08	G	5	G05	RPN	KS84063-9-7
C2655ACXX	4	GCGGA	1993SRPN023	DNA120215P08	G	5	G05	RPN	KS84063-9-7
C2655ACXX	4	ATGATACG	1993SRPN024	DNA120215P08	H	5	H05	RPN	KS92P059E
C2655ACXX	4	TGTATG	1993SRPN024	DNA120215P08	H	5	H05	RPN	KS92P059E
C2655ACXX	4	CTGTTG	1993SRPN025	DNA120215P08	A	6	A06	RPN	2137
C2655ACXX	4	GGCCTCG	1993SRPN025	DNA120215P08	A	6	A06	RPN	2137
C2655ACXX	4	GCGCAGAA	1993SRPN026	DNA120215P08	B	6	B06	RPN	KS92P0363-134
C2655ACXX	4	TCAGTAAT	1993SRPN026	DNA120215P08	B	6	B06	RPN	KS92P0363-134
C2655ACXX	4	CTAACGAAT	1993SRPN027	DNA120215P08	C	6	C06	RPN	KS92P0425-155
C2655ACXX	4	TCACA	1993SRPN027	DNA120215P08	C	6	C06	RPN	KS92P0425-155
C2655ACXX	4	GTCGT	1993SRPN031	DNA120215P08	D	6	D06	RPN	NE90479
C2655ACXX	4	CGTCA	1993SRPN031	DNA120215P08	D	6	D06	RPN	NE90479
C2655ACXX	4	ACGCTAA	1993SRPN032	DNA120215P08	E	6	E06	RPN	NE90524
C2655ACXX	4	TGTAG	1993SRPN032	DNA120215P08	E	6	E06	RPN	NE90524
C2655ACXX	4	TTAGAG	1993SRPN033	DNA120215P08	F	6	F06	RPN	NE90574
C2655ACXX	4	ATAGG	1993SRPN033	DNA120215P08	F	6	F06	RPN	NE90574
C2655ACXX	4	AATGGCA	1993SRPN034	DNA120215P08	G	6	G06	RPN	XH1455
C2655ACXX	4	CCTGCCA	1993SRPN034	DNA120215P08	G	6	G06	RPN	XH1455
C2655ACXX	4	GGTATGAAT	1993SRPN035	DNA120215P08	H	6	H06	RPN	XH1485
C2655ACXX	4	ATGTACCG	1993SRPN035	DNA120215P08	H	6	H06	RPN	XH1485
C2655ACXX	4	TAAGACA	1993SRPN036	DNA120215P08	A	7	A07	RPN	XH1520
C2655ACXX	4	TTGGAA	1993SRPN036	DNA120215P08	A	7	A07	RPN	XH1520
C2655ACXX	4	GTCATG	1993SRPN037	DNA120215P08	B	7	B07	RPN	XH1529
C2655ACXX	4	TGAGA	1993SRPN037	DNA120215P08	B	7	B07	RPN	XH1529
C2655ACXX	4	TCGTCA	1993SRPN038	DNA120215P08	C	7	C07	RPN	XH1610
C2655ACXX	4	AATGCAG	1993SRPN038	DNA120215P08	C	7	C07	RPN	XH1610
C2655ACXX	4	CCGTGA	1993SRPN039	DNA120215P08	D	7	D07	RPN	Ponderosa
C2655ACXX	4	CTTGTAT	1993SRPN039	DNA120215P08	D	7	D07	RPN	Ponderosa
C2655ACXX	4	GCCAGACATT	1993SRPN042	DNA120215P08	E	7	E07	RPN	T4731
C2655ACXX	4	GTAATACAG	1993SRPN042	DNA120215P08	E	7	E07	RPN	T4731
C2655ACXX	4	ATCAA	1993SRPN043	DNA120215P08	F	7	F07	RPN	T70
C2655ACXX	4	GTGCG	1993SRPN043	DNA120215P08	F	7	F07	RPN	T70
C2655ACXX	4	TCAACACT	1993SRPN044	DNA120215P08	G	7	G07	RPN	T64
C2655ACXX	4	TTACACA	1993SRPN044	DNA120215P08	G	7	G07	RPN	T64
C2655ACXX	4	CCGTCACAGT	1994SRPN002	DNA120215P08	H	7	H07	RPN	Scout 66
C2655ACXX	4	CAGAA	1994SRPN002	DNA120215P08	H	7	H07	RPN	Scout 66
C2655ACXX	4	CTGTGT	1994SRPN003	DNA120215P08	A	8	A08	RPN	TAM 107
C2655ACXX	4	TGTGTGAT	1994SRPN003	DNA120215P08	A	8	A08	RPN	TAM 107
C2655ACXX	4	GCTAT	1994SRPN006	DNA120215P08	B	8	B08	RPN	OK90604
C2655ACXX	4	CGCGCCG	1994SRPN006	DNA120215P08	B	8	B08	RPN	OK90604
C2655ACXX	4	CAGAGACATT	1994SRPN007	DNA120215P08	C	8	C08	RPN	OK90649
C2655ACXX	4	CTAACA	1994SRPN007	DNA120215P08	C	8	C08	RPN	OK90649
C2655ACXX	4	GGCCTG	1994SRPN008	DNA120215P08	D	8	D08	RPN	OK91783
C2655ACXX	4	ACTGG	1994SRPN008	DNA120215P08	D	8	D08	RPN	OK91783
C2655ACXX	4	TGACGT	1994SRPN009	DNA120215P08	E	8	E08	RPN	2174
C2655ACXX	4	GCTCTGCGA	1994SRPN009	DNA120215P08	E	8	E08	RPN	2174
C2655ACXX	4	GGACCGCAA	1994SRPN017	DNA120215P08	F	8	F08	RPN	TX90V6313
C2655ACXX	4	ACTGAG	1994SRPN017	DNA120215P08	F	8	F08	RPN	TX90V6313
C2655ACXX	4	GCACT	1994SRPN018	DNA120215P08	G	8	G08	RPN	TX92V4135
C2655ACXX	4	GCGCACT	1994SRPN018	DNA120215P08	G	8	G08	RPN	TX92V4135
C2655ACXX	4	GGTAAGCA	1994SRPN019	DNA120215P08	H	8	H08	RPN	HBE0726-1
C2655ACXX	4	CAGGCACAGA	1994SRPN019	DNA120215P08	H	8	H08	RPN	HBE0726-1
C2655ACXX	4	AATCGGAGG	1994SRPN022	DNA120215P08	A	9	A09	RPN	Halt
C2655ACXX	4	CCTGAGAA	1994SRPN022	DNA120215P08	A	9	A09	RPN	Halt
C2655ACXX	4	TTCAAGCAT	1994SRPN027	DNA120215P08	B	9	B09	RPN	Jagger
C2655ACXX	4	TGGAGCCT	1994SRPN027	DNA120215P08	B	9	B09	RPN	Jagger
C2655ACXX	4	GAGAT	1994SRPN028	DNA120215P08	C	9	C09	RPN	KS93U206
C2655ACXX	4	GATGGCCAT	1994SRPN028	DNA120215P08	C	9	C09	RPN	KS93U206
C2655ACXX	4	AACGG	1994SRPN029	DNA120215P08	E	9	E09	RPN	N87V106
C2655ACXX	4	CAGACCAAGT	1994SRPN029	DNA120215P08	E	9	E09	RPN	N87V106
C2655ACXX	4	GAGACG	1994SRPN032	DNA120215P08	F	9	F09	RPN	NE91608
C2655ACXX	4	TGACCG	1994SRPN032	DNA120215P08	F	9	F09	RPN	NE91608
C2655ACXX	4	CACGGCCT	1994SRPN033	DNA120215P08	G	9	G09	RPN	NE91635
C2655ACXX	4	CTTATCA	1994SRPN033	DNA120215P08	G	9	G09	RPN	NE91635
C2655ACXX	4	ACCTG	1994SRPN034	DNA120215P08	H	9	H09	RPN	NE91651
C2655ACXX	4	CCGTACCACT	1994SRPN034	DNA120215P08	H	9	H09	RPN	NE91651
C2655ACXX	4	GTAACG	1994SRPN035	DNA120215P08	A	10	A10	RPN	XH1520
C2655ACXX	4	CCACAG	1994SRPN035	DNA120215P08	A	10	A10	RPN	XH1520
C2655ACXX	4	TCCTCACAT	1994SRPN036	DNA120215P08	B	10	B10	RPN	XH1529
C2655ACXX	4	ACGATCCG	1994SRPN036	DNA120215P08	B	10	B10	RPN	XH1529
C2655ACXX	4	CACAACAAGT	1994SRPN037	DNA120215P08	C	10	C10	RPN	XH1689
C2655ACXX	4	TCGTA	1994SRPN037	DNA120215P08	C	10	C10	RPN	XH1689
C2655ACXX	4	GTTGGAAG	1994SRPN038	DNA120215P08	D	10	D10	RPN	XH1693
C2655ACXX	4	GTATTGACT	1994SRPN038	DNA120215P08	D	10	D10	RPN	XH1693
C2655ACXX	4	GCGCGAG	1994SRPN039	DNA120215P08	E	10	E10	RPN	XH1706
C2655ACXX	4	CAGGTAA	1994SRPN039	DNA120215P08	E	10	E10	RPN	XH1706
C2655ACXX	4	GCTCA	1994SRPN040	DNA120215P08	F	10	F10	RPN	Hickok
C2655ACXX	4	CTCGTGT	1994SRPN040	DNA120215P08	F	10	F10	RPN	Hickok
C2655ACXX	4	TAGGTG	1994SRPN043	DNA120215P08	G	10	G10	RPN	T4732
C2655ACXX	4	ACGATA	1994SRPN043	DNA120215P08	G	10	G10	RPN	T4732
C2655ACXX	4	CCTTA	1994SRPN045	DNA120215P08	H	10	H10	RPN	T83
C2655ACXX	4	CAGTAA	1994SRPN045	DNA120215P08	H	10	H10	RPN	T83
C2655ACXX	4	GGAGAGCAT	1995SRPN001	DNA120215P08	A	11	A11	RPN	Kharkof
C2655ACXX	4	CGCATG	1995SRPN001	DNA120215P08	A	11	A11	RPN	Kharkof
C2655ACXX	4	CCATG	1995SRPN002	DNA120215P08	B	11	B11	RPN	Scout 66
C2655ACXX	4	ATGTG	1995SRPN002	DNA120215P08	B	11	B11	RPN	Scout 66
C2655ACXX	4	ACGTT	1995SRPN003	DNA120215P08	C	11	C11	RPN	TAM 107
C2655ACXX	4	CGCTCACACA	1995SRPN003	DNA120215P08	C	11	C11	RPN	TAM 107
C2655ACXX	4	GCTGAA	1995SRPN004	DNA120215P08	D	11	D11	RPN	2174
C2655ACXX	4	TGTTACG	1995SRPN004	DNA120215P08	D	11	D11	RPN	2174
C2655ACXX	4	GATTGGAAGA	1995SRPN005	DNA120215P08	E	11	E11	RPN	OK91P648
C2655ACXX	4	GGATCACAGA	1995SRPN005	DNA120215P08	E	11	E11	RPN	OK91P648
C2655ACXX	4	AATAAGAGT	1995SRPN006	DNA120215P08	F	11	F11	RPN	OK93P735
C2655ACXX	4	TATTAGAA	1995SRPN006	DNA120215P08	F	11	F11	RPN	OK93P735
C2655ACXX	4	GTTAA	1995SRPN007	DNA120215P08	G	11	G11	RPN	OK93P656
C2655ACXX	4	GAGCAA	1995SRPN007	DNA120215P08	G	11	G11	RPN	OK93P656
C2655ACXX	4	CGGTG	1995SRPN008	DNA120215P08	H	11	H11	RPN	OK93P727
C2655ACXX	4	CTTCCGCAA	1995SRPN008	DNA120215P08	H	11	H11	RPN	OK93P727
C2655ACXX	4	TACAAG	1995SRPN009	DNA120215P08	A	12	A12	RPN	TAM 302
C2655ACXX	4	GCCTT	1995SRPN009	DNA120215P08	A	12	A12	RPN	TAM 302
C2655ACXX	4	TTCAGCCAGT	1995SRPN010	DNA120215P08	B	12	B12	RPN	TX91D6991
C2655ACXX	4	CACACGA	1995SRPN010	DNA120215P08	B	12	B12	RPN	TX91D6991
C2655ACXX	4	GGATGCCT	1995SRPN011	DNA120215P08	C	12	C12	RPN	TX90V6313
C2655ACXX	4	TGAAGCAACT	1995SRPN011	DNA120215P08	C	12	C12	RPN	TX90V6313
C2655ACXX	4	GTTCT	1995SRPN012	DNA120215P08	D	12	D12	RPN	TX92V4135
C2655ACXX	4	ACAACGCAT	1995SRPN012	DNA120215P08	D	12	D12	RPN	TX92V4135
C2655ACXX	4	GGCGGACGA	1995SRPN013	DNA120215P08	E	12	E12	RPN	HBE0726-1
C2655ACXX	4	TCTAACAAGT	1995SRPN013	DNA120215P08	E	12	E12	RPN	HBE0726-1
C2655ACXX	4	ATCGTACGT	1995SRPN015	DNA120215P08	F	12	F12	RPN	HBI0531-A2
C2655ACXX	4	GAGTG	1995SRPN015	DNA120215P08	F	12	F12	RPN	HBI0531-A2
C2655ACXX	4	GGCGACA	1995SRPN016	DNA120215P08	G	12	G12	RPN	TX93V5919
C2655ACXX	4	AATGTA	1995SRPN016	DNA120215P08	G	12	G12	RPN	TX93V5919
C2655ACXX	4	CACGAG	1995SRPN017	DNA120215P08	H	12	H12	RPN	TX93V5922
C2655ACXX	4	GTACGGACG	1995SRPN017	DNA120215P08	H	12	H12	RPN	TX93V5922
C2655ACXX	5	TGACGCCA	1995SRPN018	DNA120215P09	A	1	A01	RPN	TX93V4927
C2655ACXX	5	CTCTCCAG	1995SRPN018	DNA120215P09	A	1	A01	RPN	TX93V4927
C2655ACXX	5	CAGATA	1995SRPN019	DNA120215P09	B	1	B01	RPN	TX92V2519
C2655ACXX	5	TAATTG	1995SRPN019	DNA120215P09	B	1	B01	RPN	TX92V2519
C2655ACXX	5	ATCTCGT	1995SRPN020	DNA120215P09	C	1	C01	RPN	CO890323
C2655ACXX	5	GAAGTG	1995SRPN020	DNA120215P09	C	1	C01	RPN	CO890323
C2655ACXX	5	GACAACT	1995SRPN021	DNA120215P09	D	1	D01	RPN	CO900166
C2655ACXX	5	TAGCGGAT	1995SRPN021	DNA120215P09	D	1	D01	RPN	CO900166
C2655ACXX	5	TATTCGCAT	1995SRPN022	DNA120215P09	E	1	E01	RPN	2137
C2655ACXX	5	CTCGCAA	1995SRPN022	DNA120215P09	E	1	E01	RPN	2137
C2655ACXX	5	ATAGAT	1995SRPN023	DNA120215P09	F	1	F01	RPN	KS93U206
C2655ACXX	5	TGGACACT	1995SRPN023	DNA120215P09	F	1	F01	RPN	KS93U206
C2655ACXX	5	TGTCAAT	1995SRPN024	DNA120215P09	G	1	G01	RPN	KS91H153-2
C2655ACXX	5	CCGAACA	1995SRPN024	DNA120215P09	G	1	G01	RPN	KS91H153-2
C2655ACXX	5	TCCTGCT	1995SRPN025	DNA120215P09	H	1	H01	RPN	N93L058
C2655ACXX	5	GGAAGACAT	1995SRPN025	DNA120215P09	H	1	H01	RPN	N93L058
C2655ACXX	5	GGCTTA	1995SRPN026	DNA120215P09	A	2	A02	RPN	NE91651
C2655ACXX	5	GAACTT	1995SRPN026	DNA120215P09	A	2	A02	RPN	NE91651
C2655ACXX	5	AACGCACATT	1995SRPN027	DNA120215P09	B	2	B02	RPN	NE90476
C2655ACXX	5	ATGCT	1995SRPN027	DNA120215P09	B	2	B02	RPN	NE90476
C2655ACXX	5	ATTCCAA	1995SRPN028	DNA120215P09	C	2	C02	RPN	NE92458
C2655ACXX	5	GAGCGACAT	1995SRPN028	DNA120215P09	C	2	C02	RPN	NE92458
C2655ACXX	5	GACACACT	1995SRPN029	DNA120215P09	D	2	D02	RPN	NE92614
C2655ACXX	5	CCTTGCCATT	1995SRPN029	DNA120215P09	D	2	D02	RPN	NE92614
C2655ACXX	5	GGTATA	1995SRPN030	DNA120215P09	E	2	E02	RPN	NE92646
C2655ACXX	5	CGCGT	1995SRPN030	DNA120215P09	E	2	E02	RPN	NE92646
C2655ACXX	5	TCTTGG	1995SRPN031	DNA120215P09	F	2	F02	RPN	XH1706
C2655ACXX	5	CATACGCG	1995SRPN031	DNA120215P09	F	2	F02	RPN	XH1706
C2655ACXX	5	CTATCACT	1995SRPN032	DNA120215P09	G	2	G02	RPN	XH1752
C2655ACXX	5	GGTGT	1995SRPN032	DNA120215P09	G	2	G02	RPN	XH1752
C2655ACXX	5	CTGAACCA	1995SRPN033	DNA120215P09	H	2	H02	RPN	XH1778
C2655ACXX	5	GGATA	1995SRPN033	DNA120215P09	H	2	H02	RPN	XH1778
C2655ACXX	5	CTAAGCA	1995SRPN034	DNA120215P09	A	3	A03	RPN	XH1798
C2655ACXX	5	TCTCCGT	1995SRPN034	DNA120215P09	A	3	A03	RPN	XH1798
C2655ACXX	5	ATTAT	1995SRPN035	DNA120215P09	B	3	B03	RPN	Rowdy
C2655ACXX	5	TGTACA	1995SRPN035	DNA120215P09	B	3	B03	RPN	Rowdy
C2655ACXX	5	AAGCAACT	1995SRPN036	DNA120215P09	C	3	C03	RPN	Coronado
C2655ACXX	5	GCGCTCA	1995SRPN036	DNA120215P09	C	3	C03	RPN	Coronado
C2655ACXX	5	ACCGA	1995SRPN037	DNA120215P09	D	3	D03	RPN	QAP 7501
C2655ACXX	5	ACTGCGAT	1995SRPN037	DNA120215P09	D	3	D03	RPN	QAP 7501
C2655ACXX	5	TTCGTT	1995SRPN038	DNA120215P09	E	3	E03	RPN	QAP 7510
C2655ACXX	5	GTAAG	1995SRPN038	DNA120215P09	E	3	E03	RPN	QAP 7510
C2655ACXX	5	ATATAA	1995SRPN039	DNA120215P09	F	3	F03	RPN	Platte
C2655ACXX	5	TGATCGCT	1995SRPN039	DNA120215P09	F	3	F03	RPN	Platte
C2655ACXX	5	TGCGG	1995SRPN040	DNA120215P09	G	3	G03	RPN	WI90-540W
C2655ACXX	5	TGGCAACAGA	1995SRPN040	DNA120215P09	G	3	G03	RPN	WI90-540W
C2655ACXX	5	ACTAA	1995SRPN041	DNA120215P09	H	3	H03	RPN	Oro Blanco
C2655ACXX	5	CTCGTCG	1995SRPN041	DNA120215P09	H	3	H03	RPN	Oro Blanco
C2655ACXX	5	GCCTACCT	1995SRPN042	DNA120215P09	A	4	A04	RPN	T702
C2655ACXX	5	GAGGTCCT	1995SRPN042	DNA120215P09	A	4	A04	RPN	T702
C2655ACXX	5	CACCA	1995SRPN043	DNA120215P09	B	4	B04	RPN	T834
C2655ACXX	5	TAGCTAT	1995SRPN043	DNA120215P09	B	4	B04	RPN	T834
C2655ACXX	5	CAGCGCAAGA	1995SRPN044	DNA120215P09	C	4	C04	RPN	T812
C2655ACXX	5	AATTAG	1995SRPN044	DNA120215P09	C	4	C04	RPN	T812
C2655ACXX	5	GCTCGCCAT	1995SRPN045	DNA120215P09	D	4	D04	RPN	T861
C2655ACXX	5	GGAACGA	1995SRPN045	DNA120215P09	D	4	D04	RPN	T861
C2655ACXX	5	ACAACT	1996SRPN001	DNA120215P09	E	4	E04	RPN	Kharkof
C2655ACXX	5	TGTACCAG	1996SRPN001	DNA120215P09	E	4	E04	RPN	Kharkof
C2655ACXX	5	ACTGCT	1996SRPN002	DNA120215P09	F	4	F04	RPN	Scout 66
C2655ACXX	5	TGTACGCA	1996SRPN002	DNA120215P09	F	4	F04	RPN	Scout 66
C2655ACXX	5	TTGGCGCT	1996SRPN003	DNA120215P09	G	4	G04	RPN	TAM 107
C2655ACXX	5	CGTGGACAGT	1996SRPN003	DNA120215P09	G	4	G04	RPN	TAM 107
C2655ACXX	5	GTTCACA	1996SRPN004	DNA120215P09	H	4	H04	RPN	KS93U206
C2655ACXX	5	TGGCACAGA	1996SRPN004	DNA120215P09	H	4	H04	RPN	KS93U206
C2655ACXX	5	TGCTT	1996SRPN005	DNA120215P09	A	5	A05	RPN	OK91P648
C2655ACXX	5	CATGG	1996SRPN005	DNA120215P09	A	5	A05	RPN	OK91P648
C2655ACXX	5	GCAAGCCAT	1996SRPN006	DNA120215P09	B	5	B05	RPN	OK93P735
C2655ACXX	5	ACTACAAT	1996SRPN006	DNA120215P09	B	5	B05	RPN	OK93P735
C2655ACXX	5	GACTAACT	1996SRPN007	DNA120215P09	C	5	C05	RPN	OK93P634
C2655ACXX	5	CGCACCAATT	1996SRPN007	DNA120215P09	C	5	C05	RPN	OK93P634
C2655ACXX	5	ATGGTGA	1996SRPN008	DNA120215P09	D	5	D05	RPN	OK92403
C2655ACXX	5	CTCGCGG	1996SRPN008	DNA120215P09	D	5	D05	RPN	OK92403
C2655ACXX	5	AACTGG	1996SRPN009	DNA120215P09	E	5	E05	RPN	TAM 302
C2655ACXX	5	TATTGCAG	1996SRPN009	DNA120215P09	E	5	E05	RPN	TAM 302
C2655ACXX	5	ATGAGCAA	1996SRPN010	DNA120215P09	F	5	F05	RPN	TX91D6991
C2655ACXX	5	ATCTGACT	1996SRPN010	DNA120215P09	F	5	F05	RPN	TX91D6991
C2655ACXX	5	GTCACGA	1996SRPN011	DNA120215P09	G	5	G05	RPN	TX92V3108
C2655ACXX	5	CTTGA	1996SRPN011	DNA120215P09	G	5	G05	RPN	TX92V3108
C2655ACXX	5	AACGACCACA	1996SRPN012	DNA120215P09	H	5	H05	RPN	HBI0531-A2
C2655ACXX	5	GCGTCCT	1996SRPN012	DNA120215P09	H	5	H05	RPN	HBI0531-A2
C2655ACXX	5	ACCAGGA	1996SRPN013	DNA120215P09	A	6	A06	RPN	TX93V5919
C2655ACXX	5	CGCCTCAT	1996SRPN013	DNA120215P09	A	6	A06	RPN	TX93V5919
C2655ACXX	5	CCACTCA	1996SRPN014	DNA120215P09	B	6	B06	RPN	TX93V5922
C2655ACXX	5	CTTATG	1996SRPN014	DNA120215P09	B	6	B06	RPN	TX93V5922
C2655ACXX	5	TAGAG	1996SRPN015	DNA120215P09	C	6	C06	RPN	TX93V4927
C2655ACXX	5	TCACGGAAG	1996SRPN015	DNA120215P09	C	6	C06	RPN	TX93V4927
C2655ACXX	5	GGCAT	1996SRPN016	DNA120215P09	D	6	D06	RPN	TX92V2519
C2655ACXX	5	TATCA	1996SRPN016	DNA120215P09	D	6	D06	RPN	TX92V2519
C2655ACXX	5	TAGCCAA	1996SRPN017	DNA120215P09	E	6	E06	RPN	TAM 110
C2655ACXX	5	CCGACG	1996SRPN017	DNA120215P09	E	6	E06	RPN	TAM 110
C2655ACXX	5	ATATCGCCA	1996SRPN018	DNA120215P09	F	6	F06	RPN	CO910424
C2655ACXX	5	TGGTCAAG	1996SRPN018	DNA120215P09	F	6	F06	RPN	CO910424
C2655ACXX	5	ACCAAG	1996SRPN019	DNA120215P09	G	6	G06	RPN	CO910748
C2655ACXX	5	CTCTA	1996SRPN019	DNA120215P09	G	6	G06	RPN	CO910748
C2655ACXX	5	CCATCCAA	1996SRPN020	DNA120215P09	H	6	H06	RPN	KS91H153-2
C2655ACXX	5	GGTGCACATT	1996SRPN020	DNA120215P09	H	6	H06	RPN	KS91H153-2
C2655ACXX	5	CTCTCGCAT	1996SRPN021	DNA120215P09	A	7	A07	RPN	KS941064-3
C2655ACXX	5	GTTCGGT	1996SRPN021	DNA120215P09	A	7	A07	RPN	KS941064-3
C2655ACXX	5	CAGAGGT	1996SRPN022	DNA120215P09	B	7	B07	RPN	KS941064-6
C2655ACXX	5	GCCGCAAT	1996SRPN022	DNA120215P09	B	7	B07	RPN	KS941064-6
C2655ACXX	5	CATAAG	1996SRPN023	DNA120215P09	C	7	C07	RPN	KS940935-7-2-1
C2655ACXX	5	GCGTACAAT	1996SRPN023	DNA120215P09	C	7	C07	RPN	KS940935-7-2-1
C2655ACXX	5	TTGAGACAG	1996SRPN024	DNA120215P09	D	7	D07	RPN	KS940935-125-5-2
C2655ACXX	5	ACGCGCG	1996SRPN024	DNA120215P09	D	7	D07	RPN	KS940935-125-5-2
C2655ACXX	5	GTCGCCT	1996SRPN025	DNA120215P09	E	7	E07	RPN	KS85W663-11-6-MB
C2655ACXX	5	ACCGTCCAT	1996SRPN025	DNA120215P09	E	7	E07	RPN	KS85W663-11-6-MB
C2655ACXX	5	AATAACCAA	1996SRPN027	DNA120215P09	F	7	F07	RPN	NE90476
C2655ACXX	5	GCGTGCCAGA	1996SRPN027	DNA120215P09	F	7	F07	RPN	NE90476
C2655ACXX	5	CCGAT	1996SRPN028	DNA120215P09	G	7	G07	RPN	NE92458
C2655ACXX	5	AATGAACGA	1996SRPN028	DNA120215P09	G	7	G07	RPN	NE92458
C2655ACXX	5	TCCTCCA	1996SRPN029	DNA120215P09	H	7	H07	RPN	NE92646
C2655ACXX	5	CGTCGCCACT	1996SRPN029	DNA120215P09	H	7	H07	RPN	NE92646
C2655ACXX	5	ATGGCAA	1996SRPN030	DNA120215P09	A	8	A08	RPN	NE93405
C2655ACXX	5	ACACG	1996SRPN030	DNA120215P09	A	8	A08	RPN	NE93405
C2655ACXX	5	CGCAAGA	1996SRPN031	DNA120215P09	B	8	B08	RPN	NE93427
C2655ACXX	5	GAAGCA	1996SRPN031	DNA120215P09	B	8	B08	RPN	NE93427
C2655ACXX	5	ACACAACA	1996SRPN032	DNA120215P09	C	8	C08	RPN	QAP 7510
C2655ACXX	5	AACGTGCCT	1996SRPN032	DNA120215P09	C	8	C08	RPN	QAP 7510
C2655ACXX	5	ATATT	1996SRPN033	DNA120215P09	D	8	D08	RPN	Big Dawg
C2655ACXX	5	CCTCG	1996SRPN033	DNA120215P09	D	8	D08	RPN	Big Dawg
C2655ACXX	5	CTCAT	1996SRPN034	DNA120215P09	E	8	E08	RPN	T702
C2655ACXX	5	GTCTCAACG	1996SRPN034	DNA120215P09	E	8	E08	RPN	T702
C2655ACXX	5	CCGCA	1996SRPN035	DNA120215P09	F	8	F08	RPN	T834
C2655ACXX	5	ACGGTACT	1996SRPN035	DNA120215P09	F	8	F08	RPN	T834
C2655ACXX	5	TCGTGACAGT	1996SRPN036	DNA120215P09	G	8	G08	RPN	T812
C2655ACXX	5	GCGCCG	1996SRPN036	DNA120215P09	G	8	G08	RPN	T812
C2655ACXX	5	AATTG	1996SRPN037	DNA120215P09	H	8	H08	RPN	T861
C2655ACXX	5	CAAGT	1996SRPN037	DNA120215P09	H	8	H08	RPN	T861
C2655ACXX	5	TCCGAG	1996SRPN038	DNA120215P09	A	9	A09	RPN	T89
C2655ACXX	5	TCCGT	1996SRPN038	DNA120215P09	A	9	A09	RPN	T89
C2655ACXX	5	TATAAGCAG	1996SRPN039	DNA120215P09	B	9	B09	RPN	G1878
C2655ACXX	5	TAGATGA	1996SRPN039	DNA120215P09	B	9	B09	RPN	G1878
C2655ACXX	5	ATTCA	1997SRPN001	DNA120215P09	C	9	C09	RPN	Kharkof
C2655ACXX	5	TGGCCAG	1997SRPN001	DNA120215P09	C	9	C09	RPN	Kharkof
C2655ACXX	5	ACATGCCAG	1997SRPN002	DNA120215P09	D	9	D09	RPN	Scout 66
C2655ACXX	5	GCACGAT	1997SRPN002	DNA120215P09	D	9	D09	RPN	Scout 66
C2655ACXX	5	TTGCTG	1997SRPN003	DNA120215P09	E	9	E09	RPN	TAM 107
C2655ACXX	5	TGCCTA	1997SRPN003	DNA120215P09	E	9	E09	RPN	TAM 107
C2655ACXX	5	AAGGCCAACT	1997SRPN004	DNA120215P09	F	9	F09	RPN	OK93617
C2655ACXX	5	CGCAACCAGT	1997SRPN004	DNA120215P09	F	9	F09	RPN	OK93617
C2655ACXX	5	ACTCCACG	1997SRPN005	DNA120215P09	G	9	G09	RPN	OK94P549
C2655ACXX	5	TCACTG	1997SRPN005	DNA120215P09	G	9	G09	RPN	OK94P549
C2655ACXX	5	GGTTG	1997SRPN006	DNA120215P09	H	9	H09	RPN	OK94P461
C2655ACXX	5	ACAGT	1997SRPN006	DNA120215P09	H	9	H09	RPN	OK94P461
C2655ACXX	5	GGAGTCAAG	1997SRPN007	DNA120215P09	A	10	A10	RPN	TX91D6825
C2655ACXX	5	TTCTCA	1997SRPN007	DNA120215P09	A	10	A10	RPN	TX91D6825
C2655ACXX	5	CTGCCGT	1997SRPN008	DNA120215P09	B	10	B10	RPN	TX91D6856
C2655ACXX	5	TGAAT	1997SRPN008	DNA120215P09	B	10	B10	RPN	TX91D6856
C2655ACXX	5	TTCCA	1997SRPN009	DNA120215P09	C	10	C10	RPN	HBG0358
C2655ACXX	5	CATAT	1997SRPN009	DNA120215P09	C	10	C10	RPN	HBG0358
C2655ACXX	5	TAATTAA	1997SRPN010	DNA120215P09	E	10	E10	RPN	TX94V2327
C2655ACXX	5	TATGT	1997SRPN010	DNA120215P09	E	10	E10	RPN	TX94V2327
C2655ACXX	5	CAGTGCCATT	1997SRPN011	DNA120215P09	F	10	F10	RPN	TX94V3329
C2655ACXX	5	TGTGAGG	1997SRPN011	DNA120215P09	F	10	F10	RPN	TX94V3329
C2655ACXX	5	TGTTGACG	1997SRPN012	DNA120215P09	G	10	G10	RPN	TX95V4926
C2655ACXX	5	ACAACCAACT	1997SRPN012	DNA120215P09	G	10	G10	RPN	TX95V4926
C2655ACXX	5	TACCT	1997SRPN013	DNA120215P09	H	10	H10	RPN	TX95V4933
C2655ACXX	5	TGCAGA	1997SRPN013	DNA120215P09	H	10	H10	RPN	TX95V4933
C2655ACXX	5	CCAGGA	1997SRPN014	DNA120215P09	A	11	A11	RPN	TX95V5332
C2655ACXX	5	CATCTGCCG	1997SRPN014	DNA120215P09	A	11	A11	RPN	TX95V5332
C2655ACXX	5	GGACAG	1997SRPN015	DNA120215P09	B	11	B11	RPN	TX94V2130
C2655ACXX	5	GGATGA	1997SRPN015	DNA120215P09	B	11	B11	RPN	TX94V2130
C2655ACXX	5	ACAGAAT	1997SRPN016	DNA120215P09	C	11	C11	RPN	CO910424
C2655ACXX	5	ATCTGT	1997SRPN016	DNA120215P09	C	11	C11	RPN	CO910424
C2655ACXX	5	ATACTGAG	1997SRPN017	DNA120215P09	D	11	D11	RPN	CO920696
C2655ACXX	5	AAGACGCT	1997SRPN017	DNA120215P09	D	11	D11	RPN	CO920696
C2655ACXX	5	CTCCAA	1997SRPN018	DNA120215P09	E	11	E11	RPN	Yumar
C2655ACXX	5	GAATGCAATA	1997SRPN018	DNA120215P09	E	11	E11	RPN	Yumar
C2655ACXX	5	TAGCAG	1997SRPN019	DNA120215P09	F	11	F11	RPN	KS94H147
C2655ACXX	5	TTAGGA	1997SRPN019	DNA120215P09	F	11	F11	RPN	KS94H147
C2655ACXX	5	CCAAGACAGT	1997SRPN020	DNA120215P09	G	11	G11	RPN	KS941064-6
C2655ACXX	5	ATCCG	1997SRPN020	DNA120215P09	G	11	G11	RPN	KS941064-6
C2655ACXX	5	CATTGA	1997SRPN021	DNA120215P09	H	11	H11	RPN	KS940935-125-5-2
C2655ACXX	5	CTTAG	1997SRPN021	DNA120215P09	H	11	H11	RPN	KS940935-125-5-2
C2655ACXX	5	TCATT	1997SRPN022	DNA120215P09	A	12	A12	RPN	KS85W663-11-6-MB
C2655ACXX	5	TTATTACAT	1997SRPN022	DNA120215P09	A	12	A12	RPN	KS85W663-11-6-MB
C2655ACXX	5	GCCAACAAGA	1997SRPN023	DNA120215P09	B	12	B12	RPN	KS84W063-9-39-3-MB
C2655ACXX	5	GAATAGA	1997SRPN023	DNA120215P09	B	12	B12	RPN	KS84W063-9-39-3-MB
C2655ACXX	5	TTCTG	1997SRPN024	DNA120215P09	C	12	C12	RPN	Wesley
C2655ACXX	5	TGCCGCAT	1997SRPN024	DNA120215P09	C	12	C12	RPN	Wesley
C2655ACXX	5	ACCTAA	1997SRPN025	DNA120215P09	D	12	D12	RPN	NE93405
C2655ACXX	5	CGTGTCA	1997SRPN025	DNA120215P09	D	12	D12	RPN	NE93405
C2655ACXX	5	GCGTAG	1997SRPN026	DNA120215P09	E	12	E12	RPN	NE93427
C2655ACXX	5	CAACCACACA	1997SRPN026	DNA120215P09	E	12	E12	RPN	NE93427
C2655ACXX	5	GCTCCGA	1997SRPN027	DNA120215P09	F	12	F12	RPN	Cougar
C2655ACXX	5	CGTAGCAACA	1997SRPN027	DNA120215P09	F	12	F12	RPN	Cougar
C2655ACXX	5	AAGCAGA	1997SRPN028	DNA120215P09	G	12	G12	RPN	NE94632
C2655ACXX	5	TCAGAGAT	1997SRPN028	DNA120215P09	G	12	G12	RPN	NE94632
C2655ACXX	5	CAATTGCT	1997SRPN029	DNA120215P09	H	12	H12	RPN	W94-042
C2655ACXX	5	CGTTCA	1997SRPN029	DNA120215P09	H	12	H12	RPN	W94-042
C2655ACXX	5	AACCTA	1997SRPN030	DNA120215P10	A	1	A01	RPN	W94-137
C2655ACXX	5	CATCACAAG	1997SRPN030	DNA120215P10	A	1	A01	RPN	W94-137
C2655ACXX	5	TCCAG	1997SRPN031	DNA120215P10	B	1	B01	RPN	W94-320
C2655ACXX	5	GATCAT	1997SRPN031	DNA120215P10	B	1	B01	RPN	W94-320
C2655ACXX	5	CCAGGCAACA	1997SRPN032	DNA120215P10	C	1	C01	RPN	W94-245
C2655ACXX	5	AACTGAAG	1997SRPN032	DNA120215P10	C	1	C01	RPN	W94-245
C2655ACXX	5	TGATAAT	1997SRPN033	DNA120215P10	D	1	D01	RPN	W94-435
C2655ACXX	5	GATTCA	1997SRPN033	DNA120215P10	D	1	D01	RPN	W94-435
C2655ACXX	5	ATCCTG	1997SRPN034	DNA120215P10	E	1	E01	RPN	QT7550
C2655ACXX	5	CAAGCCAATT	1997SRPN034	DNA120215P10	E	1	E01	RPN	QT7550
C2655ACXX	5	CAATCAT	1997SRPN035	DNA120215P10	F	1	F01	RPN	QT7504
C2655ACXX	5	GTCTTACT	1997SRPN035	DNA120215P10	F	1	F01	RPN	QT7504
C2655ACXX	5	TTGCACCAG	1997SRPN036	DNA120215P10	G	1	G01	RPN	XH1877
C2655ACXX	5	ACATCACCG	1997SRPN036	DNA120215P10	G	1	G01	RPN	XH1877
C2655ACXX	5	GGAGG	1997SRPN037	DNA120215P10	H	1	H01	RPN	XH1881
C2655ACXX	5	TTGCGCT	1997SRPN037	DNA120215P10	H	1	H01	RPN	XH1881
C2655ACXX	5	GCGCTT	1997SRPN038	DNA120215P10	A	2	A02	RPN	WX95-2401
C2655ACXX	5	CGCAGACACT	1997SRPN038	DNA120215P10	A	2	A02	RPN	WX95-2401
C2655ACXX	5	TGTGGA	1997SRPN039	DNA120215P10	B	2	B02	RPN	T89
C2655ACXX	5	CGCCG	1997SRPN039	DNA120215P10	B	2	B02	RPN	T89
C2655ACXX	5	TTCACG	1997SRPN040	DNA120215P10	C	2	C02	RPN	T86
C2655ACXX	5	TGGATA	1997SRPN040	DNA120215P10	C	2	C02	RPN	T86
C2655ACXX	5	AAGCG	1997SRPN041	DNA120215P10	D	2	D02	RPN	T93
C2655ACXX	5	ATAGCGT	1997SRPN041	DNA120215P10	D	2	D02	RPN	T93
C2655ACXX	5	GAATT	1997SRPN042	DNA120215P10	E	2	E02	RPN	T94
C2655ACXX	5	CCATAGA	1997SRPN042	DNA120215P10	E	2	E02	RPN	T94
C2655ACXX	5	GGCACGCAT	1997SRPN043	DNA120215P10	F	2	F02	RPN	G1594
C2655ACXX	5	TTGAA	1997SRPN043	DNA120215P10	F	2	F02	RPN	G1594
C2655ACXX	5	CTCGG	1997SRPN044	DNA120215P10	G	2	G02	RPN	G1720
C2655ACXX	5	GTGTT	1997SRPN044	DNA120215P10	G	2	G02	RPN	G1720
C2655ACXX	5	CTTGGCAG	1997SRPN045	DNA120215P10	H	2	H02	RPN	Enhancer
C2655ACXX	5	ATTAACAATT	1997SRPN045	DNA120215P10	H	2	H02	RPN	Enhancer
C2655ACXX	5	ATAAGG	1998SRPN001	DNA120215P10	A	3	A03	RPN	Kharkof
C2655ACXX	5	CAATA	1998SRPN001	DNA120215P10	A	3	A03	RPN	Kharkof
C2655ACXX	5	TAGTCCAT	1998SRPN002	DNA120215P10	B	3	B03	RPN	Scout 66
C2655ACXX	5	GGCCA	1998SRPN002	DNA120215P10	B	3	B03	RPN	Scout 66
C2655ACXX	5	AACAGCACT	1998SRPN003	DNA120215P10	C	3	C03	RPN	TAM 107
C2655ACXX	5	CGTGACCT	1998SRPN003	DNA120215P10	C	3	C03	RPN	TAM 107
C2655ACXX	5	ATAGACCG	1998SRPN004	DNA120215P10	D	3	D03	RPN	OK94P549
C2655ACXX	5	CTTCAGA	1998SRPN004	DNA120215P10	D	3	D03	RPN	OK94P549
C2655ACXX	5	TCGGCG	1998SRPN005	DNA120215P10	E	3	E03	RPN	OK95548
C2655ACXX	5	ATCTGCAACA	1998SRPN005	DNA120215P10	E	3	E03	RPN	OK95548
C2655ACXX	5	AAGGA	1998SRPN006	DNA120215P10	F	3	F03	RPN	Ok101
C2655ACXX	5	TGGCT	1998SRPN006	DNA120215P10	F	3	F03	RPN	Ok101
C2655ACXX	5	GATTA	1998SRPN007	DNA120215P10	G	3	G03	RPN	OK95593
C2655ACXX	5	TTACT	1998SRPN007	DNA120215P10	G	3	G03	RPN	OK95593
C2655ACXX	5	GTAGA	1998SRPN008	DNA120215P10	H	3	H03	RPN	Intrada
C2655ACXX	5	CCTTCG	1998SRPN008	DNA120215P10	H	3	H03	RPN	Intrada
C2655ACXX	5	TGTCTCCT	1998SRPN009	DNA120215P10	A	4	A04	RPN	TX91D6825
C2655ACXX	5	TTATCCAT	1998SRPN009	DNA120215P10	A	4	A04	RPN	TX91D6825
C2655ACXX	5	GGATTG	1998SRPN010	DNA120215P10	B	4	B04	RPN	TX91D6856
C2655ACXX	5	AACAGACATT	1998SRPN010	DNA120215P10	B	4	B04	RPN	TX91D6856
C2655ACXX	5	TCTCT	1998SRPN011	DNA120215P10	C	4	C04	RPN	TX94V2327
C2655ACXX	5	GACGTGA	1998SRPN011	DNA120215P10	C	4	C04	RPN	TX94V2327
C2655ACXX	5	CGTTGGT	1998SRPN012	DNA120215P10	D	4	D04	RPN	TX95V4926
C2655ACXX	5	GACGGCA	1998SRPN012	DNA120215P10	D	4	D04	RPN	TX95V4926
C2655ACXX	5	CGGCGGCCT	1998SRPN013	DNA120215P10	E	4	E04	RPN	TX95V4933
C2655ACXX	5	CGTCTG	1998SRPN013	DNA120215P10	E	4	E04	RPN	TX95V4933
C2655ACXX	5	TCTGA	1998SRPN014	DNA120215P10	F	4	F04	RPN	TX95V5332
C2655ACXX	5	CAGCT	1998SRPN014	DNA120215P10	F	4	F04	RPN	TX95V5332
C2655ACXX	5	CCGTTCA	1998SRPN015	DNA120215P10	G	4	G04	RPN	TX94V2130
C2655ACXX	5	ATCTTA	1998SRPN015	DNA120215P10	G	4	G04	RPN	TX94V2130
C2655ACXX	5	GCGAG	1998SRPN016	DNA120215P10	H	4	H04	RPN	Yumar
C2655ACXX	5	TGTATACAG	1998SRPN016	DNA120215P10	H	4	H04	RPN	Yumar
C2655ACXX	5	GTGCTACATT	1998SRPN017	DNA120215P10	A	5	A05	RPN	Trego
C2655ACXX	5	AACTT	1998SRPN017	DNA120215P10	A	5	A05	RPN	Trego
C2655ACXX	5	GAGTCACAAT	1998SRPN018	DNA120215P10	B	5	B05	RPN	Stanton
C2655ACXX	5	ACGACACA	1998SRPN018	DNA120215P10	B	5	B05	RPN	Stanton
C2655ACXX	5	CTACA	1998SRPN019	DNA120215P10	C	5	C05	RPN	KS95H176-1
C2655ACXX	5	CGGTTGCAT	1998SRPN019	DNA120215P10	C	5	C05	RPN	KS95H176-1
C2655ACXX	5	TCGCG	1998SRPN020	DNA120215P10	D	5	D05	RPN	KS90175-3
C2655ACXX	5	TGTGACAAGA	1998SRPN020	DNA120215P10	D	5	D05	RPN	KS90175-3
C2655ACXX	5	TAGTT	1998SRPN021	DNA120215P10	E	5	E05	RPN	KS89180B-2-1
C2655ACXX	5	GTCCTGCCA	1998SRPN021	DNA120215P10	E	5	E05	RPN	KS89180B-2-1
C2655ACXX	5	GTTACA	1998SRPN022	DNA120215P10	F	5	F05	RPN	2145
C2655ACXX	5	TGTTAGCT	1998SRPN022	DNA120215P10	F	5	F05	RPN	2145
C2655ACXX	5	GTAGGCA	1998SRPN023	DNA120215P10	G	5	G05	RPN	KS97W0935-29-15
C2655ACXX	5	GCGGA	1998SRPN023	DNA120215P10	G	5	G05	RPN	KS97W0935-29-15
C2655ACXX	5	TGTATG	1998SRPN024	DNA120215P10	H	5	H05	RPN	KS91W009-6-1
C2655ACXX	5	ATGATACG	1998SRPN024	DNA120215P10	H	5	H05	RPN	KS91W009-6-1
C2655ACXX	5	GGCCTCG	1998SRPN025	DNA120215P10	A	6	A06	RPN	Wesley
C2655ACXX	5	CTGTTG	1998SRPN025	DNA120215P10	A	6	A06	RPN	Wesley
C2655ACXX	5	TCAGTAAT	1998SRPN026	DNA120215P10	B	6	B06	RPN	Cougar
C2655ACXX	5	GCGCAGAA	1998SRPN026	DNA120215P10	B	6	B06	RPN	Cougar
C2655ACXX	5	CTAACGAAT	1998SRPN027	DNA120215P10	C	6	C06	RPN	NE94632
C2655ACXX	5	TCACA	1998SRPN027	DNA120215P10	C	6	C06	RPN	NE94632
C2655ACXX	5	CGTCA	1998SRPN028	DNA120215P10	D	6	D06	RPN	Hondo
C2655ACXX	5	GTCGT	1998SRPN028	DNA120215P10	D	6	D06	RPN	Hondo
C2655ACXX	5	TGTAG	1998SRPN029	DNA120215P10	E	6	E06	RPN	Thunderbolt
C2655ACXX	5	ACGCTAA	1998SRPN029	DNA120215P10	E	6	E06	RPN	Thunderbolt
C2655ACXX	5	ATAGG	1998SRPN030	DNA120215P10	F	6	F06	RPN	W94-244-132
C2655ACXX	5	TTAGAG	1998SRPN030	DNA120215P10	F	6	F06	RPN	W94-244-132
C2655ACXX	5	AATGGCA	1998SRPN031	DNA120215P10	G	6	G06	RPN	W95-301
C2655ACXX	5	CCTGCCA	1998SRPN031	DNA120215P10	G	6	G06	RPN	W95-301
C2655ACXX	5	ATGTACCG	1998SRPN032	DNA120215P10	H	6	H06	RPN	W95-221
C2655ACXX	5	GGTATGAAT	1998SRPN032	DNA120215P10	H	6	H06	RPN	W95-221
C2655ACXX	5	TTGGAA	1998SRPN033	DNA120215P10	A	7	A07	RPN	QT7550
C2655ACXX	5	TAAGACA	1998SRPN033	DNA120215P10	A	7	A07	RPN	QT7550
C2655ACXX	5	TGAGA	1998SRPN034	DNA120215P10	B	7	B07	RPN	XH1881
C2655ACXX	5	GTCATG	1998SRPN034	DNA120215P10	B	7	B07	RPN	XH1881
C2655ACXX	5	TCGTCA	1998SRPN035	DNA120215P10	C	7	C07	RPN	XH1875
C2655ACXX	5	AATGCAG	1998SRPN035	DNA120215P10	C	7	C07	RPN	XH1875
C2655ACXX	5	CTTGTAT	1998SRPN036	DNA120215P10	D	7	D07	RPN	WH1872
C2655ACXX	5	CCGTGA	1998SRPN036	DNA120215P10	D	7	D07	RPN	WH1872
C2655ACXX	5	GTAATACAG	1998SRPN037	DNA120215P10	E	7	E07	RPN	T99
C2655ACXX	5	GCCAGACATT	1998SRPN037	DNA120215P10	E	7	E07	RPN	T99
C2655ACXX	5	GTGCG	1998SRPN038	DNA120215P10	F	7	F07	RPN	T100
C2655ACXX	5	ATCAA	1998SRPN038	DNA120215P10	F	7	F07	RPN	T100
C2655ACXX	5	TCAACACT	1998SRPN040	DNA120215P10	G	7	G07	RPN	T102
C2655ACXX	5	TTACACA	1998SRPN040	DNA120215P10	G	7	G07	RPN	T102
C2655ACXX	5	CAGAA	1998SRPN042	DNA120215P10	H	7	H07	RPN	G15048
C2655ACXX	5	CCGTCACAGT	1998SRPN042	DNA120215P10	H	7	H07	RPN	G15048
C2655ACXX	5	TGTGTGAT	1998SRPN043	DNA120215P10	A	8	A08	RPN	G15011
C2655ACXX	5	CTGTGT	1998SRPN043	DNA120215P10	A	8	A08	RPN	G15011
C2655ACXX	5	CGCGCCG	1998SRPN044	DNA120215P10	B	8	B08	RPN	G15458
C2655ACXX	5	GCTAT	1998SRPN044	DNA120215P10	B	8	B08	RPN	G15458
C2655ACXX	5	CAGAGACATT	1998SRPN045	DNA120215P10	C	8	C08	RPN	G15111
C2655ACXX	5	CTAACA	1998SRPN045	DNA120215P10	C	8	C08	RPN	G15111
C2655ACXX	5	ACTGG	1999SRPN001	DNA120215P10	D	8	D08	RPN	Kharkof
C2655ACXX	5	GGCCTG	1999SRPN001	DNA120215P10	D	8	D08	RPN	Kharkof
C2655ACXX	5	GCTCTGCGA	1999SRPN002	DNA120215P10	E	8	E08	RPN	Scout 66
C2655ACXX	5	TGACGT	1999SRPN002	DNA120215P10	E	8	E08	RPN	Scout 66
C2655ACXX	5	ACTGAG	1999SRPN003	DNA120215P10	F	8	F08	RPN	TAM 107
C2655ACXX	5	GGACCGCAA	1999SRPN003	DNA120215P10	F	8	F08	RPN	TAM 107
C2655ACXX	5	GCACT	1999SRPN006	DNA120215P10	G	8	G08	RPN	Ok101
C2655ACXX	5	GCGCACT	1999SRPN006	DNA120215P10	G	8	G08	RPN	Ok101
C2655ACXX	5	CAGGCACAGA	1999SRPN007	DNA120215P10	H	8	H08	RPN	OK96717
C2655ACXX	5	GGTAAGCA	1999SRPN007	DNA120215P10	H	8	H08	RPN	OK96717
C2655ACXX	5	CCTGAGAA	1999SRPN008	DNA120215P10	A	9	A09	RPN	OK95548-26C
C2655ACXX	5	AATCGGAGG	1999SRPN008	DNA120215P10	A	9	A09	RPN	OK95548-26C
C2655ACXX	5	TGGAGCCT	1999SRPN009	DNA120215P10	B	9	B09	RPN	TX93D2066
C2655ACXX	5	TTCAAGCAT	1999SRPN009	DNA120215P10	B	9	B09	RPN	TX93D2066
C2655ACXX	5	GAGAT	1999SRPN010	DNA120215P10	C	9	C09	RPN	TX95D8283
C2655ACXX	5	GATGGCCAT	1999SRPN010	DNA120215P10	C	9	C09	RPN	TX95D8283
C2655ACXX	5	AATCT	1999SRPN013	DNA120215P10	D	9	D09	RPN	TX95V4339
C2655ACXX	5	TGCAA	1999SRPN013	DNA120215P10	D	9	D09	RPN	TX95V4339
C2655ACXX	5	CAGACCAAGT	1999SRPN014	DNA120215P10	E	9	E09	RPN	TX95V5905
C2655ACXX	5	AACGG	1999SRPN014	DNA120215P10	E	9	E09	RPN	TX95V5905
C2655ACXX	5	GAGACG	1999SRPN015	DNA120215P10	F	9	F09	RPN	TX97V4311
C2655ACXX	5	TGACCG	1999SRPN015	DNA120215P10	F	9	F09	RPN	TX97V4311
C2655ACXX	5	CACGGCCT	1999SRPN016	DNA120215P10	G	9	G09	RPN	Avalanche
C2655ACXX	5	CTTATCA	1999SRPN016	DNA120215P10	G	9	G09	RPN	Avalanche
C2655ACXX	5	ACCTG	1999SRPN017	DNA120215P10	H	9	H09	RPN	CO950043
C2655ACXX	5	CCGTACCACT	1999SRPN017	DNA120215P10	H	9	H09	RPN	CO950043
C2655ACXX	5	CCACAG	1999SRPN018	DNA120215P10	A	10	A10	RPN	Trego
C2655ACXX	5	GTAACG	1999SRPN018	DNA120215P10	A	10	A10	RPN	Trego
C2655ACXX	5	TCCTCACAT	1999SRPN023	DNA120215P10	B	10	B10	RPN	G96047
C2655ACXX	5	ACGATCCG	1999SRPN023	DNA120215P10	B	10	B10	RPN	G96047
C2655ACXX	5	CACAACAAGT	1999SRPN024	DNA120215P10	C	10	C10	RPN	G96134
C2655ACXX	5	TCGTA	1999SRPN024	DNA120215P10	C	10	C10	RPN	G96134
C2655ACXX	5	GTTGGAAG	1999SRPN025	DNA120215P10	D	10	D10	RPN	G96135
C2655ACXX	5	GTATTGACT	1999SRPN025	DNA120215P10	D	10	D10	RPN	G96135
C2655ACXX	5	CAGGTAA	1999SRPN026	DNA120215P10	E	10	E10	RPN	G96044
C2655ACXX	5	GCGCGAG	1999SRPN026	DNA120215P10	E	10	E10	RPN	G96044
C2655ACXX	5	GCTCA	1999SRPN027	DNA120215P10	F	10	F10	RPN	NE95510
C2655ACXX	5	CTCGTGT	1999SRPN027	DNA120215P10	F	10	F10	RPN	NE95510
C2655ACXX	5	TAGGTG	1999SRPN028	DNA120215P10	G	10	G10	RPN	NE96573
C2655ACXX	5	ACGATA	1999SRPN028	DNA120215P10	G	10	G10	RPN	NE96573
C2655ACXX	5	CCTTA	1999SRPN029	DNA120215P10	H	10	H10	RPN	TK1269
C2655ACXX	5	CAGTAA	1999SRPN029	DNA120215P10	H	10	H10	RPN	TK1269
C2655ACXX	5	CGCATG	1999SRPN030	DNA120215P10	A	11	A11	RPN	TB1071
C2655ACXX	5	GGAGAGCAT	1999SRPN030	DNA120215P10	A	11	A11	RPN	TB1071
C2655ACXX	5	CCATG	1999SRPN031	DNA120215P10	B	11	B11	RPN	T108
C2655ACXX	5	ATGTG	1999SRPN031	DNA120215P10	B	11	B11	RPN	T108
C2655ACXX	5	ACGTT	1999SRPN032	DNA120215P10	C	11	C11	RPN	T111
C2655ACXX	5	CGCTCACACA	1999SRPN032	DNA120215P10	C	11	C11	RPN	T111
C2655ACXX	5	GCTGAA	1999SRPN033	DNA120215P10	D	11	D11	RPN	T112
C2655ACXX	5	TGTTACG	1999SRPN033	DNA120215P10	D	11	D11	RPN	T112
C2655ACXX	5	TATTAGAA	1999SRPN034	DNA120215P10	F	11	F11	RPN	T114
C2655ACXX	5	AATAAGAGT	1999SRPN034	DNA120215P10	F	11	F11	RPN	T114
C2655ACXX	5	GAGCAA	1999SRPN037	DNA120215P10	G	11	G11	RPN	W95-091
C2655ACXX	5	GTTAA	1999SRPN037	DNA120215P10	G	11	G11	RPN	W95-091
C2655ACXX	5	CGGTG	1999SRPN040	DNA120215P10	H	11	H11	RPN	Q 7588
C2655ACXX	5	CTTCCGCAA	1999SRPN040	DNA120215P10	H	11	H11	RPN	Q 7588
C2655ACXX	5	GCCTT	1999SRPN044	DNA120215P10	A	12	A12	RPN	HBK0630-4-5
C2655ACXX	5	TACAAG	1999SRPN044	DNA120215P10	A	12	A12	RPN	HBK0630-4-5
C2655ACXX	5	CACACGA	1999SRPN045	DNA120215P10	B	12	B12	RPN	NW97S151
C2655ACXX	5	TTCAGCCAGT	1999SRPN045	DNA120215P10	B	12	B12	RPN	NW97S151
C2655ACXX	5	TGAAGCAACT	2000SRPN001	DNA120215P10	C	12	C12	RPN	Kharkof
C2655ACXX	5	GGATGCCT	2000SRPN001	DNA120215P10	C	12	C12	RPN	Kharkof
C2655ACXX	5	GTTCT	2000SRPN002	DNA120215P10	D	12	D12	RPN	Scout 66
C2655ACXX	5	ACAACGCAT	2000SRPN002	DNA120215P10	D	12	D12	RPN	Scout 66
C2655ACXX	5	TCTAACAAGT	2000SRPN003	DNA120215P10	E	12	E12	RPN	TAM 107
C2655ACXX	5	GGCGGACGA	2000SRPN003	DNA120215P10	E	12	E12	RPN	TAM 107
C2655ACXX	5	GAGTG	2000SRPN004	DNA120215P10	F	12	F12	RPN	TX94V5922
C2655ACXX	5	ATCGTACGT	2000SRPN004	DNA120215P10	F	12	F12	RPN	TX94V5922
C2655ACXX	5	AATGTA	2000SRPN005	DNA120215P10	G	12	G12	RPN	TX95V4339
C2655ACXX	5	GGCGACA	2000SRPN005	DNA120215P10	G	12	G12	RPN	TX95V4339
C2655ACXX	5	CACGAG	2000SRPN006	DNA120215P10	H	12	H12	RPN	TX95V5905
C2655ACXX	5	GTACGGACG	2000SRPN006	DNA120215P10	H	12	H12	RPN	TX95V5905
C25U1ACXX	1	CTCTCCAG	2000SRPN007	DNA120215P11	A	1	A01	RPN	TX97V4311
C25U1ACXX	1	TGACGCCA	2000SRPN007	DNA120215P11	A	1	A01	RPN	TX97V4311
C25U1ACXX	1	TAATTG	2000SRPN008	DNA120215P11	B	1	B01	RPN	TX93D2066
C25U1ACXX	1	CAGATA	2000SRPN008	DNA120215P11	B	1	B01	RPN	TX93D2066
C25U1ACXX	1	GAAGTG	2000SRPN009	DNA120215P11	C	1	C01	RPN	TX95D8283
C25U1ACXX	1	ATCTCGT	2000SRPN009	DNA120215P11	C	1	C01	RPN	TX95D8283
C25U1ACXX	1	GACAACT	2000SRPN010	DNA120215P11	D	1	D01	RPN	TX97D6377
C25U1ACXX	1	TAGCGGAT	2000SRPN010	DNA120215P11	D	1	D01	RPN	TX97D6377
C25U1ACXX	1	CTCGCAA	2000SRPN011	DNA120215P11	E	1	E01	RPN	TX91A333
C25U1ACXX	1	TATTCGCAT	2000SRPN011	DNA120215P11	E	1	E01	RPN	TX91A333
C25U1ACXX	1	TGGACACT	2000SRPN012	DNA120215P11	F	1	F01	RPN	TAM 111
C25U1ACXX	1	ATAGAT	2000SRPN012	DNA120215P11	F	1	F01	RPN	TAM 111
C25U1ACXX	1	CCGAACA	2000SRPN013	DNA120215P11	G	1	G01	RPN	OK94P549-2C
C25U1ACXX	1	TGTCAAT	2000SRPN013	DNA120215P11	G	1	G01	RPN	OK94P549-2C
C25U1ACXX	1	TCCTGCT	2000SRPN014	DNA120215P11	H	1	H01	RPN	OK96717
C25U1ACXX	1	GGAAGACAT	2000SRPN014	DNA120215P11	H	1	H01	RPN	OK96717
C25U1ACXX	1	GAACTT	2000SRPN015	DNA120215P11	A	2	A02	RPN	Ok102
C25U1ACXX	1	GGCTTA	2000SRPN015	DNA120215P11	A	2	A02	RPN	Ok102
C25U1ACXX	1	ATGCT	2000SRPN016	DNA120215P11	B	2	B02	RPN	OK98637
C25U1ACXX	1	AACGCACATT	2000SRPN016	DNA120215P11	B	2	B02	RPN	OK98637
C25U1ACXX	1	GAGCGACAT	2000SRPN017	DNA120215P11	C	2	C02	RPN	OK95G703-98-61416
C25U1ACXX	1	ATTCCAA	2000SRPN017	DNA120215P11	C	2	C02	RPN	OK95G703-98-61416
C25U1ACXX	1	GACACACT	2000SRPN018	DNA120215P11	D	2	D02	RPN	OK98G502W
C25U1ACXX	1	CCTTGCCATT	2000SRPN018	DNA120215P11	D	2	D02	RPN	OK98G502W
C25U1ACXX	1	CGCGT	2000SRPN019	DNA120215P11	E	2	E02	RPN	T117
C25U1ACXX	1	GGTATA	2000SRPN019	DNA120215P11	E	2	E02	RPN	T117
C25U1ACXX	1	CATACGCG	2000SRPN020	DNA120215P11	F	2	F02	RPN	T118
C25U1ACXX	1	TCTTGG	2000SRPN020	DNA120215P11	F	2	F02	RPN	T118
C25U1ACXX	1	GGTGT	2000SRPN021	DNA120215P11	G	2	G02	RPN	T119
C25U1ACXX	1	CTATCACT	2000SRPN021	DNA120215P11	G	2	G02	RPN	T119
C25U1ACXX	1	CTGAACCA	2000SRPN022	DNA120215P11	H	2	H02	RPN	T120w
C25U1ACXX	1	GGATA	2000SRPN022	DNA120215P11	H	2	H02	RPN	T120w
C25U1ACXX	1	TCTCCGT	2000SRPN023	DNA120215P11	A	3	A03	RPN	KS920709-B-5-2
C25U1ACXX	1	CTAAGCA	2000SRPN023	DNA120215P11	A	3	A03	RPN	KS920709-B-5-2
C25U1ACXX	1	TGTACA	2000SRPN024	DNA120215P11	B	3	B03	RPN	KS94U275
C25U1ACXX	1	ATTAT	2000SRPN024	DNA120215P11	B	3	B03	RPN	KS94U275
C25U1ACXX	1	GCGCTCA	2000SRPN025	DNA120215P11	C	3	C03	RPN	KS920946-B-15-1
C25U1ACXX	1	AAGCAACT	2000SRPN025	DNA120215P11	C	3	C03	RPN	KS920946-B-15-1
C25U1ACXX	1	ACCGA	2000SRPN026	DNA120215P11	D	3	D03	RPN	Lakin
C25U1ACXX	1	ACTGCGAT	2000SRPN026	DNA120215P11	D	3	D03	RPN	Lakin
C25U1ACXX	1	GTAAG	2000SRPN027	DNA120215P11	E	3	E03	RPN	H9520428
C25U1ACXX	1	TTCGTT	2000SRPN027	DNA120215P11	E	3	E03	RPN	H9520428
C25U1ACXX	1	ATATAA	2000SRPN028	DNA120215P11	F	3	F03	RPN	WX96-0507
C25U1ACXX	1	TGATCGCT	2000SRPN028	DNA120215P11	F	3	F03	RPN	WX96-0507
C25U1ACXX	1	TGGCAACAGA	2000SRPN029	DNA120215P11	G	3	G03	RPN	WX97-1711
C25U1ACXX	1	TGCGG	2000SRPN029	DNA120215P11	G	3	G03	RPN	WX97-1711
C25U1ACXX	1	ACTAA	2000SRPN030	DNA120215P11	H	3	H03	RPN	WX97-3207
C25U1ACXX	1	CTCGTCG	2000SRPN030	DNA120215P11	H	3	H03	RPN	WX97-3207
C25U1ACXX	1	GAGGTCCT	2000SRPN031	DNA120215P11	A	4	A04	RPN	CO940610
C25U1ACXX	1	GCCTACCT	2000SRPN031	DNA120215P11	A	4	A04	RPN	CO940610
C25U1ACXX	1	CACCA	2000SRPN033	DNA120215P11	B	4	B04	RPN	CO950043
C25U1ACXX	1	TAGCTAT	2000SRPN033	DNA120215P11	B	4	B04	RPN	CO950043
C25U1ACXX	1	AATTAG	2000SRPN034	DNA120215P11	C	4	C04	RPN	CO960026
C25U1ACXX	1	CAGCGCAAGA	2000SRPN034	DNA120215P11	C	4	C04	RPN	CO960026
C25U1ACXX	1	GCTCGCCAT	2000SRPN035	DNA120215P11	D	4	D04	RPN	CO960223
C25U1ACXX	1	GGAACGA	2000SRPN035	DNA120215P11	D	4	D04	RPN	CO960223
C25U1ACXX	1	TGTACCAG	2000SRPN036	DNA120215P11	E	4	E04	RPN	CO960603
C25U1ACXX	1	ACAACT	2000SRPN036	DNA120215P11	E	4	E04	RPN	CO960603
C25U1ACXX	1	ACTGCT	2000SRPN037	DNA120215P11	F	4	F04	RPN	NE95510
C25U1ACXX	1	TGTACGCA	2000SRPN037	DNA120215P11	F	4	F04	RPN	NE95510
C25U1ACXX	1	CGTGGACAGT	2000SRPN038	DNA120215P11	G	4	G04	RPN	NE97426
C25U1ACXX	1	TTGGCGCT	2000SRPN038	DNA120215P11	G	4	G04	RPN	NE97426
C25U1ACXX	1	GTTCACA	2000SRPN039	DNA120215P11	H	4	H04	RPN	NI97435
C25U1ACXX	1	TGGCACAGA	2000SRPN039	DNA120215P11	H	4	H04	RPN	NI97435
C25U1ACXX	1	CATGG	2000SRPN040	DNA120215P11	A	5	A05	RPN	Goodstreak
C25U1ACXX	1	TGCTT	2000SRPN040	DNA120215P11	A	5	A05	RPN	Goodstreak
C25U1ACXX	1	GCAAGCCAT	2000SRPN041	DNA120215P11	B	5	B05	RPN	NW97S154
C25U1ACXX	1	ACTACAAT	2000SRPN041	DNA120215P11	B	5	B05	RPN	NW97S154
C25U1ACXX	1	CGCACCAATT	2000SRPN042	DNA120215P11	C	5	C05	RPN	NW97S343
C25U1ACXX	1	GACTAACT	2000SRPN042	DNA120215P11	C	5	C05	RPN	NW97S343
C25U1ACXX	1	ATGGTGA	2000SRPN043	DNA120215P11	D	5	D05	RPN	Dumas
C25U1ACXX	1	CTCGCGG	2000SRPN043	DNA120215P11	D	5	D05	RPN	Dumas
C25U1ACXX	1	TATTGCAG	2000SRPN044	DNA120215P11	E	5	E05	RPN	Charter
C25U1ACXX	1	AACTGG	2000SRPN044	DNA120215P11	E	5	E05	RPN	Charter
C25U1ACXX	1	ATGAGCAA	2000SRPN045	DNA120215P11	F	5	F05	RPN	Cutter
C25U1ACXX	1	ATCTGACT	2000SRPN045	DNA120215P11	F	5	F05	RPN	Cutter
C25U1ACXX	1	CTTGA	2001SRPN001	DNA120215P11	G	5	G05	RPN	Kharkof
C25U1ACXX	1	GTCACGA	2001SRPN001	DNA120215P11	G	5	G05	RPN	Kharkof
C25U1ACXX	1	AACGACCACA	2001SRPN002	DNA120215P11	H	5	H05	RPN	Scout 66
C25U1ACXX	1	GCGTCCT	2001SRPN002	DNA120215P11	H	5	H05	RPN	Scout 66
C25U1ACXX	1	CGCCTCAT	2001SRPN003	DNA120215P11	A	6	A06	RPN	TAM 107
C25U1ACXX	1	ACCAGGA	2001SRPN003	DNA120215P11	A	6	A06	RPN	TAM 107
C25U1ACXX	1	CCACTCA	2001SRPN005	DNA120215P11	B	6	B06	RPN	TAM 111
C25U1ACXX	1	CTTATG	2001SRPN005	DNA120215P11	B	6	B06	RPN	TAM 111
C25U1ACXX	1	TCACGGAAG	2001SRPN006	DNA120215P11	C	6	C06	RPN	TX97A0122
C25U1ACXX	1	TAGAG	2001SRPN006	DNA120215P11	C	6	C06	RPN	TX97A0122
C25U1ACXX	1	GGCAT	2001SRPN007	DNA120215P11	D	6	D06	RPN	TX97A0219
C25U1ACXX	1	TATCA	2001SRPN007	DNA120215P11	D	6	D06	RPN	TX97A0219
C25U1ACXX	1	CCGACG	2001SRPN008	DNA120215P11	E	6	E06	RPN	TX97A0244
C25U1ACXX	1	TAGCCAA	2001SRPN008	DNA120215P11	E	6	E06	RPN	TX97A0244
C25U1ACXX	1	ATATCGCCA	2001SRPN009	DNA120215P11	F	6	F06	RPN	TX97D6377
C25U1ACXX	1	TGGTCAAG	2001SRPN009	DNA120215P11	F	6	F06	RPN	TX97D6377
C25U1ACXX	1	CTCTA	2001SRPN010	DNA120215P11	G	6	G06	RPN	TAM 303
C25U1ACXX	1	ACCAAG	2001SRPN010	DNA120215P11	G	6	G06	RPN	TAM 303
C25U1ACXX	1	CCATCCAA	2001SRPN012	DNA120215P11	H	6	H06	RPN	TX98V9315
C25U1ACXX	1	GGTGCACATT	2001SRPN012	DNA120215P11	H	6	H06	RPN	TX98V9315
C25U1ACXX	1	GTTCGGT	2001SRPN013	DNA120215P11	A	7	A07	RPN	TX98V9618
C25U1ACXX	1	CTCTCGCAT	2001SRPN013	DNA120215P11	A	7	A07	RPN	TX98V9618
C25U1ACXX	1	CAGAGGT	2001SRPN014	DNA120215P11	B	7	B07	RPN	TX98V9930
C25U1ACXX	1	GCCGCAAT	2001SRPN014	DNA120215P11	B	7	B07	RPN	TX98V9930
C25U1ACXX	1	GCGTACAAT	2001SRPN015	DNA120215P11	C	7	C07	RPN	OK94P549-99-6704
C25U1ACXX	1	CATAAG	2001SRPN015	DNA120215P11	C	7	C07	RPN	OK94P549-99-6704
C25U1ACXX	1	TTGAGACAG	2001SRPN016	DNA120215P11	D	7	D07	RPN	OK96717-99-6756
C25U1ACXX	1	ACGCGCG	2001SRPN016	DNA120215P11	D	7	D07	RPN	OK96717-99-6756
C25U1ACXX	1	ACCGTCCAT	2001SRPN017	DNA120215P11	E	7	E07	RPN	Ok102
C25U1ACXX	1	GTCGCCT	2001SRPN017	DNA120215P11	E	7	E07	RPN	Ok102
C25U1ACXX	1	AATAACCAA	2001SRPN018	DNA120215P11	F	7	F07	RPN	OK98680
C25U1ACXX	1	GCGTGCCAGA	2001SRPN018	DNA120215P11	F	7	F07	RPN	OK98680
C25U1ACXX	1	AATGAACGA	2001SRPN019	DNA120215P11	G	7	G07	RPN	OK96705-99-6745
C25U1ACXX	1	CCGAT	2001SRPN019	DNA120215P11	G	7	G07	RPN	OK96705-99-6745
C25U1ACXX	1	TCCTCCA	2001SRPN020	DNA120215P11	H	7	H07	RPN	OK93P656-RMH3299
C25U1ACXX	1	CGTCGCCACT	2001SRPN020	DNA120215P11	H	7	H07	RPN	OK93P656-RMH3299
C25U1ACXX	1	ACACG	2001SRPN021	DNA120215P11	A	8	A08	RPN	G97380
C25U1ACXX	1	ATGGCAA	2001SRPN021	DNA120215P11	A	8	A08	RPN	G97380
C25U1ACXX	1	GAAGCA	2001SRPN023	DNA120215P11	B	8	B08	RPN	T122
C25U1ACXX	1	CGCAAGA	2001SRPN023	DNA120215P11	B	8	B08	RPN	T122
C25U1ACXX	1	AACGTGCCT	2001SRPN024	DNA120215P11	C	8	C08	RPN	T001X
C25U1ACXX	1	ACACAACA	2001SRPN024	DNA120215P11	C	8	C08	RPN	T001X
C25U1ACXX	1	ATATT	2001SRPN025	DNA120215P11	D	8	D08	RPN	T002X
C25U1ACXX	1	CCTCG	2001SRPN025	DNA120215P11	D	8	D08	RPN	T002X
C25U1ACXX	1	GTCTCAACG	2001SRPN026	DNA120215P11	E	8	E08	RPN	T003X
C25U1ACXX	1	CTCAT	2001SRPN026	DNA120215P11	E	8	E08	RPN	T003X
C25U1ACXX	1	ACGGTACT	2001SRPN027	DNA120215P11	F	8	F08	RPN	KS98HW151-6
C25U1ACXX	1	CCGCA	2001SRPN027	DNA120215P11	F	8	F08	RPN	KS98HW151-6
C25U1ACXX	1	GCGCCG	2001SRPN028	DNA120215P11	G	8	G08	RPN	KS98HW220-5
C25U1ACXX	1	TCGTGACAGT	2001SRPN028	DNA120215P11	G	8	G08	RPN	KS98HW220-5
C25U1ACXX	1	AATTG	2001SRPN029	DNA120215P11	H	8	H08	RPN	KS920709-B-5-2
C25U1ACXX	1	CAAGT	2001SRPN029	DNA120215P11	H	8	H08	RPN	KS920709-B-5-2
C25U1ACXX	1	TCCGT	2001SRPN030	DNA120215P11	A	9	A09	RPN	KS920946-B-15-2
C25U1ACXX	1	TCCGAG	2001SRPN030	DNA120215P11	A	9	A09	RPN	KS920946-B-15-2
C25U1ACXX	1	TAGATGA	2001SRPN031	DNA120215P11	B	9	B09	RPN	CO970498
C25U1ACXX	1	TATAAGCAG	2001SRPN031	DNA120215P11	B	9	B09	RPN	CO970498
C25U1ACXX	1	TGGCCAG	2001SRPN032	DNA120215P11	C	9	C09	RPN	CO970531
C25U1ACXX	1	ATTCA	2001SRPN032	DNA120215P11	C	9	C09	RPN	CO970531
C25U1ACXX	1	ACATGCCAG	2001SRPN033	DNA120215P11	D	9	D09	RPN	CO970547
C25U1ACXX	1	GCACGAT	2001SRPN033	DNA120215P11	D	9	D09	RPN	CO970547
C25U1ACXX	1	TGCCTA	2001SRPN034	DNA120215P11	E	9	E09	RPN	CO970940
C25U1ACXX	1	TTGCTG	2001SRPN034	DNA120215P11	E	9	E09	RPN	CO970940
C25U1ACXX	1	CGCAACCAGT	2001SRPN035	DNA120215P11	F	9	F09	RPN	Above
C25U1ACXX	1	AAGGCCAACT	2001SRPN035	DNA120215P11	F	9	F09	RPN	Above
C25U1ACXX	1	TCACTG	2001SRPN036	DNA120215P11	G	9	G09	RPN	AP502 CL
C25U1ACXX	1	ACTCCACG	2001SRPN036	DNA120215P11	G	9	G09	RPN	AP502 CL
C25U1ACXX	1	GGTTG	2001SRPN037	DNA120215P11	H	9	H09	RPN	NE98632
C25U1ACXX	1	ACAGT	2001SRPN037	DNA120215P11	H	9	H09	RPN	NE98632
C25U1ACXX	1	TTCTCA	2001SRPN038	DNA120215P11	A	10	A10	RPN	NE97V121
C25U1ACXX	1	GGAGTCAAG	2001SRPN038	DNA120215P11	A	10	A10	RPN	NE97V121
C25U1ACXX	1	TGAAT	2001SRPN039	DNA120215P11	B	10	B10	RPN	NI98439
C25U1ACXX	1	CTGCCGT	2001SRPN039	DNA120215P11	B	10	B10	RPN	NI98439
C25U1ACXX	1	CATAT	2001SRPN040	DNA120215P11	C	10	C10	RPN	Goodstreak
C25U1ACXX	1	TTCCA	2001SRPN040	DNA120215P11	C	10	C10	RPN	Goodstreak
C25U1ACXX	1	GAGCGCT	2001SRPN041	DNA120215P11	D	10	D10	RPN	NE98466
C25U1ACXX	1	GTGACACAT	2001SRPN041	DNA120215P11	D	10	D10	RPN	NE98466
C25U1ACXX	1	TAATTAA	2001SRPN042	DNA120215P11	E	10	E10	RPN	NE98564
C25U1ACXX	1	TATGT	2001SRPN042	DNA120215P11	E	10	E10	RPN	NE98564
C25U1ACXX	1	CAGTGCCATT	2001SRPN043	DNA120215P11	F	10	F10	RPN	Antelope
C25U1ACXX	1	TGTGAGG	2001SRPN043	DNA120215P11	F	10	F10	RPN	Antelope
C25U1ACXX	1	ACAACCAACT	2001SRPN044	DNA120215P11	G	10	G10	RPN	NW97S218
C25U1ACXX	1	TGTTGACG	2001SRPN044	DNA120215P11	G	10	G10	RPN	NW97S218
C25U1ACXX	1	TACCT	2002SRPN001	DNA120215P11	H	10	H10	RPN	Kharkof
C25U1ACXX	1	TGCAGA	2002SRPN001	DNA120215P11	H	10	H10	RPN	Kharkof
C25U1ACXX	2	CAGCT	2002SRPN002	DNA120215P14	F	4	F04	RPN	Scout 66
C25U1ACXX	2	TCTGA	2002SRPN002	DNA120215P14	F	4	F04	RPN	Scout 66
C25U1ACXX	1	CCAGGA	2002SRPN003	DNA120215P11	A	11	A11	RPN	TAM 107
C25U1ACXX	1	CATCTGCCG	2002SRPN003	DNA120215P11	A	11	A11	RPN	TAM 107
C25U1ACXX	1	GGACAG	2002SRPN004	DNA120215P11	B	11	B11	RPN	Trego
C25U1ACXX	1	GGATGA	2002SRPN004	DNA120215P11	B	11	B11	RPN	Trego
C25U1ACXX	1	ATCTGT	2002SRPN005	DNA120215P11	C	11	C11	RPN	T003X
C25U1ACXX	1	ACAGAAT	2002SRPN005	DNA120215P11	C	11	C11	RPN	T003X
C25U1ACXX	1	ATACTGAG	2002SRPN006	DNA120215P11	D	11	D11	RPN	T004X
C25U1ACXX	1	AAGACGCT	2002SRPN006	DNA120215P11	D	11	D11	RPN	T004X
C25U1ACXX	1	CTCCAA	2002SRPN007	DNA120215P11	E	11	E11	RPN	T128
C25U1ACXX	1	GAATGCAATA	2002SRPN007	DNA120215P11	E	11	E11	RPN	T128
C25U1ACXX	1	TAGCAG	2002SRPN008	DNA120215P11	F	11	F11	RPN	T129
C25U1ACXX	1	TTAGGA	2002SRPN008	DNA120215P11	F	11	F11	RPN	T129
C25U1ACXX	1	ATCCG	2002SRPN009	DNA120215P11	G	11	G11	RPN	G970246
C25U1ACXX	1	CCAAGACAGT	2002SRPN009	DNA120215P11	G	11	G11	RPN	G970246
C25U1ACXX	1	CATTGA	2002SRPN010	DNA120215P11	H	11	H11	RPN	G970019
C25U1ACXX	1	CTTAG	2002SRPN010	DNA120215P11	H	11	H11	RPN	G970019
C25U1ACXX	1	TCATT	2002SRPN011	DNA120215P11	A	12	A12	RPN	G970447
C25U1ACXX	1	TTATTACAT	2002SRPN011	DNA120215P11	A	12	A12	RPN	G970447
C25U1ACXX	1	GCCAACAAGA	2002SRPN012	DNA120215P11	B	12	B12	RPN	Cisco
C25U1ACXX	1	GAATAGA	2002SRPN012	DNA120215P11	B	12	B12	RPN	Cisco
C25U1ACXX	1	CGTGTCA	2002SRPN013	DNA120215P11	D	12	D12	RPN	G970454
C25U1ACXX	1	ACCTAA	2002SRPN013	DNA120215P11	D	12	D12	RPN	G970454
C25U1ACXX	1	GCGTAG	2002SRPN014	DNA120215P11	E	12	E12	RPN	G97343
C25U1ACXX	1	CAACCACACA	2002SRPN014	DNA120215P11	E	12	E12	RPN	G97343
C25U1ACXX	1	CGTAGCAACA	2002SRPN015	DNA120215P11	F	12	F12	RPN	Expedition
C25U1ACXX	1	GCTCCGA	2002SRPN015	DNA120215P11	F	12	F12	RPN	Expedition
C25U1ACXX	1	TCAGAGAT	2002SRPN016	DNA120215P11	G	12	G12	RPN	NE97V121
C25U1ACXX	1	AAGCAGA	2002SRPN016	DNA120215P11	G	12	G12	RPN	NE97V121
C25U1ACXX	1	CGTTCA	2002SRPN017	DNA120215P11	H	12	H12	RPN	NE98632
C25U1ACXX	1	CAATTGCT	2002SRPN017	DNA120215P11	H	12	H12	RPN	NE98632
C25U1ACXX	2	CCGTTCA	2002SRPN018	DNA120215P14	G	4	G04	RPN	NE98466
C25U1ACXX	2	ATCTTA	2002SRPN018	DNA120215P14	G	4	G04	RPN	NE98466
C25U1ACXX	2	GCGAG	2002SRPN019	DNA120215P14	H	4	H04	RPN	NI98439
C25U1ACXX	2	TGTATACAG	2002SRPN019	DNA120215P14	H	4	H04	RPN	NI98439
C25U1ACXX	2	AACTT	2002SRPN020	DNA120215P14	A	5	A05	RPN	NE99543
C25U1ACXX	2	GTGCTACATT	2002SRPN020	DNA120215P14	A	5	A05	RPN	NE99543
C25U1ACXX	2	ACGACACA	2002SRPN021	DNA120215P14	B	5	B05	RPN	Overley
C25U1ACXX	2	GAGTCACAAT	2002SRPN021	DNA120215P14	B	5	B05	RPN	Overley
C25U1ACXX	2	CTACA	2002SRPN022	DNA120215P14	C	5	C05	RPN	KS940786-17-2
C25U1ACXX	2	CGGTTGCAT	2002SRPN022	DNA120215P14	C	5	C05	RPN	KS940786-17-2
C25U1ACXX	2	TCGCG	2002SRPN023	DNA120215P14	D	5	D05	RPN	KS940748-2-2
C25U1ACXX	2	TGTGACAAGA	2002SRPN023	DNA120215P14	D	5	D05	RPN	KS940748-2-2
C25U1ACXX	1	AACCTA	2002SRPN024	DNA120215P12	A	1	A01	RPN	OK96717-99-6756
C25U1ACXX	1	CATCACAAG	2002SRPN024	DNA120215P12	A	1	A01	RPN	OK96717-99-6756
C25U1ACXX	1	GATCAT	2002SRPN025	DNA120215P12	B	1	B01	RPN	OK96705-99-6738
C25U1ACXX	1	TCCAG	2002SRPN025	DNA120215P12	B	1	B01	RPN	OK96705-99-6738
C25U1ACXX	1	AACTGAAG	2002SRPN026	DNA120215P12	C	1	C01	RPN	OK95548-98-6654
C25U1ACXX	1	CCAGGCAACA	2002SRPN026	DNA120215P12	C	1	C01	RPN	OK95548-98-6654
C25U1ACXX	1	GATTCA	2002SRPN027	DNA120215P12	D	1	D01	RPN	OK98697
C25U1ACXX	1	TGATAAT	2002SRPN027	DNA120215P12	D	1	D01	RPN	OK98697
C25U1ACXX	1	ATCCTG	2002SRPN028	DNA120215P12	E	1	E01	RPN	OK98699
C25U1ACXX	1	CAAGCCAATT	2002SRPN028	DNA120215P12	E	1	E01	RPN	OK98699
C25U1ACXX	1	GTCTTACT	2002SRPN029	DNA120215P12	F	1	F01	RPN	OK95616-98-6756
C25U1ACXX	1	CAATCAT	2002SRPN029	DNA120215P12	F	1	F01	RPN	OK95616-98-6756
C25U1ACXX	1	ACATCACCG	2002SRPN031	DNA120215P12	G	1	G01	RPN	TX98D2423
C25U1ACXX	1	TTGCACCAG	2002SRPN031	DNA120215P12	G	1	G01	RPN	TX98D2423
C25U1ACXX	1	TTGCGCT	2002SRPN033	DNA120215P12	H	1	H01	RPN	TX99D4572
C25U1ACXX	1	GGAGG	2002SRPN033	DNA120215P12	H	1	H01	RPN	TX99D4572
C25U1ACXX	1	GCGCTT	2002SRPN034	DNA120215P12	A	2	A02	RPN	CO970547
C25U1ACXX	1	CGCAGACACT	2002SRPN034	DNA120215P12	A	2	A02	RPN	CO970547
C25U1ACXX	1	CGCCG	2002SRPN035	DNA120215P12	B	2	B02	RPN	Ankor
C25U1ACXX	1	TGTGGA	2002SRPN035	DNA120215P12	B	2	B02	RPN	Ankor
C25U1ACXX	1	TGGATA	2002SRPN036	DNA120215P12	C	2	C02	RPN	CO99534
C25U1ACXX	1	TTCACG	2002SRPN036	DNA120215P12	C	2	C02	RPN	CO99534
C25U1ACXX	1	ATAGCGT	2002SRPN037	DNA120215P12	D	2	D02	RPN	TX97A0122
C25U1ACXX	1	AAGCG	2002SRPN037	DNA120215P12	D	2	D02	RPN	TX97A0122
C25U1ACXX	1	GAATT	2002SRPN038	DNA120215P12	E	2	E02	RPN	TX97A0244
C25U1ACXX	1	CCATAGA	2002SRPN038	DNA120215P12	E	2	E02	RPN	TX97A0244
C25U1ACXX	1	TTGAA	2002SRPN039	DNA120215P12	F	2	F02	RPN	TX97A0169
C25U1ACXX	1	GGCACGCAT	2002SRPN039	DNA120215P12	F	2	F02	RPN	TX97A0169
C25U1ACXX	1	GTGTT	2002SRPN040	DNA120215P12	G	2	G02	RPN	TX99A0155
C25U1ACXX	1	CTCGG	2002SRPN040	DNA120215P12	G	2	G02	RPN	TX99A0155
C25U1ACXX	2	GTCCTGCCA	2002SRPN042	DNA120215P14	E	5	E05	RPN	TAM 112
C25U1ACXX	2	TAGTT	2002SRPN042	DNA120215P14	E	5	E05	RPN	TAM 112
C25U1ACXX	1	ATTAACAATT	2002SRPN043	DNA120215P12	H	2	H02	RPN	TX98V9437
C25U1ACXX	1	CTTGGCAG	2002SRPN043	DNA120215P12	H	2	H02	RPN	TX98V9437
C25U1ACXX	1	ATAAGG	2002SRPN044	DNA120215P12	A	3	A03	RPN	Jagalene
C25U1ACXX	1	CAATA	2002SRPN044	DNA120215P12	A	3	A03	RPN	Jagalene
C25U1ACXX	1	GGCCA	2002SRPN045	DNA120215P12	B	3	B03	RPN	W99-331
C25U1ACXX	1	TAGTCCAT	2002SRPN045	DNA120215P12	B	3	B03	RPN	W99-331
C25U1ACXX	1	CGTGACCT	2002SRPN046	DNA120215P12	C	3	C03	RPN	W99-259-8
C25U1ACXX	1	AACAGCACT	2002SRPN046	DNA120215P12	C	3	C03	RPN	W99-259-8
C2655ACXX	1	CTCTCCAG	2003NRPN001	DNA120215P01	A	1	A01	RPN	Kharkof
C2655ACXX	1	TGACGCCA	2003NRPN001	DNA120215P01	A	1	A01	RPN	Kharkof
C2655ACXX	1	GAAGTG	2003NRPN002	DNA120215P01	C	1	C01	RPN	Roughrider
C2655ACXX	1	ATCTCGT	2003NRPN002	DNA120215P01	C	1	C01	RPN	Roughrider
C2655ACXX	1	TAGCGGAT	2003NRPN003	DNA120215P01	D	1	D01	RPN	Nuplains
C2655ACXX	1	GACAACT	2003NRPN003	DNA120215P01	D	1	D01	RPN	Nuplains
C2655ACXX	1	CTCGCAA	2003NRPN004	DNA120215P01	E	1	E01	RPN	Nekota
C2655ACXX	1	TATTCGCAT	2003NRPN004	DNA120215P01	E	1	E01	RPN	Nekota
C2655ACXX	1	TGGACACT	2003NRPN005	DNA120215P01	F	1	F01	RPN	G980172W
C2655ACXX	1	ATAGAT	2003NRPN005	DNA120215P01	F	1	F01	RPN	G980172W
C2655ACXX	1	CCGAACA	2003NRPN006	DNA120215P01	G	1	G01	RPN	G980723
C2655ACXX	1	TGTCAAT	2003NRPN006	DNA120215P01	G	1	G01	RPN	G980723
C2655ACXX	1	GGAAGACAT	2003NRPN007	DNA120215P01	H	1	H01	RPN	G980926 W
C2655ACXX	1	TCCTGCT	2003NRPN007	DNA120215P01	H	1	H01	RPN	G980926 W
C2655ACXX	1	GAACTT	2003NRPN008	DNA120215P01	A	2	A02	RPN	NW97S412-1
C2655ACXX	1	GGCTTA	2003NRPN008	DNA120215P01	A	2	A02	RPN	NW97S412-1
C2655ACXX	1	ATGCT	2003NRPN009	DNA120215P01	B	2	B02	RPN	NW97S142-1
C2655ACXX	1	AACGCACATT	2003NRPN009	DNA120215P01	B	2	B02	RPN	NW97S142-1
C2655ACXX	1	GAGCGACAT	2003NRPN010	DNA120215P01	C	2	C02	RPN	NW97S139-1
C2655ACXX	1	ATTCCAA	2003NRPN010	DNA120215P01	C	2	C02	RPN	NW97S139-1
C2655ACXX	1	CCTTGCCATT	2003NRPN011	DNA120215P01	D	2	D02	RPN	NW97S139-2
C2655ACXX	1	GACACACT	2003NRPN011	DNA120215P01	D	2	D02	RPN	NW97S139-2
C2655ACXX	1	CGCGT	2003NRPN012	DNA120215P01	E	2	E02	RPN	NW99L7068
C2655ACXX	1	GGTATA	2003NRPN012	DNA120215P01	E	2	E02	RPN	NW99L7068
C2655ACXX	1	CATACGCG	2003NRPN013	DNA120215P01	F	2	F02	RPN	NW99L7083
C2655ACXX	1	TCTTGG	2003NRPN013	DNA120215P01	F	2	F02	RPN	NW99L7083
C2655ACXX	1	GGTGT	2003NRPN014	DNA120215P01	G	2	G02	RPN	NW99L7171
C2655ACXX	1	CTATCACT	2003NRPN014	DNA120215P01	G	2	G02	RPN	NW99L7171
C2655ACXX	1	GGATA	2003NRPN015	DNA120215P01	H	2	H02	RPN	NW98S097
C2655ACXX	1	CTGAACCA	2003NRPN015	DNA120215P01	H	2	H02	RPN	NW98S097
C2655ACXX	1	TCTCCGT	2003NRPN016	DNA120215P01	A	3	A03	RPN	NW97S218-lt
C2655ACXX	1	CTAAGCA	2003NRPN016	DNA120215P01	A	3	A03	RPN	NW97S218-lt
C2655ACXX	1	TGTACA	2003NRPN017	DNA120215P01	B	3	B03	RPN	NE99495
C2655ACXX	1	ATTAT	2003NRPN017	DNA120215P01	B	3	B03	RPN	NE99495
C2655ACXX	1	GCGCTCA	2003NRPN018	DNA120215P01	C	3	C03	RPN	NI01808
C2655ACXX	1	AAGCAACT	2003NRPN018	DNA120215P01	C	3	C03	RPN	NI01808
C2655ACXX	1	ACTGCGAT	2003NRPN019	DNA120215P01	D	3	D03	RPN	NI01824
C2655ACXX	1	ACCGA	2003NRPN019	DNA120215P01	D	3	D03	RPN	NI01824
C2655ACXX	1	GTAAG	2003NRPN020	DNA120215P01	E	3	E03	RPN	NE99464
C2655ACXX	1	TTCGTT	2003NRPN020	DNA120215P01	E	3	E03	RPN	NE99464
C2655ACXX	1	TGATCGCT	2003NRPN021	DNA120215P01	F	3	F03	RPN	NE99489
C2655ACXX	1	ATATAA	2003NRPN021	DNA120215P01	F	3	F03	RPN	NE99489
C2655ACXX	1	TGGCAACAGA	2003NRPN022	DNA120215P01	G	3	G03	RPN	NE00658
C2655ACXX	1	TGCGG	2003NRPN022	DNA120215P01	G	3	G03	RPN	NE00658
C2655ACXX	1	CTCGTCG	2003NRPN023	DNA120215P01	H	3	H03	RPN	NE00679
C2655ACXX	1	ACTAA	2003NRPN023	DNA120215P01	H	3	H03	RPN	NE00679
C2655ACXX	1	GAGGTCCT	2003NRPN024	DNA120215P01	A	4	A04	RPN	MT9426
C2655ACXX	1	GCCTACCT	2003NRPN024	DNA120215P01	A	4	A04	RPN	MT9426
C2655ACXX	1	TAGCTAT	2003NRPN025	DNA120215P01	B	4	B04	RPN	SD97049
C2655ACXX	1	CACCA	2003NRPN025	DNA120215P01	B	4	B04	RPN	SD97049
C2655ACXX	1	AATTAG	2003NRPN026	DNA120215P01	C	4	C04	RPN	SD97250
C2655ACXX	1	CAGCGCAAGA	2003NRPN026	DNA120215P01	C	4	C04	RPN	SD97250
C2655ACXX	1	GGAACGA	2003NRPN027	DNA120215P01	D	4	D04	RPN	SD98102
C2655ACXX	1	GCTCGCCAT	2003NRPN027	DNA120215P01	D	4	D04	RPN	SD98102
C2655ACXX	1	TGTACCAG	2003NRPN028	DNA120215P01	E	4	E04	RPN	SD96306
C2655ACXX	1	ACAACT	2003NRPN028	DNA120215P01	E	4	E04	RPN	SD96306
C2655ACXX	1	TGTACGCA	2003NRPN029	DNA120215P01	F	4	F04	RPN	SD97380-2
C2655ACXX	1	ACTGCT	2003NRPN029	DNA120215P01	F	4	F04	RPN	SD97380-2
C2655ACXX	1	CGTGGACAGT	2003NRPN030	DNA120215P01	G	4	G04	RPN	SD97394-1
C2655ACXX	1	TTGGCGCT	2003NRPN030	DNA120215P01	G	4	G04	RPN	SD97394-1
C2655ACXX	1	TGGCACAGA	2003NRPN031	DNA120215P01	H	4	H04	RPN	SD98243
C2655ACXX	1	GTTCACA	2003NRPN031	DNA120215P01	H	4	H04	RPN	SD98243
C2655ACXX	1	CATGG	2003NRPN032	DNA120215P01	A	5	A05	RPN	SD97250-2
C2655ACXX	1	TGCTT	2003NRPN032	DNA120215P01	A	5	A05	RPN	SD97250-2
C2655ACXX	1	ACTACAAT	2003NRPN033	DNA120215P01	B	5	B05	RPN	SD97059-2
C2655ACXX	1	GCAAGCCAT	2003NRPN033	DNA120215P01	B	5	B05	RPN	SD97059-2
C2655ACXX	1	CGCACCAATT	2003NRPN034	DNA120215P01	C	5	C05	RPN	SD97W609
C2655ACXX	1	GACTAACT	2003NRPN034	DNA120215P01	C	5	C05	RPN	SD97W609
C2655ACXX	1	CTCGCGG	2003NRPN035	DNA120215P01	D	5	D05	RPN	SD97W650
C2655ACXX	1	ATGGTGA	2003NRPN035	DNA120215P01	D	5	D05	RPN	SD97W650
C2655ACXX	1	TATTGCAG	2003SRPN001	DNA120215P01	E	5	E05	RPN	Kharkof
C2655ACXX	1	AACTGG	2003SRPN001	DNA120215P01	E	5	E05	RPN	Kharkof
C2655ACXX	1	ATCTGACT	2003SRPN002	DNA120215P01	F	5	F05	RPN	Scout 66
C2655ACXX	1	ATGAGCAA	2003SRPN002	DNA120215P01	F	5	F05	RPN	Scout 66
C2655ACXX	1	CTTGA	2003SRPN003	DNA120215P01	G	5	G05	RPN	TAM-107
C2655ACXX	1	GTCACGA	2003SRPN003	DNA120215P01	G	5	G05	RPN	TAM-107
C2655ACXX	1	GCGTCCT	2003SRPN004	DNA120215P01	H	5	H05	RPN	Trego
C2655ACXX	1	AACGACCACA	2003SRPN004	DNA120215P01	H	5	H05	RPN	Trego
C2655ACXX	1	CGCCTCAT	2003SRPN005	DNA120215P01	A	6	A06	RPN	T133
C2655ACXX	1	ACCAGGA	2003SRPN005	DNA120215P01	A	6	A06	RPN	T133
C2655ACXX	1	CTTATG	2003SRPN006	DNA120215P01	B	6	B06	RPN	T139
C2655ACXX	1	CCACTCA	2003SRPN006	DNA120215P01	B	6	B06	RPN	T139
C2655ACXX	1	TCACGGAAG	2003SRPN007	DNA120215P01	C	6	C06	RPN	T136
C2655ACXX	1	TAGAG	2003SRPN007	DNA120215P01	C	6	C06	RPN	T136
C2655ACXX	1	TATCA	2003SRPN008	DNA120215P01	D	6	D06	RPN	T137
C2655ACXX	1	GGCAT	2003SRPN008	DNA120215P01	D	6	D06	RPN	T137
C2655ACXX	1	CCGACG	2003SRPN009	DNA120215P01	E	6	E06	RPN	KS00HW175-4
C2655ACXX	1	TAGCCAA	2003SRPN009	DNA120215P01	E	6	E06	RPN	KS00HW175-4
C2655ACXX	1	TGGTCAAG	2003SRPN010	DNA120215P01	F	6	F06	RPN	G982159
C2655ACXX	1	ATATCGCCA	2003SRPN010	DNA120215P01	F	6	F06	RPN	G982159
C2655ACXX	1	CTCTA	2003SRPN011	DNA120215P01	G	6	G06	RPN	G982241
C2655ACXX	1	ACCAAG	2003SRPN011	DNA120215P01	G	6	G06	RPN	G982241
C2655ACXX	1	GGTGCACATT	2003SRPN012	DNA120215P01	H	6	H06	RPN	G980039
C2655ACXX	1	CCATCCAA	2003SRPN012	DNA120215P01	H	6	H06	RPN	G980039
C2655ACXX	1	GTTCGGT	2003SRPN013	DNA120215P01	A	7	A07	RPN	G980122
C2655ACXX	1	CTCTCGCAT	2003SRPN013	DNA120215P01	A	7	A07	RPN	G980122
C2655ACXX	1	GCCGCAAT	2003SRPN014	DNA120215P01	B	7	B07	RPN	G982163
C2655ACXX	1	CAGAGGT	2003SRPN014	DNA120215P01	B	7	B07	RPN	G982163
C2655ACXX	1	GCGTACAAT	2003SRPN015	DNA120215P01	C	7	C07	RPN	G980129W
C2655ACXX	1	CATAAG	2003SRPN015	DNA120215P01	C	7	C07	RPN	G980129W
C2655ACXX	1	ACGCGCG	2003SRPN016	DNA120215P01	D	7	D07	RPN	G980411W
C2655ACXX	1	TTGAGACAG	2003SRPN016	DNA120215P01	D	7	D07	RPN	G980411W
C2655ACXX	1	ACCGTCCAT	2003SRPN017	DNA120215P01	E	7	E07	RPN	NE99543
C2655ACXX	1	GTCGCCT	2003SRPN017	DNA120215P01	E	7	E07	RPN	NE99543
C2655ACXX	1	GCGTGCCAGA	2003SRPN018	DNA120215P01	F	7	F07	RPN	NE00429
C2655ACXX	1	AATAACCAA	2003SRPN018	DNA120215P01	F	7	F07	RPN	NE00429
C2655ACXX	1	AATGAACGA	2003SRPN019	DNA120215P01	G	7	G07	RPN	NE00544
C2655ACXX	1	CCGAT	2003SRPN019	DNA120215P01	G	7	G07	RPN	NE00544
C2655ACXX	1	CGTCGCCACT	2003SRPN020	DNA120215P01	H	7	H07	RPN	NE00564
C2655ACXX	1	TCCTCCA	2003SRPN020	DNA120215P01	H	7	H07	RPN	NE00564
C2655ACXX	1	ACACG	2003SRPN021	DNA120215P01	A	8	A08	RPN	OK96705-99-6738
C2655ACXX	1	ATGGCAA	2003SRPN021	DNA120215P01	A	8	A08	RPN	OK96705-99-6738
C2655ACXX	1	CGCAAGA	2003SRPN022	DNA120215P01	B	8	B08	RPN	OK95548-98-6654
C2655ACXX	1	GAAGCA	2003SRPN022	DNA120215P01	B	8	B08	RPN	OK95548-98-6654
C2655ACXX	1	AACGTGCCT	2003SRPN023	DNA120215P01	C	8	C08	RPN	OK98699
C2655ACXX	1	ACACAACA	2003SRPN023	DNA120215P01	C	8	C08	RPN	OK98699
C2655ACXX	1	CCTCG	2003SRPN024	DNA120215P01	D	8	D08	RPN	OK94P549-21
C2655ACXX	1	ATATT	2003SRPN024	DNA120215P01	D	8	D08	RPN	OK94P549-21
C2655ACXX	1	GTCTCAACG	2003SRPN025	DNA120215P01	E	8	E08	RPN	OK94P549-11
C2655ACXX	1	CTCAT	2003SRPN025	DNA120215P01	E	8	E08	RPN	OK94P549-11
C2655ACXX	1	CCGCA	2003SRPN026	DNA120215P01	F	8	F08	RPN	OK98690
C2655ACXX	1	ACGGTACT	2003SRPN026	DNA120215P01	F	8	F08	RPN	OK98690
C2655ACXX	1	GCGCCG	2003SRPN027	DNA120215P01	G	8	G08	RPN	OK99215
C2655ACXX	1	TCGTGACAGT	2003SRPN027	DNA120215P01	G	8	G08	RPN	OK99215
C2655ACXX	1	CAAGT	2003SRPN028	DNA120215P01	H	8	H08	RPN	KS940748-2-2
C2655ACXX	1	AATTG	2003SRPN028	DNA120215P01	H	8	H08	RPN	KS940748-2-2
C2655ACXX	1	TCCGT	2003SRPN029	DNA120215P01	A	9	A09	RPN	Overley (KS940786-6-7)
C2655ACXX	1	TCCGAG	2003SRPN029	DNA120215P01	A	9	A09	RPN	Overley (KS940786-6-7)
C2655ACXX	1	TATAAGCAG	2003SRPN030	DNA120215P01	B	9	B09	RPN	KS940786-6-9
C2655ACXX	1	TAGATGA	2003SRPN030	DNA120215P01	B	9	B09	RPN	KS940786-6-9
C2655ACXX	1	TGGCCAG	2003SRPN031	DNA120215P01	C	9	C09	RPN	W99-194
C2655ACXX	1	ATTCA	2003SRPN031	DNA120215P01	C	9	C09	RPN	W99-194
C2655ACXX	1	GCACGAT	2003SRPN032	DNA120215P01	D	9	D09	RPN	W96x1080-21
C2655ACXX	1	ACATGCCAG	2003SRPN032	DNA120215P01	D	9	D09	RPN	W96x1080-21
C2655ACXX	1	TGCCTA	2003SRPN033	DNA120215P01	E	9	E09	RPN	W96x1375-06
C2655ACXX	1	TTGCTG	2003SRPN033	DNA120215P01	E	9	E09	RPN	W96x1375-06
C2655ACXX	1	AAGGCCAACT	2003SRPN034	DNA120215P01	F	9	F09	RPN	W96x1311-01
C2655ACXX	1	CGCAACCAGT	2003SRPN034	DNA120215P01	F	9	F09	RPN	W96x1311-01
C2655ACXX	1	TCACTG	2003SRPN035	DNA120215P01	G	9	G09	RPN	CO980376
C2655ACXX	1	ACTCCACG	2003SRPN035	DNA120215P01	G	9	G09	RPN	CO980376
C2655ACXX	1	ACAGT	2003SRPN036	DNA120215P01	H	9	H09	RPN	CO980607
C2655ACXX	1	GGTTG	2003SRPN036	DNA120215P01	H	9	H09	RPN	CO980607
C2655ACXX	1	TTCTCA	2003SRPN037	DNA120215P01	A	10	A10	RPN	CO980630
C2655ACXX	1	GGAGTCAAG	2003SRPN037	DNA120215P01	A	10	A10	RPN	CO980630
C2655ACXX	1	CTGCCGT	2003SRPN038	DNA120215P01	B	10	B10	RPN	CO99141
C2655ACXX	1	TGAAT	2003SRPN038	DNA120215P01	B	10	B10	RPN	CO99141
C2655ACXX	1	CATAT	2003SRPN039	DNA120215P01	C	10	C10	RPN	CO99314
C2655ACXX	1	TTCCA	2003SRPN039	DNA120215P01	C	10	C10	RPN	CO99314
C2655ACXX	1	GTGACACAT	2003SRPN040	DNA120215P01	D	10	D10	RPN	CO99W192
C2655ACXX	1	GAGCGCT	2003SRPN040	DNA120215P01	D	10	D10	RPN	CO99W192
C2655ACXX	1	TAATTAA	2003SRPN041	DNA120215P01	E	10	E10	RPN	TX99A0155
C2655ACXX	1	TATGT	2003SRPN041	DNA120215P01	E	10	E10	RPN	TX99A0155
C2655ACXX	1	TGTGAGG	2003SRPN043	DNA120215P01	F	10	F10	RPN	TX97V5300
C2655ACXX	1	CAGTGCCATT	2003SRPN043	DNA120215P01	F	10	F10	RPN	TX97V5300
C2655ACXX	1	ACAACCAACT	2003SRPN044	DNA120215P01	G	10	G10	RPN	TX96D1073
C2655ACXX	1	TGTTGACG	2003SRPN044	DNA120215P01	G	10	G10	RPN	TX96D1073
C2655ACXX	1	TGCAGA	2003SRPN045	DNA120215P01	H	10	H10	RPN	TX98D2316
C2655ACXX	1	TACCT	2003SRPN045	DNA120215P01	H	10	H10	RPN	TX98D2316
C2655ACXX	1	CCAGGA	2003SRPN046	DNA120215P01	A	11	A11	RPN	TX99U8618
C2655ACXX	1	CATCTGCCG	2003SRPN046	DNA120215P01	A	11	A11	RPN	TX99U8618
C2655ACXX	1	GGATGA	2004NRPN001	DNA120215P01	B	11	B11	RPN	Kharkof
C2655ACXX	1	GGACAG	2004NRPN001	DNA120215P01	B	11	B11	RPN	Kharkof
C2655ACXX	1	ATCTGT	2004NRPN002	DNA120215P01	C	11	C11	RPN	Harding
C2655ACXX	1	ACAGAAT	2004NRPN002	DNA120215P01	C	11	C11	RPN	Harding
C2655ACXX	1	AAGACGCT	2004NRPN003	DNA120215P01	D	11	D11	RPN	Nuplains
C2655ACXX	1	ATACTGAG	2004NRPN003	DNA120215P01	D	11	D11	RPN	Nuplains
C2655ACXX	1	CTCCAA	2004NRPN004	DNA120215P01	E	11	E11	RPN	Nekota
C2655ACXX	1	GAATGCAATA	2004NRPN004	DNA120215P01	E	11	E11	RPN	Nekota
C2655ACXX	1	TTAGGA	2004NRPN005	DNA120215P01	F	11	F11	RPN	Moreland (IDO517)
C2655ACXX	1	TAGCAG	2004NRPN005	DNA120215P01	F	11	F11	RPN	Moreland (IDO517)
C2655ACXX	1	ATCCG	2004NRPN006	DNA120215P01	G	11	G11	RPN	DW (IDO513)
C2655ACXX	1	CCAAGACAGT	2004NRPN006	DNA120215P01	G	11	G11	RPN	DW (IDO513)
C2655ACXX	1	CTTAG	2004NRPN007	DNA120215P01	H	11	H11	RPN	NW97S412-1
C2655ACXX	1	CATTGA	2004NRPN007	DNA120215P01	H	11	H11	RPN	NW97S412-1
C2655ACXX	1	TCATT	2004NRPN008	DNA120215P01	A	12	A12	RPN	NW97S139-1
C2655ACXX	1	TTATTACAT	2004NRPN008	DNA120215P01	A	12	A12	RPN	NW97S139-1
C2655ACXX	1	GAATAGA	2004NRPN009	DNA120215P01	B	12	B12	RPN	NW98S097
C2655ACXX	1	GCCAACAAGA	2004NRPN009	DNA120215P01	B	12	B12	RPN	NW98S097
C2655ACXX	1	TGCCGCAT	2004NRPN010	DNA120215P01	C	12	C12	RPN	NW97S218-lt
C2655ACXX	1	TTCTG	2004NRPN010	DNA120215P01	C	12	C12	RPN	NW97S218-lt
C2655ACXX	1	CGTGTCA	2004NRPN011	DNA120215P01	D	12	D12	RPN	NW98S104
C2655ACXX	1	ACCTAA	2004NRPN011	DNA120215P01	D	12	D12	RPN	NW98S104
C2655ACXX	1	GCGTAG	2004NRPN012	DNA120215P01	E	12	E12	RPN	N02Y5065
C2655ACXX	1	CAACCACACA	2004NRPN012	DNA120215P01	E	12	E12	RPN	N02Y5065
C2655ACXX	1	CGTAGCAACA	2004NRPN013	DNA120215P01	F	12	F12	RPN	N02Y5072
C2655ACXX	1	GCTCCGA	2004NRPN013	DNA120215P01	F	12	F12	RPN	N02Y5072
C2655ACXX	1	TCAGAGAT	2004NRPN014	DNA120215P01	G	12	G12	RPN	N02Y5075
C2655ACXX	1	AAGCAGA	2004NRPN014	DNA120215P01	G	12	G12	RPN	N02Y5075
C2655ACXX	1	CGTTCA	2004NRPN015	DNA120215P01	H	12	H12	RPN	N02Y5078
C2655ACXX	1	CAATTGCT	2004NRPN015	DNA120215P01	H	12	H12	RPN	N02Y5078
C2655ACXX	1	AACCTA	2004NRPN016	DNA120215P02	A	1	A01	RPN	N02Y5106
C2655ACXX	1	CATCACAAG	2004NRPN016	DNA120215P02	A	1	A01	RPN	N02Y5106
C2655ACXX	1	GATCAT	2004NRPN017	DNA120215P02	B	1	B01	RPN	N02Y5117
C2655ACXX	1	TCCAG	2004NRPN017	DNA120215P02	B	1	B01	RPN	N02Y5117
C2655ACXX	1	AACTGAAG	2004NRPN018	DNA120215P02	C	1	C01	RPN	SD97059-2
C2655ACXX	1	CCAGGCAACA	2004NRPN018	DNA120215P02	C	1	C01	RPN	SD97059-2
C2655ACXX	1	GATTCA	2004NRPN019	DNA120215P02	D	1	D01	RPN	SD97380-2
C2655ACXX	1	TGATAAT	2004NRPN019	DNA120215P02	D	1	D01	RPN	SD97380-2
C2655ACXX	1	ATCCTG	2004NRPN020	DNA120215P02	E	1	E01	RPN	SD97394-1
C2655ACXX	1	CAAGCCAATT	2004NRPN020	DNA120215P02	E	1	E01	RPN	SD97394-1
C2655ACXX	1	GTCTTACT	2004NRPN021	DNA120215P02	F	1	F01	RPN	SD99073
C2655ACXX	1	CAATCAT	2004NRPN021	DNA120215P02	F	1	F01	RPN	SD99073
C2655ACXX	1	ACATCACCG	2004NRPN022	DNA120215P02	G	1	G01	RPN	SD00032
C2655ACXX	1	TTGCACCAG	2004NRPN022	DNA120215P02	G	1	G01	RPN	SD00032
C2655ACXX	1	TTGCGCT	2004NRPN023	DNA120215P02	H	1	H01	RPN	SD00111
C2655ACXX	1	GGAGG	2004NRPN023	DNA120215P02	H	1	H01	RPN	SD00111
C2655ACXX	1	GCGCTT	2004NRPN024	DNA120215P02	A	2	A02	RPN	SD00258
C2655ACXX	1	CGCAGACACT	2004NRPN024	DNA120215P02	A	2	A02	RPN	SD00258
C2655ACXX	1	CGCCG	2004NRPN025	DNA120215P02	B	2	B02	RPN	SD97W609
C2655ACXX	1	TGTGGA	2004NRPN025	DNA120215P02	B	2	B02	RPN	SD97W609
C2655ACXX	1	TGGATA	2004NRPN026	DNA120215P02	C	2	C02	RPN	SD97W671-1
C2655ACXX	1	TTCACG	2004NRPN026	DNA120215P02	C	2	C02	RPN	SD97W671-1
C2655ACXX	1	ATAGCGT	2004NRPN027	DNA120215P02	D	2	D02	RPN	SD98102
C2655ACXX	1	AAGCG	2004NRPN027	DNA120215P02	D	2	D02	RPN	SD98102
C2655ACXX	1	TTGAA	2004NRPN028	DNA120215P02	F	2	F02	RPN	NE00633
C2655ACXX	1	GGCACGCAT	2004NRPN028	DNA120215P02	F	2	F02	RPN	NE00633
C2655ACXX	1	CTCGG	2004NRPN029	DNA120215P02	G	2	G02	RPN	NE01422
C2655ACXX	1	GTGTT	2004NRPN029	DNA120215P02	G	2	G02	RPN	NE01422
C2655ACXX	1	ATTAACAATT	2004NRPN030	DNA120215P02	H	2	H02	RPN	NE01564
C2655ACXX	1	CTTGGCAG	2004NRPN030	DNA120215P02	H	2	H02	RPN	NE01564
C2655ACXX	1	CAATA	2004NRPN031	DNA120215P02	A	3	A03	RPN	NE01643
C2655ACXX	1	ATAAGG	2004NRPN031	DNA120215P02	A	3	A03	RPN	NE01643
C2655ACXX	1	GGCCA	2004NRPN032	DNA120215P02	B	3	B03	RPN	NE99533-3
C2655ACXX	1	TAGTCCAT	2004NRPN032	DNA120215P02	B	3	B03	RPN	NE99533-3
C2655ACXX	1	AACAGCACT	2004NRPN033	DNA120215P02	C	3	C03	RPN	NE99533-5
C2655ACXX	1	CGTGACCT	2004NRPN033	DNA120215P02	C	3	C03	RPN	NE99533-5
C2655ACXX	1	CTTCAGA	2004NRPN034	DNA120215P02	D	3	D03	RPN	NE99656-1
C2655ACXX	1	ATAGACCG	2004NRPN034	DNA120215P02	D	3	D03	RPN	NE99656-1
C2655ACXX	1	ATCTGCAACA	2004NRPN035	DNA120215P02	E	3	E03	RPN	NE00658
C2655ACXX	1	TCGGCG	2004NRPN035	DNA120215P02	E	3	E03	RPN	NE00658
C2655ACXX	1	TGGCT	2004NRPN036	DNA120215P02	F	3	F03	RPN	NE99464
C2655ACXX	1	AAGGA	2004NRPN036	DNA120215P02	F	3	F03	RPN	NE99464
C2655ACXX	1	GATTA	2004NRPN037	DNA120215P02	G	3	G03	RPN	NE99489
C2655ACXX	1	TTACT	2004NRPN037	DNA120215P02	G	3	G03	RPN	NE99489
C2655ACXX	1	CCTTCG	2004NRPN038	DNA120215P02	H	3	H03	RPN	MTR9997
C2655ACXX	1	GTAGA	2004NRPN038	DNA120215P02	H	3	H03	RPN	MTR9997
C2655ACXX	1	TTATCCAT	2004NRPN039	DNA120215P02	A	4	A04	RPN	MT0097
C2655ACXX	1	TGTCTCCT	2004NRPN039	DNA120215P02	A	4	A04	RPN	MT0097
C2655ACXX	1	AACAGACATT	2004NRPN040	DNA120215P02	B	4	B04	RPN	MT00159
C2655ACXX	1	GGATTG	2004NRPN040	DNA120215P02	B	4	B04	RPN	MT00159
C25U1ACXX	1	CTTCAGA	2004SRPN001	DNA120215P12	D	3	D03	RPN	Kharkof
C25U1ACXX	1	ATAGACCG	2004SRPN001	DNA120215P12	D	3	D03	RPN	Kharkof
C25U1ACXX	1	TCGGCG	2004SRPN002	DNA120215P12	E	3	E03	RPN	Scout 66
C25U1ACXX	1	ATCTGCAACA	2004SRPN002	DNA120215P12	E	3	E03	RPN	Scout 66
C25U1ACXX	1	TGGCT	2004SRPN003	DNA120215P12	F	3	F03	RPN	TAM 107
C25U1ACXX	1	AAGGA	2004SRPN003	DNA120215P12	F	3	F03	RPN	TAM 107
C25U1ACXX	1	TTACT	2004SRPN004	DNA120215P12	G	3	G03	RPN	Trego
C25U1ACXX	1	GATTA	2004SRPN004	DNA120215P12	G	3	G03	RPN	Trego
C25U1ACXX	1	CCTTCG	2004SRPN005	DNA120215P12	H	3	H03	RPN	Tarkio
C25U1ACXX	1	GTAGA	2004SRPN005	DNA120215P12	H	3	H03	RPN	Tarkio
C25U1ACXX	1	TGTCTCCT	2004SRPN006	DNA120215P12	A	4	A04	RPN	G982238-2
C25U1ACXX	1	TTATCCAT	2004SRPN006	DNA120215P12	A	4	A04	RPN	G982238-2
C25U1ACXX	1	AACAGACATT	2004SRPN007	DNA120215P12	B	4	B04	RPN	G991324
C25U1ACXX	1	GGATTG	2004SRPN007	DNA120215P12	B	4	B04	RPN	G991324
C25U1ACXX	1	GACGTGA	2004SRPN008	DNA120215P12	C	4	C04	RPN	Keota
C25U1ACXX	1	TCTCT	2004SRPN008	DNA120215P12	C	4	C04	RPN	Keota
C25U1ACXX	1	GACGGCA	2004SRPN009	DNA120215P12	D	4	D04	RPN	Fannin
C25U1ACXX	1	CGTTGGT	2004SRPN009	DNA120215P12	D	4	D04	RPN	Fannin
C25U1ACXX	1	CGGCGGCCT	2004SRPN010	DNA120215P12	E	4	E04	RPN	AP01T1114
C25U1ACXX	1	CGTCTG	2004SRPN010	DNA120215P12	E	4	E04	RPN	AP01T1114
C25U1ACXX	1	CAGCT	2004SRPN011	DNA120215P12	F	4	F04	RPN	AP01T3131
C25U1ACXX	1	TCTGA	2004SRPN011	DNA120215P12	F	4	F04	RPN	AP01T3131
C25U1ACXX	1	ATCTTA	2004SRPN012	DNA120215P12	G	4	G04	RPN	NW99L7068
C25U1ACXX	1	CCGTTCA	2004SRPN012	DNA120215P12	G	4	G04	RPN	NW99L7068
C25U1ACXX	1	TGTATACAG	2004SRPN013	DNA120215P12	H	4	H04	RPN	T135
C25U1ACXX	1	GCGAG	2004SRPN013	DNA120215P12	H	4	H04	RPN	T135
C25U1ACXX	1	GTGCTACATT	2004SRPN014	DNA120215P12	A	5	A05	RPN	T136
C25U1ACXX	1	AACTT	2004SRPN014	DNA120215P12	A	5	A05	RPN	T136
C25U1ACXX	1	ACGACACA	2004SRPN015	DNA120215P12	B	5	B05	RPN	T140
C25U1ACXX	1	GAGTCACAAT	2004SRPN015	DNA120215P12	B	5	B05	RPN	T140
C25U1ACXX	1	CGGTTGCAT	2004SRPN016	DNA120215P12	C	5	C05	RPN	T141
C25U1ACXX	1	CTACA	2004SRPN016	DNA120215P12	C	5	C05	RPN	T141
C25U1ACXX	1	TGTGACAAGA	2004SRPN017	DNA120215P12	D	5	D05	RPN	OK00611W
C25U1ACXX	1	TCGCG	2004SRPN017	DNA120215P12	D	5	D05	RPN	OK00611W
C25U1ACXX	1	TAGTT	2004SRPN018	DNA120215P12	E	5	E05	RPN	Guymon
C25U1ACXX	1	GTCCTGCCA	2004SRPN018	DNA120215P12	E	5	E05	RPN	Guymon
C25U1ACXX	1	TGTTAGCT	2004SRPN019	DNA120215P12	F	5	F05	RPN	OK Bullet
C25U1ACXX	1	GTTACA	2004SRPN019	DNA120215P12	F	5	F05	RPN	OK Bullet
C25U1ACXX	1	GCGGA	2004SRPN020	DNA120215P12	G	5	G05	RPN	OK99212
C25U1ACXX	1	GTAGGCA	2004SRPN020	DNA120215P12	G	5	G05	RPN	OK99212
C25U1ACXX	1	ATGATACG	2004SRPN021	DNA120215P12	H	5	H05	RPN	OK00614
C25U1ACXX	1	TGTATG	2004SRPN021	DNA120215P12	H	5	H05	RPN	OK00614
C25U1ACXX	1	GGCCTCG	2004SRPN022	DNA120215P12	A	6	A06	RPN	KS950811-5-1
C25U1ACXX	1	CTGTTG	2004SRPN022	DNA120215P12	A	6	A06	RPN	KS950811-5-1
C25U1ACXX	1	GCGCAGAA	2004SRPN023	DNA120215P12	B	6	B06	RPN	Fuller
C25U1ACXX	1	TCAGTAAT	2004SRPN023	DNA120215P12	B	6	B06	RPN	Fuller
C25U1ACXX	1	TCACA	2004SRPN024	DNA120215P12	C	6	C06	RPN	KS00F5-20-3
C25U1ACXX	1	CTAACGAAT	2004SRPN024	DNA120215P12	C	6	C06	RPN	KS00F5-20-3
C25U1ACXX	1	GTCGT	2004SRPN025	DNA120215P12	D	6	D06	RPN	KS00F5-57-8
C25U1ACXX	1	CGTCA	2004SRPN025	DNA120215P12	D	6	D06	RPN	KS00F5-57-8
C25U1ACXX	1	TGTAG	2004SRPN026	DNA120215P12	E	6	E06	RPN	CO970547-7
C25U1ACXX	1	ACGCTAA	2004SRPN026	DNA120215P12	E	6	E06	RPN	CO970547-7
C25U1ACXX	1	TTAGAG	2004SRPN027	DNA120215P12	F	6	F06	RPN	Hatcher
C25U1ACXX	1	ATAGG	2004SRPN027	DNA120215P12	F	6	F06	RPN	Hatcher
C25U1ACXX	1	CCTGCCA	2004SRPN028	DNA120215P12	G	6	G06	RPN	Bond CL
C25U1ACXX	1	AATGGCA	2004SRPN028	DNA120215P12	G	6	G06	RPN	Bond CL
C25U1ACXX	1	GGTATGAAT	2004SRPN029	DNA120215P12	H	6	H06	RPN	Ripper
C25U1ACXX	1	ATGTACCG	2004SRPN029	DNA120215P12	H	6	H06	RPN	Ripper
C25U1ACXX	1	TTGGAA	2004SRPN030	DNA120215P12	A	7	A07	RPN	CO00698
C25U1ACXX	1	TAAGACA	2004SRPN030	DNA120215P12	A	7	A07	RPN	CO00698
C25U1ACXX	1	GTCATG	2004SRPN031	DNA120215P12	B	7	B07	RPN	TX96D1073
C25U1ACXX	1	TGAGA	2004SRPN031	DNA120215P12	B	7	B07	RPN	TX96D1073
C25U1ACXX	1	AATGCAG	2004SRPN032	DNA120215P12	C	7	C07	RPN	TX00V1117
C25U1ACXX	1	TCGTCA	2004SRPN032	DNA120215P12	C	7	C07	RPN	TX00V1117
C25U1ACXX	1	CCGTGA	2004SRPN033	DNA120215P12	D	7	D07	RPN	TX00V1131
C25U1ACXX	1	CTTGTAT	2004SRPN033	DNA120215P12	D	7	D07	RPN	TX00V1131
C25U1ACXX	1	GTAATACAG	2004SRPN034	DNA120215P12	E	7	E07	RPN	TAM 304
C25U1ACXX	1	GCCAGACATT	2004SRPN034	DNA120215P12	E	7	E07	RPN	TAM 304
C25U1ACXX	1	ATCAA	2004SRPN035	DNA120215P12	F	7	F07	RPN	TX00D1390
C25U1ACXX	1	GTGCG	2004SRPN035	DNA120215P12	F	7	F07	RPN	TX00D1390
C25U1ACXX	1	TTACACA	2004SRPN036	DNA120215P12	G	7	G07	RPN	TX01A5936
C25U1ACXX	1	TCAACACT	2004SRPN036	DNA120215P12	G	7	G07	RPN	TX01A5936
C25U1ACXX	1	CCGTCACAGT	2004SRPN037	DNA120215P12	H	7	H07	RPN	NE00403
C25U1ACXX	1	CAGAA	2004SRPN037	DNA120215P12	H	7	H07	RPN	NE00403
C25U1ACXX	1	TGTGTGAT	2004SRPN038	DNA120215P12	A	8	A08	RPN	NE00435
C25U1ACXX	1	CTGTGT	2004SRPN038	DNA120215P12	A	8	A08	RPN	NE00435
C25U1ACXX	1	GCTAT	2004SRPN039	DNA120215P12	B	8	B08	RPN	McGill
C25U1ACXX	1	CGCGCCG	2004SRPN039	DNA120215P12	B	8	B08	RPN	McGill
C25U1ACXX	1	CTAACA	2004SRPN040	DNA120215P12	C	8	C08	RPN	NE00564
C25U1ACXX	1	CAGAGACATT	2004SRPN040	DNA120215P12	C	8	C08	RPN	NE00564
C25U1ACXX	1	GGCCTG	2004SRPN041	DNA120215P12	D	8	D08	RPN	W99-194
C25U1ACXX	1	ACTGG	2004SRPN041	DNA120215P12	D	8	D08	RPN	W99-194
C25U1ACXX	1	GCTCTGCGA	2004SRPN042	DNA120215P12	E	8	E08	RPN	Neosho
C25U1ACXX	1	TGACGT	2004SRPN042	DNA120215P12	E	8	E08	RPN	Neosho
C25U1ACXX	1	GGACCGCAA	2004SRPN043	DNA120215P12	F	8	F08	RPN	W98-159-7
C25U1ACXX	1	ACTGAG	2004SRPN043	DNA120215P12	F	8	F08	RPN	W98-159-7
C25U1ACXX	1	GCGCACT	2004SRPN044	DNA120215P12	G	8	G08	RPN	Postrock
C25U1ACXX	1	GCACT	2004SRPN044	DNA120215P12	G	8	G08	RPN	Postrock
C25U1ACXX	1	GGTAAGCA	2004SRPN045	DNA120215P12	H	8	H08	RPN	KS01HW152-6
C25U1ACXX	1	CAGGCACAGA	2004SRPN045	DNA120215P12	H	8	H08	RPN	KS01HW152-6
C25U1ACXX	1	CCTGAGAA	2004SRPN046	DNA120215P12	A	9	A09	RPN	KS01HW163-4
C25U1ACXX	1	AATCGGAGG	2004SRPN046	DNA120215P12	A	9	A09	RPN	KS01HW163-4
C25U1ACXX	1	TTCAAGCAT	2004SRPN047	DNA120215P12	B	9	B09	RPN	Danby
C25U1ACXX	1	TGGAGCCT	2004SRPN047	DNA120215P12	B	9	B09	RPN	Danby
C25U1ACXX	1	GATGGCCAT	2004SRPN048	DNA120215P12	C	9	C09	RPN	Wendy
C25U1ACXX	1	GAGAT	2004SRPN048	DNA120215P12	C	9	C09	RPN	Wendy
C25U1ACXX	1	TGCAA	2004SRPN049	DNA120215P12	D	9	D09	RPN	Protection
C25U1ACXX	1	AATCT	2004SRPN049	DNA120215P12	D	9	D09	RPN	Protection
C25U1ACXX	1	CAGACCAAGT	2004SRPN050	DNA120215P12	E	9	E09	RPN	Anton
C25U1ACXX	1	AACGG	2004SRPN050	DNA120215P12	E	9	E09	RPN	Anton
C2655ACXX	1	TCTCT	2005NRPN001	DNA120215P02	C	4	C04	RPN	Kharkof
C2655ACXX	1	GACGTGA	2005NRPN001	DNA120215P02	C	4	C04	RPN	Kharkof
C2655ACXX	1	GACGGCA	2005NRPN002	DNA120215P02	D	4	D04	RPN	Harding
C2655ACXX	1	CGTTGGT	2005NRPN002	DNA120215P02	D	4	D04	RPN	Harding
C2655ACXX	1	CGTCTG	2005NRPN003	DNA120215P02	E	4	E04	RPN	Nuplains
C2655ACXX	1	CGGCGGCCT	2005NRPN003	DNA120215P02	E	4	E04	RPN	Nuplains
C2655ACXX	1	CAGCT	2005NRPN004	DNA120215P02	F	4	F04	RPN	Nekota
C2655ACXX	1	TCTGA	2005NRPN004	DNA120215P02	F	4	F04	RPN	Nekota
C2655ACXX	1	CCGTTCA	2005NRPN005	DNA120215P02	G	4	G04	RPN	N02Y5075
C2655ACXX	1	ATCTTA	2005NRPN005	DNA120215P02	G	4	G04	RPN	N02Y5075
C2655ACXX	1	TGTATACAG	2005NRPN006	DNA120215P02	H	4	H04	RPN	N02Y5078
C2655ACXX	1	GCGAG	2005NRPN006	DNA120215P02	H	4	H04	RPN	N02Y5078
C25U1ACXX	2	TTAGAG	2005NRPN007	DNA120215P14	F	6	F06	RPN	N02Y5106
C25U1ACXX	2	ATAGG	2005NRPN007	DNA120215P14	F	6	F06	RPN	N02Y5106
C2655ACXX	1	AACTT	2005NRPN008	DNA120215P02	A	5	A05	RPN	N02Y5117
C2655ACXX	1	GTGCTACATT	2005NRPN008	DNA120215P02	A	5	A05	RPN	N02Y5117
C2655ACXX	1	ACGACACA	2005NRPN009	DNA120215P02	B	5	B05	RPN	NP-02
C2655ACXX	1	GAGTCACAAT	2005NRPN009	DNA120215P02	B	5	B05	RPN	NP-02
C2655ACXX	1	CTACA	2005NRPN010	DNA120215P02	C	5	C05	RPN	TX00V1117
C2655ACXX	1	CGGTTGCAT	2005NRPN010	DNA120215P02	C	5	C05	RPN	TX00V1117
C2655ACXX	1	TGTGACAAGA	2005NRPN011	DNA120215P02	D	5	D05	RPN	NE01604
C2655ACXX	1	TCGCG	2005NRPN011	DNA120215P02	D	5	D05	RPN	NE01604
C2655ACXX	1	GTCCTGCCA	2005NRPN012	DNA120215P02	E	5	E05	RPN	NE02513
C2655ACXX	1	TAGTT	2005NRPN012	DNA120215P02	E	5	E05	RPN	NE02513
C2655ACXX	1	TGTTAGCT	2005NRPN013	DNA120215P02	F	5	F05	RPN	NE02528
C2655ACXX	1	GTTACA	2005NRPN013	DNA120215P02	F	5	F05	RPN	NE02528
C2655ACXX	1	GTAGGCA	2005NRPN014	DNA120215P02	G	5	G05	RPN	NE02584
C2655ACXX	1	GCGGA	2005NRPN014	DNA120215P02	G	5	G05	RPN	NE02584
C2655ACXX	1	ATGATACG	2005NRPN015	DNA120215P02	H	5	H05	RPN	NE02592
C2655ACXX	1	TGTATG	2005NRPN015	DNA120215P02	H	5	H05	RPN	NE02592
C2655ACXX	1	CTGTTG	2005NRPN016	DNA120215P02	A	6	A06	RPN	NI03427
C2655ACXX	1	GGCCTCG	2005NRPN016	DNA120215P02	A	6	A06	RPN	NI03427
C25U1ACXX	2	TGTTAGCT	2005NRPN017	DNA120215P14	F	5	F05	RPN	NE01643
C25U1ACXX	2	GTTACA	2005NRPN017	DNA120215P14	F	5	F05	RPN	NE01643
C2655ACXX	1	GCGCAGAA	2005NRPN018	DNA120215P02	B	6	B06	RPN	NH01036
C2655ACXX	1	TCAGTAAT	2005NRPN018	DNA120215P02	B	6	B06	RPN	NH01036
C2655ACXX	1	CTAACGAAT	2005NRPN019	DNA120215P02	C	6	C06	RPN	NH01048
C2655ACXX	1	TCACA	2005NRPN019	DNA120215P02	C	6	C06	RPN	NH01048
C2655ACXX	1	GTCGT	2005NRPN020	DNA120215P02	D	6	D06	RPN	NI02425
C2655ACXX	1	CGTCA	2005NRPN020	DNA120215P02	D	6	D06	RPN	NI02425
C2655ACXX	1	ACGCTAA	2005NRPN021	DNA120215P02	E	6	E06	RPN	SD00032
C2655ACXX	1	TGTAG	2005NRPN021	DNA120215P02	E	6	E06	RPN	SD00032
C2655ACXX	1	TTAGAG	2005NRPN022	DNA120215P02	F	6	F06	RPN	SD00258
C2655ACXX	1	ATAGG	2005NRPN022	DNA120215P02	F	6	F06	RPN	SD00258
C2655ACXX	1	AATGGCA	2005NRPN023	DNA120215P02	G	6	G06	RPN	SD01054
C2655ACXX	1	CCTGCCA	2005NRPN023	DNA120215P02	G	6	G06	RPN	SD01054
C2655ACXX	1	GGTATGAAT	2005NRPN024	DNA120215P02	H	6	H06	RPN	SD02024
C2655ACXX	1	ATGTACCG	2005NRPN024	DNA120215P02	H	6	H06	RPN	SD02024
C2655ACXX	1	TAAGACA	2005NRPN025	DNA120215P02	A	7	A07	RPN	SD02039
C2655ACXX	1	TTGGAA	2005NRPN025	DNA120215P02	A	7	A07	RPN	SD02039
C2655ACXX	1	GTCATG	2005NRPN026	DNA120215P02	B	7	B07	RPN	SD02480
C2655ACXX	1	TGAGA	2005NRPN026	DNA120215P02	B	7	B07	RPN	SD02480
C2655ACXX	1	TCGTCA	2005NRPN027	DNA120215P02	C	7	C07	RPN	SD02771
C2655ACXX	1	AATGCAG	2005NRPN027	DNA120215P02	C	7	C07	RPN	SD02771
C2655ACXX	1	CCGTGA	2005NRPN028	DNA120215P02	D	7	D07	RPN	SD01W064
C2655ACXX	1	CTTGTAT	2005NRPN028	DNA120215P02	D	7	D07	RPN	SD01W064
C2655ACXX	1	GCCAGACATT	2005NRPN029	DNA120215P02	E	7	E07	RPN	SD02W129
C2655ACXX	1	GTAATACAG	2005NRPN029	DNA120215P02	E	7	E07	RPN	SD02W129
C2655ACXX	1	ATCAA	2005NRPN030	DNA120215P02	F	7	F07	RPN	SD98W175-1
C2655ACXX	1	GTGCG	2005NRPN030	DNA120215P02	F	7	F07	RPN	SD98W175-1
C2655ACXX	1	TCAACACT	2005NRPN031	DNA120215P02	G	7	G07	RPN	BC97-ROM50W
C2655ACXX	1	TTACACA	2005NRPN031	DNA120215P02	G	7	G07	RPN	BC97-ROM50W
C2655ACXX	1	CCGTCACAGT	2005NRPN032	DNA120215P02	H	7	H07	RPN	97x0850-16
C2655ACXX	1	CAGAA	2005NRPN032	DNA120215P02	H	7	H07	RPN	97x0850-16
C2655ACXX	1	CTGTGT	2005SRPN001	DNA120215P02	A	8	A08	RPN	Kharkof
C2655ACXX	1	TGTGTGAT	2005SRPN001	DNA120215P02	A	8	A08	RPN	Kharkof
C2655ACXX	1	GCTAT	2005SRPN002	DNA120215P02	B	8	B08	RPN	Scout 66
C2655ACXX	1	CGCGCCG	2005SRPN002	DNA120215P02	B	8	B08	RPN	Scout 66
C2655ACXX	1	CAGAGACATT	2005SRPN003	DNA120215P02	C	8	C08	RPN	TAM-107
C2655ACXX	1	CTAACA	2005SRPN003	DNA120215P02	C	8	C08	RPN	TAM-107
C2655ACXX	1	GGCCTG	2005SRPN004	DNA120215P02	D	8	D08	RPN	Trego
C2655ACXX	1	ACTGG	2005SRPN004	DNA120215P02	D	8	D08	RPN	Trego
C2655ACXX	1	GCTCTGCGA	2005SRPN005	DNA120215P02	E	8	E08	RPN	T140
C2655ACXX	1	TGACGT	2005SRPN005	DNA120215P02	E	8	E08	RPN	T140
C2655ACXX	1	GGACCGCAA	2005SRPN006	DNA120215P02	F	8	F08	RPN	T141
C2655ACXX	1	ACTGAG	2005SRPN006	DNA120215P02	F	8	F08	RPN	T141
C2655ACXX	1	GCACT	2005SRPN007	DNA120215P02	G	8	G08	RPN	T138
C2655ACXX	1	GCGCACT	2005SRPN007	DNA120215P02	G	8	G08	RPN	T138
C2655ACXX	1	GGTAAGCA	2005SRPN008	DNA120215P02	H	8	H08	RPN	T149
C2655ACXX	1	CAGGCACAGA	2005SRPN008	DNA120215P02	H	8	H08	RPN	T149
C2655ACXX	1	CCTGAGAA	2005SRPN009	DNA120215P02	A	9	A09	RPN	KS02HW34 = Danby
C2655ACXX	1	AATCGGAGG	2005SRPN009	DNA120215P02	A	9	A09	RPN	KS02HW34 = Danby
C2655ACXX	1	TTCAAGCAT	2005SRPN010	DNA120215P02	B	9	B09	RPN	KS02HW35-5
C2655ACXX	1	TGGAGCCT	2005SRPN010	DNA120215P02	B	9	B09	RPN	KS02HW35-5
C2655ACXX	1	GAGAT	2005SRPN011	DNA120215P02	C	9	C09	RPN	KS03HW158
C2655ACXX	1	GATGGCCAT	2005SRPN011	DNA120215P02	C	9	C09	RPN	KS03HW158
C2655ACXX	1	TGCAA	2005SRPN012	DNA120215P02	D	9	D09	RPN	OK93P656H3299-2C04
C2655ACXX	1	AATCT	2005SRPN012	DNA120215P02	D	9	D09	RPN	OK93P656H3299-2C04
C2655ACXX	1	CAGACCAAGT	2005SRPN013	DNA120215P02	E	9	E09	RPN	OK00421
C2655ACXX	1	AACGG	2005SRPN013	DNA120215P02	E	9	E09	RPN	OK00421
C2655ACXX	1	TGACCG	2005SRPN014	DNA120215P02	F	9	F09	RPN	OK01817
C2655ACXX	1	GAGACG	2005SRPN014	DNA120215P02	F	9	F09	RPN	OK01817
C2655ACXX	1	CACGGCCT	2005SRPN015	DNA120215P02	G	9	G09	RPN	OK01307
C2655ACXX	1	CTTATCA	2005SRPN015	DNA120215P02	G	9	G09	RPN	OK01307
C2655ACXX	1	CCGTACCACT	2005SRPN016	DNA120215P02	H	9	H09	RPN	OK98G508W-4C04
C2655ACXX	1	ACCTG	2005SRPN016	DNA120215P02	H	9	H09	RPN	OK98G508W-4C04
C2655ACXX	1	CCACAG	2005SRPN017	DNA120215P02	A	10	A10	RPN	TX00D1390
C2655ACXX	1	GTAACG	2005SRPN017	DNA120215P02	A	10	A10	RPN	TX00D1390
C2655ACXX	1	ACGATCCG	2005SRPN018	DNA120215P02	B	10	B10	RPN	TX01D3232
C2655ACXX	1	TCCTCACAT	2005SRPN018	DNA120215P02	B	10	B10	RPN	TX01D3232
C2655ACXX	1	CACAACAAGT	2005SRPN019	DNA120215P02	C	10	C10	RPN	TX01V5314
C2655ACXX	1	TCGTA	2005SRPN019	DNA120215P02	C	10	C10	RPN	TX01V5314
C2655ACXX	1	GTATTGACT	2005SRPN020	DNA120215P02	D	10	D10	RPN	TX01V5719
C2655ACXX	1	GTTGGAAG	2005SRPN020	DNA120215P02	D	10	D10	RPN	TX01V5719
C2655ACXX	1	CAGGTAA	2005SRPN021	DNA120215P02	E	10	E10	RPN	TX01V6008
C2655ACXX	1	GCGCGAG	2005SRPN021	DNA120215P02	E	10	E10	RPN	TX01V6008
C2655ACXX	1	CTCGTGT	2005SRPN022	DNA120215P02	F	10	F10	RPN	TX01U2598
C2655ACXX	1	GCTCA	2005SRPN022	DNA120215P02	F	10	F10	RPN	TX01U2598
C2655ACXX	1	TAGGTG	2005SRPN023	DNA120215P02	G	10	G10	RPN	CO00016
C2655ACXX	1	ACGATA	2005SRPN023	DNA120215P02	G	10	G10	RPN	CO00016
C2655ACXX	1	CAGTAA	2005SRPN024	DNA120215P02	H	10	H10	RPN	CO00554
C2655ACXX	1	CCTTA	2005SRPN024	DNA120215P02	H	10	H10	RPN	CO00554
C2655ACXX	1	CGCATG	2005SRPN025	DNA120215P02	A	11	A11	RPN	CO00739
C2655ACXX	1	GGAGAGCAT	2005SRPN025	DNA120215P02	A	11	A11	RPN	CO00739
C2655ACXX	1	ATGTG	2005SRPN026	DNA120215P02	B	11	B11	RPN	CO00796
C2655ACXX	1	CCATG	2005SRPN026	DNA120215P02	B	11	B11	RPN	CO00796
C2655ACXX	1	ACGTT	2005SRPN027	DNA120215P02	C	11	C11	RPN	NE00403
C2655ACXX	1	CGCTCACACA	2005SRPN027	DNA120215P02	C	11	C11	RPN	NE00403
C2655ACXX	1	TGTTACG	2005SRPN028	DNA120215P02	D	11	D11	RPN	NE01481
C2655ACXX	1	GCTGAA	2005SRPN028	DNA120215P02	D	11	D11	RPN	NE01481
C2655ACXX	1	GGATCACAGA	2005SRPN029	DNA120215P02	E	11	E11	RPN	NE01533
C2655ACXX	1	GATTGGAAGA	2005SRPN029	DNA120215P02	E	11	E11	RPN	NE01533
C2655ACXX	1	TATTAGAA	2005SRPN030	DNA120215P02	F	11	F11	RPN	NI03418
C2655ACXX	1	AATAAGAGT	2005SRPN030	DNA120215P02	F	11	F11	RPN	NI03418
C2655ACXX	1	GTTAA	2005SRPN031	DNA120215P02	G	11	G11	RPN	HV9W98-926W
C2655ACXX	1	GAGCAA	2005SRPN031	DNA120215P02	G	11	G11	RPN	HV9W98-926W
C2655ACXX	1	CTTCCGCAA	2005SRPN032	DNA120215P02	H	11	H11	RPN	HV9W99-558
C2655ACXX	1	CGGTG	2005SRPN032	DNA120215P02	H	11	H11	RPN	HV9W99-558
C2655ACXX	1	GCCTT	2005SRPN033	DNA120215P02	A	12	A12	RPN	HV9W00-143R
C2655ACXX	1	TACAAG	2005SRPN033	DNA120215P02	A	12	A12	RPN	HV9W00-143R
C2655ACXX	1	CACACGA	2005SRPN034	DNA120215P02	B	12	B12	RPN	HV9W00-1784R
C2655ACXX	1	TTCAGCCAGT	2005SRPN034	DNA120215P02	B	12	B12	RPN	HV9W00-1784R
C2655ACXX	1	GGATGCCT	2005SRPN035	DNA120215P02	C	12	C12	RPN	HV9W00-993W
C2655ACXX	1	TGAAGCAACT	2005SRPN035	DNA120215P02	C	12	C12	RPN	HV9W00-993W
C2655ACXX	1	ACAACGCAT	2005SRPN036	DNA120215P02	D	12	D12	RPN	OK00514 = OK Bullet
C2655ACXX	1	GTTCT	2005SRPN036	DNA120215P02	D	12	D12	RPN	OK00514 = OK Bullet
C2655ACXX	1	TCTAACAAGT	2005SRPN037	DNA120215P02	E	12	E12	RPN	OK00618W = Guymon
C2655ACXX	1	GGCGGACGA	2005SRPN037	DNA120215P02	E	12	E12	RPN	OK00618W = Guymon
C2655ACXX	1	GAGTG	2005SRPN038	DNA120215P02	F	12	F12	RPN	OK00611W
C2655ACXX	1	ATCGTACGT	2005SRPN038	DNA120215P02	F	12	F12	RPN	OK00611W
C2655ACXX	1	GGCGACA	2005SRPN039	DNA120215P02	G	12	G12	RPN	SD02068
C2655ACXX	1	AATGTA	2005SRPN039	DNA120215P02	G	12	G12	RPN	SD02068
C25U1ACXX	2	GTAGGCA	2005SRPN040	DNA120215P14	G	5	G05	RPN	Neosho
C25U1ACXX	2	GCGGA	2005SRPN040	DNA120215P14	G	5	G05	RPN	Neosho
C2655ACXX	1	GTACGGACG	2005SRPN041	DNA120215P02	H	12	H12	RPN	W04-417
C2655ACXX	1	CACGAG	2005SRPN041	DNA120215P02	H	12	H12	RPN	W04-417
C2655ACXX	2	CTCTCCAG	2005SRPN042	DNA120215P03	A	1	A01	RPN	BC97-ROM50W
C2655ACXX	2	TGACGCCA	2005SRPN042	DNA120215P03	A	1	A01	RPN	BC97-ROM50W
C2655ACXX	2	TAATTG	2005SRPN043	DNA120215P03	B	1	B01	RPN	AP01T1112 = Fannin
C2655ACXX	2	CAGATA	2005SRPN043	DNA120215P03	B	1	B01	RPN	AP01T1112 = Fannin
C2655ACXX	2	ATCTCGT	2005SRPN044	DNA120215P03	C	1	C01	RPN	AP01T1114
C2655ACXX	2	GAAGTG	2005SRPN044	DNA120215P03	C	1	C01	RPN	AP01T1114
C2655ACXX	2	TAGCGGAT	2005SRPN045	DNA120215P03	D	1	D01	RPN	AP02T4342
C2655ACXX	2	GACAACT	2005SRPN045	DNA120215P03	D	1	D01	RPN	AP02T4342
C2655ACXX	2	CTCGCAA	2005SRPN046	DNA120215P03	E	1	E01	RPN	AP03T7412
C2655ACXX	2	TATTCGCAT	2005SRPN046	DNA120215P03	E	1	E01	RPN	AP03T7412
C2655ACXX	2	TGGACACT	2005SRPN047	DNA120215P03	F	1	F01	RPN	97x0850-16
C2655ACXX	2	ATAGAT	2005SRPN047	DNA120215P03	F	1	F01	RPN	97x0850-16
C2655ACXX	2	TGTCAAT	2005SRPN048	DNA120215P03	G	1	G01	RPN	N02Y5106
C2655ACXX	2	CCGAACA	2005SRPN048	DNA120215P03	G	1	G01	RPN	N02Y5106
C2655ACXX	2	GGAAGACAT	2006NRPN001	DNA120215P03	H	1	H01	RPN	Kharkof
C2655ACXX	2	TCCTGCT	2006NRPN001	DNA120215P03	H	1	H01	RPN	Kharkof
C2655ACXX	2	GAACTT	2006NRPN002	DNA120215P03	A	2	A02	RPN	Harding
C2655ACXX	2	GGCTTA	2006NRPN002	DNA120215P03	A	2	A02	RPN	Harding
C2655ACXX	2	ATGCT	2006NRPN003	DNA120215P03	B	2	B02	RPN	Nuplains
C2655ACXX	2	AACGCACATT	2006NRPN003	DNA120215P03	B	2	B02	RPN	Nuplains
C2655ACXX	2	ATTCCAA	2006NRPN004	DNA120215P03	C	2	C02	RPN	Wesley
C2655ACXX	2	GAGCGACAT	2006NRPN004	DNA120215P03	C	2	C02	RPN	Wesley
C2655ACXX	2	CCTTGCCATT	2006NRPN005	DNA120215P03	D	2	D02	RPN	NX02Y4481
C2655ACXX	2	GACACACT	2006NRPN005	DNA120215P03	D	2	D02	RPN	NX02Y4481
C2655ACXX	2	CGCGT	2006NRPN006	DNA120215P03	E	2	E02	RPN	NW03Y2016
C2655ACXX	2	GGTATA	2006NRPN006	DNA120215P03	E	2	E02	RPN	NW03Y2016
C2655ACXX	2	CATACGCG	2006NRPN007	DNA120215P03	F	2	F02	RPN	NW03Y2022
C2655ACXX	2	TCTTGG	2006NRPN007	DNA120215P03	F	2	F02	RPN	NW03Y2022
C2655ACXX	2	CTATCACT	2006NRPN008	DNA120215P03	G	2	G02	RPN	NW03Y2023
C2655ACXX	2	GGTGT	2006NRPN008	DNA120215P03	G	2	G02	RPN	NW03Y2023
C2655ACXX	2	GGATA	2006NRPN009	DNA120215P03	H	2	H02	RPN	HV9W02-942R
C2655ACXX	2	CTGAACCA	2006NRPN009	DNA120215P03	H	2	H02	RPN	HV9W02-942R
C2655ACXX	2	TCTCCGT	2006NRPN010	DNA120215P03	A	3	A03	RPN	NE01604
C2655ACXX	2	CTAAGCA	2006NRPN010	DNA120215P03	A	3	A03	RPN	NE01604
C2655ACXX	2	TGTACA	2006NRPN011	DNA120215P03	B	3	B03	RPN	NE02528
C2655ACXX	2	ATTAT	2006NRPN011	DNA120215P03	B	3	B03	RPN	NE02528
C2655ACXX	2	AAGCAACT	2006NRPN012	DNA120215P03	C	3	C03	RPN	NE02584
C2655ACXX	2	GCGCTCA	2006NRPN012	DNA120215P03	C	3	C03	RPN	NE02584
C2655ACXX	2	ACTGCGAT	2006NRPN013	DNA120215P03	D	3	D03	RPN	NE03458
C2655ACXX	2	ACCGA	2006NRPN013	DNA120215P03	D	3	D03	RPN	NE03458
C2655ACXX	2	GTAAG	2006NRPN014	DNA120215P03	E	3	E03	RPN	NH03609
C2655ACXX	2	TTCGTT	2006NRPN014	DNA120215P03	E	3	E03	RPN	NH03609
C2655ACXX	2	TGATCGCT	2006NRPN015	DNA120215P03	F	3	F03	RPN	NH03614
C2655ACXX	2	ATATAA	2006NRPN015	DNA120215P03	F	3	F03	RPN	NH03614
C2655ACXX	2	ACTAA	2006NRPN016	DNA120215P03	H	3	H03	RPN	NI03427
[truncated: 1,731 more rows]

[truncated: 17 more sheets: S11_CIMMYT_GBS_KEY, S12_KS_yield, S13_RPN_yield, S14_CIMMYT_YT, S15_CIMMYT_EYT, S16_CIMMYT_ESWYT, S17_CIMMYT_SABWYT, S18_scaffolds, S19_SNP, S20_2ns_Xue2018, S21_Annot_chr2A, S22_ortholog, S23_NLR_Annotator, S24_IDs_simp, S25_wet_insilico, S26_yield_lm, S27_Lodging]
